# Supplementary material for: mTORC1 couples cyst(e)ine availability with GPX4 protein synthesis and ferroptosis regulation
Source: Nat Commun. 2021 Mar 11;12:1589. doi: 10.1038/s41467-021-21841-w (PMC7952727; doi:10.1038/s41467-021-21841-w)
Supplement: Supplementary file 3 — Supplementary Table 1 [file 41467_2021_21841_MOESM3_ESM.xlsx]

## Sheet: Down-regulation
Control1_Log2 LFQ intensity	Control2_Log2 LFQ intensity	Control3_Log 2LFQ intensity	Starvation1_Log2 LFQ intensity 6	Starvation2_Log2 LFQ intensity 7	Starvation3_Log2 LFQ intensity	Student's T-test Significant s_c	Student's T-test significant	Downregulated	Upregulated	Peptides	Razor + unique peptides	Unique peptides	Sequence coverage [%]	Unique + razor sequence coverage [%]	Unique sequence coverage [%]	Mol. weight [kDa]	Q-value	Score	Intensity	MS/MS count	-Log Student's T-test p-value Starvation_Control	Student's T-test q-value Starvation_Control	Log2 Ratio Starvation_Control	Student's T-test Test statistic Starvation_Control	Protein IDs	Majority protein IDs	Protein names	Gene names	id
29.1246	29.104	28.9599	27.6438	26.7056	26.5701	+	s_c	+		20	20	20	27	27	27	111.4	0	76.224	3923700000	71	2.4421	0.00853333	-2.08971	-4.73285	Q12882;Q12882-2	Q12882	Dihydropyrimidine dehydrogenase [NADP(+)]	DPYD	3596
29.6161	29.1212	29.6073	27.8575	27.8257	27.7363	+	s_c	+		4	4	4	37.6	37.6	37.6	11.728	0	3.3365	4175600000	17	3.21639	0.0182857	-1.64173	-6.13695	P26447	P26447	Protein S100-A4	S100A4	2659
29.7042	30.2572	30.0169	28.7974	28.8105	28.8729	+	s_c	+		13	13	13	34	34	34	61.587	0	50.418	7618000000	65	2.70657	0.0128	-1.16586	-4.45366	Q96FL9-4;Q96FL9;Q96FL9-3;Q96FL9-2;J3KQQ5;Q8N428-2;Q8N428	Q96FL9-4;Q96FL9;Q96FL9-3;Q96FL9-2;J3KQQ5	Polypeptide N-acetylgalactosaminyltransferase 14	GALNT14	5291
28.8262	29.1737	29.3482	28.0153	27.9894	27.977	+	s_c	+		7	7	7	51	51	51	17.629	0	18.174	4032900000	36	2.72632	0.0116364	-1.12211	-4.42064	K7ERP4;A0A087X2I2;A0A087WT12;P36969-2;P36969;K7EKX7;K7ENB4;K7EJ20;R4GNE4;A0A0A0MTT1;A0A087X247	K7ERP4;A0A087X2I2;A0A087WT12;P36969-2;P36969;K7EKX7;K7ENB4;K7EJ20;R4GNE4;A0A0A0MTT1	Glutathione peroxidase;Phospholipid hydroperoxide glutathione peroxidase, mitochondrial	GPX4	20
33.8737	33.7205	33.8896	32.7923	32.7228	32.8002	+	s_c	+		36	36	36	71.4	71.4	71.4	40.674	0	323.31	112680000000	404	4.23487	0	-1.05616	-6.63181	D6RB81;Q9UHK6;Q9UHK6-5;V9GZ45;V9GYP4;V9GYU9;Q9UHK6-4;Q9UHK6-2	D6RB81;Q9UHK6;Q9UHK6-5;V9GZ45;V9GYP4	Alpha-methylacyl-CoA racemase	AMACR	887
27.907	28.0612	28.1286	27.0252	26.9649	27.299	+	s_c	+		8	8	8	27.9	27.9	27.9	52.817	0	22.838	2142300000	39	2.80968	0.0147692	-0.935895	-4.21672	Q8N9V3;Q8N9V3-2;B8ZZF2	Q8N9V3;Q8N9V3-2;B8ZZF2	WD repeat, SAM and U-box domain-containing protein 1	WDSUB1	4823
31.1739	31.1834	31.0898	30.4486	30.1919	30.1785	+	s_c	+		67	67	67	30.3	30.3	30.3	358.69	0	286.49	16699000000	253	3.15369	0.00711111	-0.876007	-4.54386	P46013;P46013-2	P46013;P46013-2	Antigen KI-67	MKI67	2925
34.8928	34.8646	34.81	34.0202	34.0611	33.9689	+	s_c	+		26	26	6	89.3	89.3	18.2	47.687	0	323.31	218430000000	418	4.69247	0.0213333	-0.839104	-6.1654	Q13501;E7EMC7;E3W990;D6RBF1;C9J6J8	Q13501;E7EMC7	Sequestosome-1	SQSTM1	3687
32.5487	32.2752	32.4092	31.6385	31.4826	31.6422	+	s_c	+		44	44	44	50.3	50.3	50.3	131.37	0	265.07	42556000000	293	3.01285	0.01536	-0.82328	-4.22455	Q9UDY2-3;Q9UDY2-7;Q9UDY2;A0A2R8YDH4;A0A1B0GTW1;A0A3B3ITE1;Q9UDY2-6;A0A3B3IRI3;A0A3B3ISZ5;Q9UDY2-4;Q9UDY2-2;A0A3B3IU51;Q9UDY2-5;A0A3B3ISF1;A0A3B3IRV6;A0A3B3IT83;A0A3B3IS03;A0A3B3IU26;B1AN86;U3KQJ2	Q9UDY2-3;Q9UDY2-7;Q9UDY2;A0A2R8YDH4;A0A1B0GTW1;A0A3B3ITE1;Q9UDY2-6;A0A3B3IRI3;A0A3B3ISZ5;Q9UDY2-4;Q9UDY2-2;A0A3B3IU51;Q9UDY2-5;A0A3B3ISF1;A0A3B3IRV6;A0A3B3IT83;A0A3B3IS03	Tight junction protein ZO-2	TJP2	6391
32.3135	32.2746	32.3507	31.5215	31.5368	31.4968	+	s_c	+		172	172	7	33.7	33.7	1.7	796.43	0	323.31	39081000000	598	5.24295	0	-0.794553	-6.36339	Q8WXH0;Q8WXH0-2;A0A0C4DGK3;Q8WXH0-7;G3V4T3;G3V3D4;Q8WXH0-13;Q8WXH0-4;Q8WXH0-3;Q8WXH0-10;Q8WXH0-6;Q8WXH0-11;Q8WXH0-12;Q8WXH0-5;G3V2Q0	Q8WXH0;Q8WXH0-2	Nesprin-2	SYNE2	5053
31.9454	31.8185	31.8695	31.0345	31.1736	31.2216	+	s_c	+		43	43	43	57.4	57.4	57.4	127.83	0	323.31	30022000000	278	3.40203	0.0111304	-0.734525	-4.39495	A0A0X1KG75;Q53SF7;Q53SF7-2;A0A0D9SG04;Q53SF7-3;A0A0B4J1Z0;H7C1G2;C9J8C4;C9JAU3;C9J5Y6;C9JK90;C9JWZ0;F8WEK0	A0A0X1KG75;Q53SF7;Q53SF7-2;A0A0D9SG04;Q53SF7-3	Cordon-bleu protein-like 1	COBLL1	340
32.181	32.1531	32.1925	31.7387	31.7315	31.7313	+	s_c	+		79	79	3	46.3	46.3	2.4	231.1	0	323.31	40551000000	415	5.49633	0.0394286	-0.441715	-3.94595	A0A0D9SFK2;Q92614-4;Q92614;Q92614-2;Q92614-5;H0YEV9;A0A1B0GWJ6	A0A0D9SFK2;Q92614-4;Q92614;Q92614-2;Q92614-5	Unconventional myosin-XVIIIa	MYO18A	285

## Sheet: Up-regulation
Control1_Log2 LFQ intensity	Control2_Log2 LFQ intensity	Control3_Log 2LFQ intensity	Starvation1_Log2 LFQ intensity 6	Starvation2_Log2 LFQ intensity 7	Starvation3_Log2 LFQ intensity	Student's T-test Significant s_c	Student's T-test significant	Downregulated	Upregulated	Peptides	Razor + unique peptides	Unique peptides	Sequence coverage [%]	Unique + razor sequence coverage [%]	Unique sequence coverage [%]	Mol. weight [kDa]	Q-value	Score	Intensity	MS/MS count	-Log Student's T-test p-value Starvation_Control	Student's T-test q-value Starvation_Control	Log2 Ratio Starvation_Control	Student's T-test Test statistic Starvation_Control	Protein IDs	Majority protein IDs	Protein names	Gene names	id
30.69	30.8552	30.5466	32.8628	33.1742	32.9231	+	s_c		+	34	34	34	61.3	61.3	61.3	62.168	0	323.31	45488000000	223	4.20716	0	2.28948	9.93091	P08243-2;P08243;P08243-3;F8WEJ5;C9J057;C9JT45;C9JM09;C9JLN6	P08243-2;P08243;P08243-3	Asparagine synthetase [glutamine-hydrolyzing]	ASNS	2301
27.0468	26.5617	27.3316	28.6749	29.0591	28.4693	+	s_c		+	8	8	8	23.3	23.3	23.3	50.268	0	32.159	2765400000	22	2.46012	0.00752941	1.75443	4.57453	O00458;O00458-2;C9JA65;E9PMY4;C9JNM6;H0YEE3;C9JLG5	O00458;O00458-2;C9JA65;E9PMY4;C9JNM6	Interferon-related developmental regulator 1	IFRD1	1589
29.7123	29.9477	29.5655	31.1839	31.756	31.0247	+	s_c		+	5	5	5	81	81	81	6.9151	0	68.632	13533000000	47	2.50403	0.00673684	1.57971	4.53434	Q14061;H7C4E5;C9J8T6	Q14061;H7C4E5;C9J8T6	Cytochrome c oxidase copper chaperone	COX17	3748
31.3421	31.4092	31.3627	32.8771	32.9865	32.7008	+	s_c		+	21	21	21	68.1	68.1	68.1	32.818	0	253.76	48897000000	214	4.18795	0	1.48348	7.99567	P09601;B1AHA8	P09601;B1AHA8	Heme oxygenase 1	HMOX1	2330
26.9483	27.0626	26.9642	28.0411	28.3715	28.121	+	s_c		+	4	4	4	59.2	59.2	59.2	8.7858	0	12.805	1738700000	25	3.44378	0.0128	1.18617	5.76475	O43715	O43715	TP53-regulated inhibitor of apoptosis 1	TRIAP1	1799
31.259	31.3411	31.2496	32.5524	32.5527	32.2996	+	s_c		+	25	25	25	78	78	78	37.895	0	323.31	36038000000	176	3.73195	0	1.18499	6.26398	P13995;P13995-2;B8ZZU9;B9A062	P13995;P13995-2;B8ZZU9;B9A062	Bifunctional methylenetetrahydrofolate dehydrogenase/cyclohydrolase, mitochondrial;NAD-dependent methylenetetrahydrofolate dehydrogenase;Methenyltetrahydrofolate cyclohydrolase	MTHFD2	2436
27.4864	27.3366	27.6602	28.4591	28.4634	28.5017	+	s_c		+	8	8	8	21.7	21.7	21.7	45.467	0	11.468	2615000000	36	3.31232	0.0106667	0.980314	5.04062	Q99519;E9PIF4	Q99519;E9PIF4	Sialidase-1	NEU1	5487
34.6438	34.6274	34.5703	35.6	35.6474	35.4606	+	s_c		+	38	38	2	60.5	60.5	7.2	57.944	0	323.31	335360000000	542	4.03201	0.016	0.955508	5.95951	P08195-2;F5H0E2;F5H867	P08195-2	4F2 cell-surface antigen heavy chain	SLC3A2	2298
32.9516	32.8362	32.9563	33.883	33.8862	33.7528	+	s_c		+	47	47	47	71.4	71.4	71.4	70.698	0	323.31	104570000000	476	4.01888	0.0142222	0.92599	5.8268	Q16822;Q16822-3;H0YML5;H0YM31;A0A0A0MS74;Q16822-2;H0YMA5;H0YNG4;H0YMU6;H0YMY3;P35558;P35558-2	Q16822;Q16822-3;H0YML5;H0YM31;A0A0A0MS74;Q16822-2	Phosphoenolpyruvate carboxykinase [GTP], mitochondrial	PCK2	4006
34.5119	34.5896	34.6282	35.4787	35.3072	35.496	+	s_c		+	27	27	27	65.1	65.1	65.1	40.422	0	323.31	330930000000	552	3.59737	0.00984615	0.850731	5.02537	Q9Y617;Q9Y617-2	Q9Y617;Q9Y617-2	Phosphoserine aminotransferase	PSAT1	6789
33.1488	33.0211	32.9383	33.9912	33.8148	33.8516	+	s_c		+	10	10	10	23.1	23.1	23.1	56.598	0	133.97	105910000000	98	3.32162	0.008	0.849787	4.68325	Q15758;M0QXM4;Q15758-3;Q15758-2;M0QX44	Q15758;M0QXM4;Q15758-3;Q15758-2	Neutral amino acid transporter B(0);Amino acid transporter	SLC1A5	3958
32.4967	32.7034	32.4887	33.3714	33.5472	33.2766	+	s_c		+	24	24	24	58.4	58.4	58.4	53.165	0	323.31	75068000000	251	2.85429	0.0188148	0.835414	4.05645	P23381;P23381-2;G3V3Y5;G3V3H8;H0YJP3;G3V277;G3V456;G3V5U1;G3V227;G3V3P2;G3V423;G3V2Y7;G3V3X0;G3V3S7;G3V5W1;G3V4N8;G3V4C7;G3V2C0;G3V339;G3V313;G3V4S4;G3V3R3;G3V2F2;P78534;G3V4N0;G3V4Q0;G3V4A3;G3V5H5	P23381;P23381-2	Tryptophan--tRNA ligase, cytoplasmic;T1-TrpRS;T2-TrpRS	WARS	2610
30.55	30.5732	30.4252	31.3316	31.2716	31.3564	+	s_c		+	16	16	16	37.6	37.6	37.6	51.853	0	183.32	17963000000	116	3.97775	0.0116364	0.80372	5.27439	P53634;H0YCY8;P53634-2;P53634-3	P53634	Dipeptidyl peptidase 1;Dipeptidyl peptidase 1 exclusion domain chain;Dipeptidyl peptidase 1 heavy chain;Dipeptidyl peptidase 1 light chain	CTSC	3147
34.8277	34.9469	34.8519	35.6199	35.6572	35.541	+	s_c		+	25	25	1	48.3	48.3	3.8	58.112	0	323.31	412530000000	473	3.89488	0.00914286	0.730517	4.87101	P07602;C9JIZ6;Q5BJH1	P07602;C9JIZ6;Q5BJH1	Prosaposin;Saposin-A;Saposin-B-Val;Saposin-B;Saposin-C;Saposin-D	PSAP	2275
34.6951	34.7717	34.7339	35.2756	35.354	35.3528	+	s_c		+	54	54	54	71.4	71.4	71.4	83.165	0	323.31	315170000000	684	4.19615	0.0121905	0.5939	4.42943	P41250;H7C443;F8WCK4	P41250	Glycine--tRNA ligase	GARS	2879
35.5213	35.5478	35.5824	36.0612	36.0597	36.0634	+	s_c		+	34	34	34	66	66	66	55.938	0	323.31	544140000000	616	5.06572	0.016	0.510916	4.34042	A0A286YF22;O43175;A0A2C9F2M7;A0A286YFA2;A0A286YFL2;A0A286YFM8;A0A286YER3;A0A286YFC8;A0A286YFB2;A0A286YF78;A0A286YF34;A0A286YFE1;A0A286YFF3;A0A286YFK5	A0A286YF22;O43175;A0A2C9F2M7;A0A286YFA2;A0A286YFL2;A0A286YFM8	D-3-phosphoglycerate dehydrogenase	PHGDH	400
