# Supplementary material for: mTORC1 couples cyst(e)ine availability with GPX4 protein synthesis and ferroptosis regulation
Source: Nat Commun. 2021 Mar 11;12:1589. doi: 10.1038/s41467-021-21841-w (PMC7952727; doi:10.1038/s41467-021-21841-w)
Supplement: Supplementary file 4 — Supplementary Table 2 [file 41467_2021_21841_MOESM4_ESM.xlsx]

## Sheet: Table S2
Control1_Log2 LFQ intensity	Control2_Log2 LFQ intensity	Control3_Log 2 LFQ intensity	Starvation1_Log2 LFQ intensity 6	Starvation2_Log2 LFQ intensity 7	Starvation3_Log2 LFQ intensity	Student's T-test Significant s_c	Student's T-test significant	Downregulated	Upregulated	Peptides	Razor + unique peptides	Unique peptides	Sequence coverage [%]	Unique + razor sequence coverage [%]	Unique sequence coverage [%]	Mol. weight [kDa]	Q-value	Score	Intensity	MS/MS count	-Log Student's T-test p-value Starvation_Control	Student's T-test q-value Starvation_Control	Log2 Ratio Starvation_Control	Student's T-test Test statistic Starvation_Control	Protein IDs	Majority protein IDs	Protein names	Gene names	id
33.8737	33.7205	33.8896	32.7923	32.7228	32.8002	+	s_c	+		36	36	36	71.4	71.4	71.4	40.674	0	323.31	112680000000	404	4.23487	0	-1.05616	-6.63181	D6RB81;Q9UHK6;Q9UHK6-5;V9GZ45;V9GYP4;V9GYU9;Q9UHK6-4;Q9UHK6-2	D6RB81;Q9UHK6;Q9UHK6-5;V9GZ45;V9GYP4	Alpha-methylacyl-CoA racemase	AMACR	887
32.3135	32.2746	32.3507	31.5215	31.5368	31.4968	+	s_c	+		172	172	7	33.7	33.7	1.7	796.43	0	323.31	39081000000	598	5.24295	0	-0.794553	-6.36339	Q8WXH0;Q8WXH0-2;A0A0C4DGK3;Q8WXH0-7;G3V4T3;G3V3D4;Q8WXH0-13;Q8WXH0-4;Q8WXH0-3;Q8WXH0-10;Q8WXH0-6;Q8WXH0-11;Q8WXH0-12;Q8WXH0-5;G3V2Q0	Q8WXH0;Q8WXH0-2	Nesprin-2	SYNE2	5053
31.259	31.3411	31.2496	32.5524	32.5527	32.2996	+	s_c		+	25	25	25	78	78	78	37.895	0	323.31	36038000000	176	3.73195	0	1.18499	6.26398	P13995;P13995-2;B8ZZU9;B9A062	P13995;P13995-2;B8ZZU9;B9A062	Bifunctional methylenetetrahydrofolate dehydrogenase/cyclohydrolase, mitochondrial;NAD-dependent methylenetetrahydrofolate dehydrogenase;Methenyltetrahydrofolate cyclohydrolase	MTHFD2	2436
31.3421	31.4092	31.3627	32.8771	32.9865	32.7008	+	s_c		+	21	21	21	68.1	68.1	68.1	32.818	0	253.76	48897000000	214	4.18795	0	1.48348	7.99567	P09601;B1AHA8	P09601;B1AHA8	Heme oxygenase 1	HMOX1	2330
30.69	30.8552	30.5466	32.8628	33.1742	32.9231	+	s_c		+	34	34	34	61.3	61.3	61.3	62.168	0	323.31	45488000000	223	4.20716	0	2.28948	9.93091	P08243-2;P08243;P08243-3;F8WEJ5;C9J057;C9JT45;C9JM09;C9JLN6	P08243-2;P08243;P08243-3	Asparagine synthetase [glutamine-hydrolyzing]	ASNS	2301
29.7123	29.9477	29.5655	31.1839	31.756	31.0247	+	s_c		+	5	5	5	81	81	81	6.9151	0	68.632	13533000000	47	2.50403	0.00673684	1.57971	4.53434	Q14061;H7C4E5;C9J8T6	Q14061;H7C4E5;C9J8T6	Cytochrome c oxidase copper chaperone	COX17	3748
31.1739	31.1834	31.0898	30.4486	30.1919	30.1785	+	s_c	+		67	67	67	30.3	30.3	30.3	358.69	0	286.49	16699000000	253	3.15369	0.00711111	-0.876007	-4.54386	P46013;P46013-2	P46013;P46013-2	Antigen KI-67	MKI67	2925
27.0468	26.5617	27.3316	28.6749	29.0591	28.4693	+	s_c		+	8	8	8	23.3	23.3	23.3	50.268	0	32.159	2765400000	22	2.46012	0.00752941	1.75443	4.57453	O00458;O00458-2;C9JA65;E9PMY4;C9JNM6;H0YEE3;C9JLG5	O00458;O00458-2;C9JA65;E9PMY4;C9JNM6	Interferon-related developmental regulator 1	IFRD1	1589
33.1488	33.0211	32.9383	33.9912	33.8148	33.8516	+	s_c		+	10	10	10	23.1	23.1	23.1	56.598	0	133.97	105910000000	98	3.32162	0.008	0.849787	4.68325	Q15758;M0QXM4;Q15758-3;Q15758-2;M0QX44	Q15758;M0QXM4;Q15758-3;Q15758-2	Neutral amino acid transporter B(0);Amino acid transporter	SLC1A5	3958
29.1246	29.104	28.9599	27.6438	26.7056	26.5701	+	s_c	+		20	20	20	27	27	27	111.4	0	76.224	3923700000	71	2.4421	0.00853333	-2.08971	-4.73285	Q12882;Q12882-2	Q12882	Dihydropyrimidine dehydrogenase [NADP(+)]	DPYD	3596
34.8277	34.9469	34.8519	35.6199	35.6572	35.541	+	s_c		+	25	25	1	48.3	48.3	3.8	58.112	0	323.31	412530000000	473	3.89488	0.00914286	0.730517	4.87101	P07602;C9JIZ6;Q5BJH1	P07602;C9JIZ6;Q5BJH1	Prosaposin;Saposin-A;Saposin-B-Val;Saposin-B;Saposin-C;Saposin-D	PSAP	2275
34.5119	34.5896	34.6282	35.4787	35.3072	35.496	+	s_c		+	27	27	27	65.1	65.1	65.1	40.422	0	323.31	330930000000	552	3.59737	0.00984615	0.850731	5.02537	Q9Y617;Q9Y617-2	Q9Y617;Q9Y617-2	Phosphoserine aminotransferase	PSAT1	6789
27.4864	27.3366	27.6602	28.4591	28.4634	28.5017	+	s_c		+	8	8	8	21.7	21.7	21.7	45.467	0	11.468	2615000000	36	3.31232	0.0106667	0.980314	5.04062	Q99519;E9PIF4	Q99519;E9PIF4	Sialidase-1	NEU1	5487
31.9454	31.8185	31.8695	31.0345	31.1736	31.2216	+	s_c	+		43	43	43	57.4	57.4	57.4	127.83	0	323.31	30022000000	278	3.40203	0.0111304	-0.734525	-4.39495	A0A0X1KG75;Q53SF7;Q53SF7-2;A0A0D9SG04;Q53SF7-3;A0A0B4J1Z0;H7C1G2;C9J8C4;C9JAU3;C9J5Y6;C9JK90;C9JWZ0;F8WEK0	A0A0X1KG75;Q53SF7;Q53SF7-2;A0A0D9SG04;Q53SF7-3	Cordon-bleu protein-like 1	COBLL1	340
28.8262	29.1737	29.3482	28.0153	27.9894	27.977	+	s_c	+		7	7	7	51	51	51	17.629	0	18.174	4032900000	36	2.72632	0.0116364	-1.12211	-4.42064	K7ERP4;A0A087X2I2;A0A087WT12;P36969-2;P36969;K7EKX7;K7ENB4;K7EJ20;R4GNE4;A0A0A0MTT1;A0A087X247	K7ERP4;A0A087X2I2;A0A087WT12;P36969-2;P36969;K7EKX7;K7ENB4;K7EJ20;R4GNE4;A0A0A0MTT1	Glutathione peroxidase;Phospholipid hydroperoxide glutathione peroxidase, mitochondrial	GPX4	20
30.55	30.5732	30.4252	31.3316	31.2716	31.3564	+	s_c		+	16	16	16	37.6	37.6	37.6	51.853	0	183.32	17963000000	116	3.97775	0.0116364	0.80372	5.27439	P53634;H0YCY8;P53634-2;P53634-3	P53634	Dipeptidyl peptidase 1;Dipeptidyl peptidase 1 exclusion domain chain;Dipeptidyl peptidase 1 heavy chain;Dipeptidyl peptidase 1 light chain	CTSC	3147
34.6951	34.7717	34.7339	35.2756	35.354	35.3528	+	s_c		+	54	54	54	71.4	71.4	71.4	83.165	0	323.31	315170000000	684	4.19615	0.0121905	0.5939	4.42943	P41250;H7C443;F8WCK4	P41250	Glycine--tRNA ligase	GARS	2879
29.7042	30.2572	30.0169	28.7974	28.8105	28.8729	+	s_c	+		13	13	13	34	34	34	61.587	0	50.418	7618000000	65	2.70657	0.0128	-1.16586	-4.45366	Q96FL9-4;Q96FL9;Q96FL9-3;Q96FL9-2;J3KQQ5;Q8N428-2;Q8N428	Q96FL9-4;Q96FL9;Q96FL9-3;Q96FL9-2;J3KQQ5	Polypeptide N-acetylgalactosaminyltransferase 14	GALNT14	5291
26.9483	27.0626	26.9642	28.0411	28.3715	28.121	+	s_c		+	4	4	4	59.2	59.2	59.2	8.7858	0	12.805	1738700000	25	3.44378	0.0128	1.18617	5.76475	O43715	O43715	TP53-regulated inhibitor of apoptosis 1	TRIAP1	1799
32.9516	32.8362	32.9563	33.883	33.8862	33.7528	+	s_c		+	47	47	47	71.4	71.4	71.4	70.698	0	323.31	104570000000	476	4.01888	0.0142222	0.92599	5.8268	Q16822;Q16822-3;H0YML5;H0YM31;A0A0A0MS74;Q16822-2;H0YMA5;H0YNG4;H0YMU6;H0YMY3;P35558;P35558-2	Q16822;Q16822-3;H0YML5;H0YM31;A0A0A0MS74;Q16822-2	Phosphoenolpyruvate carboxykinase [GTP], mitochondrial	PCK2	4006
27.907	28.0612	28.1286	27.0252	26.9649	27.299	+	s_c	+		8	8	8	27.9	27.9	27.9	52.817	0	22.838	2142300000	39	2.80968	0.0147692	-0.935895	-4.21672	Q8N9V3;Q8N9V3-2;B8ZZF2	Q8N9V3;Q8N9V3-2;B8ZZF2	WD repeat, SAM and U-box domain-containing protein 1	WDSUB1	4823
32.5487	32.2752	32.4092	31.6385	31.4826	31.6422	+	s_c	+		44	44	44	50.3	50.3	50.3	131.37	0	265.07	42556000000	293	3.01285	0.01536	-0.82328	-4.22455	Q9UDY2-3;Q9UDY2-7;Q9UDY2;A0A2R8YDH4;A0A1B0GTW1;A0A3B3ITE1;Q9UDY2-6;A0A3B3IRI3;A0A3B3ISZ5;Q9UDY2-4;Q9UDY2-2;A0A3B3IU51;Q9UDY2-5;A0A3B3ISF1;A0A3B3IRV6;A0A3B3IT83;A0A3B3IS03;A0A3B3IU26;B1AN86;U3KQJ2	Q9UDY2-3;Q9UDY2-7;Q9UDY2;A0A2R8YDH4;A0A1B0GTW1;A0A3B3ITE1;Q9UDY2-6;A0A3B3IRI3;A0A3B3ISZ5;Q9UDY2-4;Q9UDY2-2;A0A3B3IU51;Q9UDY2-5;A0A3B3ISF1;A0A3B3IRV6;A0A3B3IT83;A0A3B3IS03	Tight junction protein ZO-2	TJP2	6391
35.5213	35.5478	35.5824	36.0612	36.0597	36.0634	+	s_c		+	34	34	34	66	66	66	55.938	0	323.31	544140000000	616	5.06572	0.016	0.510916	4.34042	A0A286YF22;O43175;A0A2C9F2M7;A0A286YFA2;A0A286YFL2;A0A286YFM8;A0A286YER3;A0A286YFC8;A0A286YFB2;A0A286YF78;A0A286YF34;A0A286YFE1;A0A286YFF3;A0A286YFK5	A0A286YF22;O43175;A0A2C9F2M7;A0A286YFA2;A0A286YFL2;A0A286YFM8	D-3-phosphoglycerate dehydrogenase	PHGDH	400
34.6438	34.6274	34.5703	35.6	35.6474	35.4606	+	s_c		+	38	38	2	60.5	60.5	7.2	57.944	0	323.31	335360000000	542	4.03201	0.016	0.955508	5.95951	P08195-2;F5H0E2;F5H867	P08195-2	4F2 cell-surface antigen heavy chain	SLC3A2	2298
29.6161	29.1212	29.6073	27.8575	27.8257	27.7363	+	s_c	+		4	4	4	37.6	37.6	37.6	11.728	0	3.3365	4175600000	17	3.21639	0.0182857	-1.64173	-6.13695	P26447	P26447	Protein S100-A4	S100A4	2659
32.4967	32.7034	32.4887	33.3714	33.5472	33.2766	+	s_c		+	24	24	24	58.4	58.4	58.4	53.165	0	323.31	75068000000	251	2.85429	0.0188148	0.835414	4.05645	P23381;P23381-2;G3V3Y5;G3V3H8;H0YJP3;G3V277;G3V456;G3V5U1;G3V227;G3V3P2;G3V423;G3V2Y7;G3V3X0;G3V3S7;G3V5W1;G3V4N8;G3V4C7;G3V2C0;G3V339;G3V313;G3V4S4;G3V3R3;G3V2F2;P78534;G3V4N0;G3V4Q0;G3V4A3;G3V5H5	P23381;P23381-2	Tryptophan--tRNA ligase, cytoplasmic;T1-TrpRS;T2-TrpRS	WARS	2610
34.8928	34.8646	34.81	34.0202	34.0611	33.9689	+	s_c	+		26	26	6	89.3	89.3	18.2	47.687	0	323.31	218430000000	418	4.69247	0.0213333	-0.839104	-6.1654	Q13501;E7EMC7;E3W990;D6RBF1;C9J6J8	Q13501;E7EMC7	Sequestosome-1	SQSTM1	3687
32.181	32.1531	32.1925	31.7387	31.7315	31.7313	+	s_c	+		79	79	3	46.3	46.3	2.4	231.1	0	323.31	40551000000	415	5.49633	0.0394286	-0.441715	-3.94595	A0A0D9SFK2;Q92614-4;Q92614;Q92614-2;Q92614-5;H0YEV9;A0A1B0GWJ6	A0A0D9SFK2;Q92614-4;Q92614;Q92614-2;Q92614-5	Unconventional myosin-XVIIIa	MYO18A	285
31.9461	31.8951	32.0613	31.4854	31.3664	31.3723					60	60	60	49.9	49.9	49.9	147.18	0	323.31	33797000000	299	3.06237	0.0572632	-0.559478	-3.44105	Q9NTJ3;E9PD53;Q9NTJ3-2;C9JR83;C9JVD8;C9J578;C9J9E4;C9JWF0;C9IYK2;C9JJ64	Q9NTJ3;E9PD53;Q9NTJ3-2	Structural maintenance of chromosomes protein 4;Structural maintenance of chromosomes protein	SMC4	6122
32.268	32.2291	32.328	31.7819	31.6963	31.6285					42	42	42	54.5	54.5	54.5	101.89	0	323.31	40310000000	268	3.38459	0.0573333	-0.572805	-3.74645	P49736;H0Y8E6;F8WDM3;C9J013;C9JZ21	P49736;H0Y8E6	DNA replication licensing factor MCM2	MCM2	3014
36.2509	36.3773	36.2994	35.8177	35.7945	35.8189					131	131	131	62.9	62.9	62.9	273.42	0	323.31	668420000000	1669	3.72699	0.0585806	-0.498853	-3.62407	P49327;A0A0U1RQF0;A0A0U1RRG3;A0A1B0GTR5;J3KTF0	P49327;A0A0U1RQF0	Fatty acid synthase;[Acyl-carrier-protein] S-acetyltransferase;[Acyl-carrier-protein] S-malonyltransferase;3-oxoacyl-[acyl-carrier-protein] synthase;3-oxoacyl-[acyl-carrier-protein] reductase;3-hydroxyacyl-[acyl-carrier-protein] dehydratase;Enoyl-[acyl-carrier-protein] reductase;Oleoyl-[acyl-carrier-protein] hydrolase	FASN	2993
27.8664	27.8218	27.7764	27.1387	27.3567	27.1784					64	2	2	66.4	3.4	3.4	73.06	0	24.918	1789600000	16	2.93896	0.0588108	-0.596933	-3.47207	A0A499FI48;C9JMN9	A0A499FI48			545
32.2127	32.227	31.7308	33.1896	32.973	33.5178					5	5	5	6.9	6.9	6.9	55.01	0	26.938	60418000000	47	2.17007	0.0589091	1.16999	3.57437	Q01650	Q01650	Large neutral amino acids transporter small subunit 1	SLC7A5	3461
31.6599	31.7348	31.7319	32.2004	32.3101	32.2153					24	24	24	43.3	43.3	43.3	63.111	0	152.67	38297000000	216	3.64554	0.0593103	0.533064	3.74862	P07686;Q5URX0;H0YA83;H0Y9B6;H0Y9M3;D6REQ8	P07686;Q5URX0;H0YA83;H0Y9B6	Beta-hexosaminidase subunit beta;Beta-hexosaminidase subunit beta chain B;Beta-hexosaminidase subunit beta chain A	HEXB	2278
27.2801	27.3172	27.2842	27.7757	27.732	27.8721					6	6	6	5.2	5.2	5.2	135.76	0	11.286	1699200000	25	3.50222	0.0604444	0.499475	3.49223	P39060-2;P39060-1;P39060;H7BXV5;H7C457	P39060-2;P39060-1;P39060;H7BXV5;H7C457	Collagen alpha-1(XVIII) chain;Endostatin	COL18A1	2846
28.1976	28.0543	28.2262	28.8193	28.7663	28.6871					12	12	12	34.6	34.6	34.6	63.282	0	52.056	3155700000	51	3.09596	0.06075	0.598163	3.61244	Q9BVS4;Q9BVS4-2;H0Y919;H0Y8R4	Q9BVS4;Q9BVS4-2	Serine/threonine-protein kinase RIO2	RIOK2	5652
33.4079	33.4496	33.4698	32.9956	32.8435	32.9236					68	68	66	51.2	51.2	50.4	199.55	0	323.31	91162000000	577	3.40623	0.0608235	-0.521542	-3.53477	A0A2R8Y4T1;A0A494C067;E9PGF5;Q9HBL0;E9PF55;A0A087WWW7;H0Y4U1;E7ERH1;E7EMG1;Q9HBL0-2;C9JI43;C9J8K5;C9JFT7;F8VV64;Q63HR2-2;Q63HR2-5;Q63HR2-6;Q63HR2;Q63HR2-4;H7C3Z4;C9JZT0	A0A2R8Y4T1;A0A494C067;E9PGF5;Q9HBL0;E9PF55;A0A087WWW7;H0Y4U1	Tensin-1	TNS1	411
27.4693	28.0252	26.5201	29.3929	29.4149	28.9844					8	5	5	33	25.2	25.2	39.356	0	7.0487	3846000000	20	1.85509	0.0621538	1.92589	3.43201	Q5VZF2-3;Q5VZF2-2;Q5VZF2;O95205	Q5VZF2-3;Q5VZF2-2;Q5VZF2;O95205	Muscleblind-like protein 2	MBNL2;MBLL	4240
33.0046	32.8443	32.8891	32.2935	32.4142	32.3542					51	51	51	64.5	64.5	64.5	90.98	0	323.31	68208000000	397	3.15623	0.0621714	-0.558753	-3.51207	P25205;P25205-2;J3KQ69;A0A499FHX9;Q7Z6P5	P25205;P25205-2;J3KQ69;A0A499FHX9	DNA replication licensing factor MCM3	MCM3	2638
29.3366	29.6812	29.4474	30.7393	30.708	30.1765					4	4	4	22	22	22	28.058	0	145.08	9555300000	69	2.13746	0.0637	1.05292	3.40805	A0A3B3IRL2;O75629	A0A3B3IRL2;O75629	Protein CREG1	CREG1	477
30.0519	29.9617	30.2054	30.6258	30.7485	30.6781					15	15	15	41.4	41.4	41.4	51.735	0	235.21	13022000000	94	2.81223	0.0652683	0.611137	3.4045	Q53EL6;Q53EL6-2;Q5VZS7	Q53EL6;Q53EL6-2	Programmed cell death protein 4	PDCD4	4079
28.1014	28.2621	28.082	28.7553	28.9377	28.6048					9	9	9	39.4	39.4	39.4	27.354	0	22.028	3308500000	49	2.27842	0.071013	0.617387	2.91365	Q9H3H3-1;Q9H3H3;Q9H3H3-3	Q9H3H3-1;Q9H3H3;Q9H3H3-3	UPF0696 protein C11orf68	C11orf68	5843
29.6879	29.6745	29.6393	30.0683	30.2625	30.1277					12	12	12	19.2	19.2	19.2	94.615	0	108.42	8528200000	63	2.91816	0.0710667	0.485591	3.04928	Q86WA8;Q86WA8-2;E7EN44;H3BQ67;H3BUW8;H3BPF7	Q86WA8;Q86WA8-2;E7EN44;H3BQ67	Lon protease homolog 2, peroxisomal	LONP2	4587
30.766	30.8069	30.7937	30.4144	30.2375	30.3665					52	52	14	17.4	17.4	4.5	530.25	0	225.07	16233000000	238	2.93834	0.0719474	-0.449437	-2.91515	Q9NR09	Q9NR09	Baculoviral IAP repeat-containing protein 6	BIRC6	6067
31.4425	31.3092	31.3382	32.1067	31.877	31.8493					26	26	26	40.5	40.5	40.5	66.077	0	106.26	31306000000	193	2.50915	0.072	0.581077	3.04108	B5MCF9;O00541;O00541-2;B3KXD6;H7C267;H7BYY8	B5MCF9;O00541;O00541-2;B3KXD6	Pescadillo homolog	PES1	700
29.6585	29.7562	30.0657	29.1459	29.1847	29.0495					7	7	7	56.2	56.2	56.2	21.487	0	52.748	6855500000	43	2.2508	0.0722712	-0.700111	-3.0553	P56559;P56559-2;P49703	P56559;P56559-2	ADP-ribosylation factor-like protein 4C	ARL4C	3212
31.9053	31.7334	31.7826	31.2492	31.312	31.2887					7	7	7	67.3	67.3	67.3	15.892	0	323.31	27682000000	93	3.18987	0.0726667	-0.523862	-3.39499	Q9Y2V2;H3BUY4;H3BPY5;H3BNU9;H3BSW7;H3BTK3;I3L3X8	Q9Y2V2;H3BUY4;H3BPY5;H3BNU9	Calcium-regulated heat stable protein 1	CARHSP1	6661
29.2633	29.4453	29.6243	28.1146	28.7861	28.5777					21	21	20	21.9	21.9	21.1	146.56	0	37.446	5262900000	63	1.87912	0.0728889	-0.951504	-2.93547	O60343;O60343-2;O60343-3;A0A3B3IRT3;O60343-5;Q5JU47;O60343-4	O60343;O60343-2;O60343-3;A0A3B3IRT3	TBC1 domain family member 4	TBC1D4	1843
28.8924	29.0553	29.1143	28.2293	27.6407	28.3372					6	6	6	32.4	32.4	32.4	28.319	0	17.856	3750200000	38	1.86456	0.0729067	-0.951614	-2.91551	Q9H8H3;H0YI09;F8VQX6	Q9H8H3;H0YI09;F8VQX6	Methyltransferase-like protein 7A	METTL7A	1302
30.2151	30.1619	30.2245	29.5438	29.8044	29.6341					44	44	44	29.1	29.1	29.1	216.04	0	138.4	9976500000	177	2.62245	0.0733968	-0.539732	-3.01754	Q3V6T2;Q3V6T2-3;Q3V6T2-2;Q3V6T2-4;A0A2U3TZV9;A0A2R8Y7B1;Q3V6T2-5;A0A2R8Y4W8;A0A2R8YG73;A0A2R8Y4X4;A0A2R8YGU1;A0A2R8YCU9;A0A2R8Y885;A0A2R8Y820;H7C2C6;A0A087WXD9;H0Y470;A0A2R8YG52;A0A2R8YDS8;A0A2R8Y7D4;H0Y7U8;A0A2R8Y5D7;A0A2R8Y6B2;A0A2R8Y7D9;A0A2R8Y4Z5;A0A2R8YD81;H0Y7K3;A0A2R8Y802;A0A2R8Y4C6;A0A2R8Y7L3;A0A2R8YD99;A0A2R8Y846;A0A2R8YCW0	Q3V6T2;Q3V6T2-3;Q3V6T2-2;Q3V6T2-4;A0A2U3TZV9;A0A2R8Y7B1;Q3V6T2-5;A0A2R8Y4W8;A0A2R8YG73;A0A2R8Y4X4;A0A2R8YGU1;A0A2R8YCU9;A0A2R8Y885;A0A2R8Y820;H7C2C6	Girdin	CCDC88A	4054
33.8297	33.9205	33.768	33.419	33.3667	33.3754					28	27	16	67.3	67.3	32	49.027	0	323.31	125150000000	403	3.18042	0.0735172	-0.452353	-3.07396	P34896-2;P34896;P34896-3;J3KRZ5;J3KRK5;A0A087WTD8	P34896-2;P34896;P34896-3;J3KRZ5	Serine hydroxymethyltransferase, cytosolic	SHMT1	2778
30.6103	30.6694	30.6129	30.286	30.2843	30.2711					20	20	19	46.9	46.9	45	64.071	0	211.27	14671000000	123	4.21875	0.073589	-0.350416	-2.92389	O96013;O96013-4;O96013-2;O96013-3;M0R2X4;M0R0L9;M0R3G6;M0R1R1;Q9NQU5-2;Q9NQU5	O96013;O96013-4;O96013-2;O96013-3	Serine/threonine-protein kinase PAK 4	PAK4	2159
27.6888	27.426	27.3974	28.199	28.1322	28.1159					9	9	9	14.9	14.9	14.9	72.731	0	9.7091	2090400000	27	2.58987	0.0738261	0.644993	3.28812	Q0ZGT2-4;H7BXY5;Q0ZGT2-2;Q0ZGT2;E7ETM8;E7EUA0;Q0ZGT2-3	Q0ZGT2-4;H7BXY5;Q0ZGT2-2;Q0ZGT2;E7ETM8;E7EUA0;Q0ZGT2-3	Nexilin	NEXN	3569
29.4612	29.5454	29.4547	28.8048	29.0848	28.9447					24	24	23	30.6	30.6	29.7	118.83	0	52.912	6596400000	80	2.49179	0.0738919	-0.542345	-2.91695	Q6JQN1;Q6JQN1-5;Q6JQN1-2;F8W1I9;Q6JQN1-4;Q6JQN1-3;D6RFF6;F8VXK4;F8W0Q4;F8W179	Q6JQN1;Q6JQN1-5;Q6JQN1-2;F8W1I9	Acyl-CoA dehydrogenase family member 10	ACAD10	4302
NaN	28.0047	28.0032	28.5936	28.6166	28.4614					9	9	9	20.5	20.5	20.5	76.277	0	15.526	2818400000	32	2.51825	0.0739155	0.553174	3.40536	O15234;J3KSY7;J3QSC4	O15234	Protein CASC3	CASC3	1709
28.7387	28.9137	28.4011	27.9373	27.4585	27.6086					3	3	3	7.7	7.7	7.7	65.837	0	67.072	3247900000	33	2.10168	0.0743636	-1.01637	-3.31654	E1P5H9;Q96BD0-3;Q96BD0-4;Q96BD0;Q96BD0-2	E1P5H9;Q96BD0-3;Q96BD0-4;Q96BD0;Q96BD0-2	Solute carrier organic anion transporter family member 4A1	SLCO4A1	912
29.1917	28.9035	28.6904	29.6654	29.9244	29.6508					15	15	15	28.9	28.9	28.9	61.999	0	87.644	6545000000	68	2.06483	0.0745806	0.818318	3.02759	H3BP20;P06865;H3BS10;H3BU85;H3BTD4;P06865-2;A0A087WUJ7;H3BRP6;A0A087WTY2;H3BVH8;H3BT62;H3BQ04	H3BP20;P06865;H3BS10;H3BU85;H3BTD4	Beta-hexosaminidase;Beta-hexosaminidase subunit alpha	HEXA	1337
33.8771	33.6404	33.7729	33.1537	33.2293	33.2691					22	22	22	52.6	52.6	52.6	38.498	0	323.31	117470000000	324	2.69353	0.074807	-0.546145	-3.09621	P40121;P40121-2;E7ENU9;B8ZZL6;H7C0X8	P40121;P40121-2;E7ENU9;B8ZZL6	Macrophage-capping protein	CAPG	2849
35.154	35.0357	35.1224	35.4992	35.4795	35.5616					77	77	77	80.3	80.3	80.3	106.81	0	323.31	399150000000	1043	3.16227	0.0748642	0.409431	2.86022	P49588;P49588-2;H3BPK7	P49588;P49588-2	Alanine--tRNA ligase, cytoplasmic	AARS	3006
27.6264	27.7067	27.5301	27.2045	26.9591	27.0287					11	11	10	19.6	19.6	16.7	82.262	0	18.095	1619000000	35	2.47658	0.0749714	-0.556962	-2.94555	E7ERK1;O43374-2;O43374;F8W6L0;F5GXT2;C9J798;H0YB35;E5RK78;E5RGQ8;H0YBU2	E7ERK1;O43374-2;O43374;F8W6L0;F5GXT2;C9J798	Ras GTPase-activating protein 4;Putative Ras GTPase-activating protein 4B	RASA4;RASA4B	961
28.2745	28.1847	28.0024	27.6724	27.6195	27.5007					13	13	13	16.1	16.1	16.1	139.56	0	19.347	2574400000	39	2.37582	0.0750732	-0.55634	-2.85606	P54098;A0A1B0GTU7;H0YD36;A0A1B0GVT8;A0A1B0GTQ6;A0A0D9SFM1;H0YCD2;H0YDF1;A0A1B0GW33;H0YCV2	P54098;A0A1B0GTU7	DNA polymerase subunit gamma-1	POLG	3157
28.7419	28.512	28.4642	29.1847	29.2577	29.0497					9	9	9	19.4	19.4	19.4	59.702	0	19.248	4345700000	33	2.30815	0.0753924	0.591332	2.88224	Q9Y3X0;A0A2R8Y4Z8;M0QZR0;M0QYB4;M0R2W0	Q9Y3X0;A0A2R8Y4Z8	Coiled-coil domain-containing protein 9	CCDC9	6720
30.8469	30.7814	30.8853	32.1083	31.6787	31.5062					12	12	1	68.4	68.4	18.7	17.254	0	16.556	23995000000	51	2.15695	0.0754667	0.926571	3.29076	P09038-2	P09038-2	Fibroblast growth factor 2	FGF2	2315
35.0614	34.9579	35.0682	34.6569	34.6268	34.633					56	56	24	71	71	29	75.872	0	323.31	278800000000	697	3.34754	0.0757108	-0.390246	-2.85195	P08133;P08133-2;E7EMC6;E5RJF5;E5RK63;E5RFF0;E5RI05;E5RJR0;E5RIU8;H0YC77	P08133;P08133-2;E7EMC6	Annexin A6;Annexin	ANXA6	2295
30.8509	30.9279	30.8305	30.489	30.3999	30.2797					26	26	1	31.8	31.8	1.4	134.9	0	320.09	16466000000	135	2.6856	0.0758	-0.480221	-2.86703	Q9ULU4-11;Q9ULU4-7;Q9ULU4-19;Q9ULU4-9;Q9ULU4-13;A0A087WYS3;H7C4X9;Q9ULU4-8;Q9ULU4-16;Q9ULU4-22;A0A087WVZ6;Q9ULU4-6;Q9ULU4-23	Q9ULU4-11;Q9ULU4-7;Q9ULU4-19;Q9ULU4-9;Q9ULU4-13;A0A087WYS3;H7C4X9;Q9ULU4-8;Q9ULU4-16;Q9ULU4-22;A0A087WVZ6;Q9ULU4-6;Q9ULU4-23	Protein kinase C-binding protein 1	ZMYND8	6542
27.8174	27.8791	27.7975	27.2108	27.3927	27.4072					6	6	5	9.9	9.9	8.7	75.823	0	171.64	1955400000	28	2.7256	0.076058	-0.49441	-2.94624	P08047-3;P08047;P08047-2;H3BUU5;A0A087X0Q6;Q3SY56;Q8IXZ3-2;Q8IXZ3-1;P0CG40;Q8IXZ3;Q8IXZ3-4;Q02086-2;Q02086	P08047-3;P08047;P08047-2	Transcription factor Sp1	SP1	2294
27.3569	27.1841	27.3162	NaN	26.6356	26.5231					6	5	5	24.8	22	22	32.418	0	12.774	1171200000	20	2.5251	0.076093	-0.706381	-3.93954	Q96MH2;K7ESM2;K7ELS4;K7EJA3;K7ERG7	Q96MH2	Protein HEXIM2	HEXIM2	5392
28.8182	28.926	29.0636	29.5366	30.0091	30.2469					22	22	22	11.5	11.5	11.5	272.32	0	71.712	6907300000	84	1.96969	0.0761429	0.994959	3.10431	P02751-15;P02751-7;P02751;P02751-11;P02751-6;P02751-3;P02751-17;P02751-8;P02751-14;P02751-13;P02751-9;P02751-5;P02751-10;P02751-12;P02751-4;H0Y7Z1;P02751-16;P02751-2;H0Y4K8	P02751-15;P02751-7;P02751;P02751-11;P02751-6;P02751-3;P02751-17;P02751-8;P02751-14;P02751-13;P02751-9;P02751-5;P02751-10;P02751-12;P02751-4	Fibronectin;Anastellin;Ugl-Y1;Ugl-Y2;Ugl-Y3	FN1	2193
32.5641	32.5741	32.6558	32.9564	32.99	33.0348					11	10	10	55.9	55.9	55.9	22.276	0	323.31	72849000000	131	3.36905	0.076359	0.395751	2.8912	Q92688-2;Q92688	Q92688-2;Q92688	Acidic leucine-rich nuclear phosphoprotein 32 family member B	ANP32B	5099
31.7775	31.6877	31.8192	31.3879	31.3628	31.3838					30	30	27	50.4	50.4	48.1	80.419	0	239.21	29845000000	208	3.19655	0.0770722	-0.38331	-2.74624	O95573;F5GWH2;F5H062;C9JC11	O95573	Long-chain-fatty-acid--CoA ligase 3	ACSL3	2115
29.6292	29.4614	29.6405	30.0462	30.1544	30.2421					8	8	8	33.1	33.1	33.1	34.136	0	36.205	10219000000	65	2.66931	0.0770769	0.570553	3.15223	A0A2C9F2P4;A0A286YFF7;P50897;Q5T0S4;A0A286YFE3;A0A286YFL8;P50897-2;E9PIA8;E9PSE5;E9PK48;A0A286YFL6	A0A2C9F2P4;A0A286YFF7;P50897;Q5T0S4;A0A286YFE3;A0A286YFL8;P50897-2	Palmitoyl-protein thioesterase 1	PPT1	403
32.2856	32.1327	32.2768	31.8258	31.7183	31.7217					28	28	28	56.3	56.3	56.3	57.398	0	243.12	42799000000	221	2.84243	0.0771765	-0.476458	-2.96193	Q06203;D6RCC8;D6RE15	Q06203	Amidophosphoribosyltransferase	PPAT	3521
31.7095	31.9799	32.1865	32.6774	32.6425	32.5281					32	32	32	38.1	38.1	38.1	144.37	0	323.31	47504000000	229	1.97414	0.077283	0.65742	2.6804	Q92823-5;C9JYY6;Q92823-3;Q92823-4;Q92823-6;Q92823-2;Q92823;F8W775;A0A087X2B3;C9JH43;C9J8B6;C9JF43	Q92823-5;C9JYY6;Q92823-3;Q92823-4;Q92823-6;Q92823-2;Q92823;F8W775;A0A087X2B3	Neuronal cell adhesion molecule	NRCAM	5115
32.9858	33.5509	33.4121	34.1486	34.1099	34.2866					14	14	10	74.9	74.9	54.6	21.225	0	149.21	139000000000	192	2.08033	0.0775273	0.865467	3.11011	P02794;G3V192;G3V1D1;E9PRK8;E9PPQ4;E9PQR3;E9PKM5;E9PK45	P02794;G3V192;G3V1D1	Ferritin heavy chain;Ferritin heavy chain, N-terminally processed;Ferritin	FTH1	2197
30.0427	30.1821	30.0461	29.6877	29.6836	29.6385					38	38	38	30.4	30.4	30.4	173.23	0	108.4	9626200000	156	3.00951	0.0777619	-0.420388	-2.83003	Q9NZN5;Q9NZN5-2;E9PMR6	Q9NZN5;Q9NZN5-2;E9PMR6	Rho guanine nucleotide exchange factor 12	ARHGEF12	6288
29.1476	29.5171	29.7182	30.2241	30.1029	30.3431					14	14	14	38.1	38.1	38.1	42.026	0	17.198	9185200000	45	1.86848	0.0778431	0.762387	2.71414	O00622	O00622	Protein CYR61	CYR61	1610
30.1133	30.0142	29.8867	29.2395	29.353	29.5895					28	28	28	41.8	41.8	41.8	97.967	0	189.79	7552700000	109	2.12497	0.077875	-0.610755	-2.74876	Q05086-2;Q05086-3;Q05086;A0A1B0GVL3;A0A0D9SG77;A0A0D9SF91;A0A0D9SES7;S4R306;A0A0D9SG63;A0A1B0GTB3	Q05086-2;Q05086-3;Q05086;A0A1B0GVL3;A0A0D9SG77	Ubiquitin-protein ligase E3A	UBE3A	3508
28.9133	28.6215	28.9618	28.157	28.2769	28.3189					19	19	1	12.9	12.9	0.9	227.71	0	39.22	3644700000	57	2.11798	0.078019	-0.581249	-2.68079	Q15154-5	Q15154-5			3890
29.6663	29.8697	29.6537	30.1921	30.3019	30.177					12	12	1	74.2	74.2	4.5	32.973	0	126.79	9676200000	78	2.44999	0.0780202	0.49378	2.7386	Q9GZY8-2;A0A0A0MS29;H7C433;E9PQX8;E9PPW6	Q9GZY8-2;A0A0A0MS29;H7C433	Mitochondrial fission factor	MFF	5776
28.1729	27.9787	28.1264	27.4776	27.5631	27.6206					14	12	2	19.6	18.5	2.3	111.65	0	50.327	2429400000	36	2.77373	0.0780377	-0.53893	-3.13738	O43150;A0A286YFG8	O43150	Arf-GAP with SH3 domain, ANK repeat and PH domain-containing protein 2	ASAP2	1740
28.1262	29.0896	28.7006	29.7286	29.9841	30.0026					22	22	22	16.7	16.7	16.7	174.21	0	147.84	5943100000	75	1.9032	0.0781667	1.26631	3.21833	Q92887;A0A3B3ITG8	Q92887	Canalicular multispecific organic anion transporter 1	ABCC2	5124
32.0458	31.8802	31.9368	32.3737	32.56	32.3905					71	71	70	40.1	40.1	40.1	270.63	0	323.31	43784000000	492	2.49927	0.0781702	0.487141	2.75496	P46821;D6RA32;D6RA40;D6RGJ3;D6RCL2	P46821	Microtubule-associated protein 1B;MAP1B heavy chain;MAP1 light chain LC1	MAP1B	2942
32.879	32.985	32.9506	32.5756	32.3481	32.3275					39	39	39	49	49	49	92.888	0	323.31	65529000000	322	2.43794	0.0783059	-0.521149	-2.811	Q14566	Q14566	DNA replication licensing factor MCM6	MCM6	3790
30.8782	31.0499	31.0023	30.4092	30.5401	30.2766					21	21	21	51.8	51.8	51.8	58.926	0	215.7	17358000000	120	2.46251	0.0783284	-0.568144	-2.96407	O95954;O95954-2;A0A0G2JQF2;B7WPK3;O95954-3;O95954-4	O95954;O95954-2;A0A0G2JQF2;B7WPK3;O95954-3	Formimidoyltransferase-cyclodeaminase;Glutamate formimidoyltransferase;Formimidoyltetrahydrofolate cyclodeaminase	FTCD	2150
30.0835	30.3692	30.1964	29.7089	29.6709	29.7452					16	16	3	48.3	48.3	9.4	45.553	0	119.67	10313000000	99	2.38965	0.07848	-0.508027	-2.73413	Q9HB21	Q9HB21	Pleckstrin homology domain-containing family A member 1	PLEKHA1	5967
32.8545	32.7591	32.7993	32.3314	32.1867	32.3664					13	13	13	15.7	15.7	15.7	54.083	0	323.31	61179000000	194	2.93374	0.0785882	-0.509471	-3.15306	P11166	P11166	Solute carrier family 2, facilitated glucose transporter member 1	SLC2A1	2380
31.3536	31.5807	31.5434	31.0865	30.9361	30.9237					18	18	2	51.4	51.4	2.9	52.747	0	323.31	23637000000	144	2.36344	0.0786139	-0.510476	-2.72022	P46937-2;P46937-5;P46937-8;P46937-3;A0A1B0GUV4;A0A0D9SGF8;A0A0D9SGI1;A0A0E3D6M1;E7EWI0;A0A1B0GTC0;A0A0D9SEY4;A0A0D9SET0;A0A1B0GTH8;A0A1B0GUF0;A0A0D9SGF2;A0A1B0GUI9;Q86UL8-2;Q86UL8	P46937-2;P46937-5;P46937-8;P46937-3	Transcriptional coactivator YAP1	YAP1	2945
29.5204	29.6357	29.5016	29.1559	29.1786	29.0958					31	31	31	23.2	23.2	23.2	218.97	0	66.992	6593700000	121	2.96067	0.0786947	-0.409117	-2.75216	P42694;J3QS41;P42694-2;A0A075B6R3;J3KT20;J3KS59;J3QRR8	P42694;J3QS41;P42694-2	Probable helicase with zinc finger domain	HELZ	2899
32.5665	32.4147	32.5842	32.9637	33.0544	32.9078					34	32	30	54.7	52.9	49.4	56.108	0	204	61680000000	314	2.56459	0.0787692	0.453495	2.68858	P47895;H0Y2X5;H0YKF9;H0YNQ3	P47895;H0Y2X5	Aldehyde dehydrogenase family 1 member A3	ALDH1A3	2955
34.1321	34.0362	33.9952	33.6582	33.6245	33.6901					40	40	40	73	73	73	85.237	0	323.31	135870000000	284	3.04881	0.0788163	-0.39688	-2.74161	P49321;P49321-3;P49321-4;P49321-2;Q5T624;E9PRH9;H0YF33;E9PPR5;H0YDS9;E9PI86;E9PPQ8;E9PNB5;E9PQG5;E9PAU3;E9PJQ2;E9PKR5	P49321;P49321-3;P49321-4;P49321-2	Nuclear autoantigenic sperm protein	NASP	2992
28.2331	28.0981	NaN	28.8564	28.6971	28.6672					11	11	11	23.6	23.6	23.6	54.854	0	60.287	2959000000	45	2.09557	0.0788214	0.574597	3.00858	Q96GA3;A0A075B6Q4	Q96GA3	Protein LTV1 homolog	LTV1	5301
28.2018	28.4918	28.3643	28.8385	29.1319	29.0959					4	4	4	11.9	11.9	11.9	37.205	0	5.4844	3852300000	16	2.23424	0.0788308	0.669486	2.97795	Q9H3K2	Q9H3K2	Growth hormone-inducible transmembrane protein	GHITM	5844
26.6477	NaN	26.8795	27.8092	28.294	28.5736					1	1	1	4.4	4.4	4.4	27.963	0	7.3381	1905200000	23	1.77853	0.078963	1.46199	3.64647	P13284	P13284	Gamma-interferon-inducible lysosomal thiol reductase	IFI30	2419
35.2303	35.2058	35.2651	34.9188	34.8858	34.8489					66	66	0	67.6	67.6	0	97.965	0	323.31	322670000000	827	3.71518	0.0790108	-0.349229	-2.75982	P50570-4	P50570-4	Dynamin-2	DNM2	3054
28.9834	28.9309	28.9163	28.1087	28.3451	NaN					5	5	5	28.3	28.3	28.3	20.733	0	137.87	3565400000	20	2.35714	0.0791837	-0.716661	-3.73382	Q96HR9-2;Q96HR9;A8MXN1;A8MWX0	Q96HR9-2;Q96HR9	Receptor expression-enhancing protein 6	REEP6	5326
27.9915	28.2374	28.346	28.7698	29.0824	28.8609					16	16	16	22.8	22.8	22.8	120.18	0	123.98	3876300000	72	2.15283	0.0795152	0.712709	2.96922	Q69YQ0-2;Q69YQ0;F8WAN1;A0A494C1J1;C9J8U1;C9JLY8	Q69YQ0-2;Q69YQ0;F8WAN1;A0A494C1J1;C9J8U1	Cytospin-A	SPECC1L;SPECC1L-ADORA2A	4270
29.3925	29.3647	29.3457	29.8925	29.6989	29.9833					5	5	5	26.9	26.9	26.9	21.118	0	25.368	7641300000	54	2.34986	0.0795315	0.490595	2.65227	P32970;P32970-2	P32970;P32970-2	CD70 antigen	CD70	2766
29.4068	29.5752	29.21	28.8715	28.8417	28.7983					32	32	32	38.7	38.7	38.7	126.39	0	167.37	5582400000	97	2.18716	0.079534	-0.560151	-2.69768	M0R2B7;P28340;M0QZR8;A0A2R8Y7K6;M0QXE6;M0QXQ2;M0R3H8;A0A2R8Y705;M0R2I8	M0R2B7;P28340;M0QZR8;A0A2R8Y7K6	DNA polymerase;DNA polymerase delta catalytic subunit	POLD1	1545
27.2079	27.0327	26.9108	26.2164	NaN	26.2674					8	8	8	4.6	4.6	4.6	298.4	0	8.3531	993090000	26	2.25094	0.0798298	-0.808513	-3.79723	A0A494C1V1;Q6ZNJ1-2;Q6ZNJ1-3;Q6ZNJ1;H0Y764;H7C3Y7;H7C408	A0A494C1V1;Q6ZNJ1-2;Q6ZNJ1-3;Q6ZNJ1;H0Y764	Neurobeachin-like protein 2	NBEAL2	543
29.6109	29.6633	29.7382	29.3074	29.2308	29.2866					35	35	35	16.2	16.2	16.2	294.36	0	59.911	7523300000	116	3.09445	0.0798696	-0.395887	-2.75985	Q9UPU5;A0A0U1RQI9	Q9UPU5	Ubiquitin carboxyl-terminal hydrolase 24	USP24	6594
31.4079	31.4327	31.6563	32.1163	32.2141	31.9852					8	8	8	21.6	21.6	21.6	54.255	0	124.44	33034000000	112	2.37835	0.0800625	0.606282	2.9846	X6R5C5;X6R8A1;P10619-2;P10619;Q5JZH0	X6R5C5;X6R8A1;P10619-2;P10619	Carboxypeptidase;Lysosomal protective protein;Lysosomal protective protein 32 kDa chain;Lysosomal protective protein 20 kDa chain	CTSA	2364
26.3847	26.403	26.3138	26.8425	27.2518	27.166					7	7	7	14.1	14.1	14.1	71.877	0	26.955	1213800000	27	2.31359	0.08016	0.719655	3.16271	A0A0C4DG51;Q9NP80-3;Q9NP80;Q9NP80-2;C9JAX4	A0A0C4DG51;Q9NP80-3;Q9NP80;Q9NP80-2	Calcium-independent phospholipase A2-gamma	PNPLA8	251
28.396	28.7408	27.5478	26.841	27.0656	27.1165					13	13	13	16	16	16	117.7	0	17.89	2054100000	46	1.54378	0.0802124	-1.22047	-2.62802	I3L2J8;Q9UPN4-3;Q9UPN4-2;Q9UPN4;I3L2X7;I3L4M5;I3L316	I3L2J8;Q9UPN4-3;Q9UPN4-2;Q9UPN4	Centrosomal protein of 131 kDa	CEP131	1404
31.1784	31.3401	31.2705	31.6132	31.7679	31.8135					17	17	17	61.5	61.5	61.5	36.543	0	222.35	26781000000	154	2.44156	0.0802545	0.468561	2.65316	D6RBV2;Q12907;D6RDX1;D6RIU4;D6RBH1	D6RBV2;Q12907;D6RDX1;D6RIU4	Vesicular integral-membrane protein VIP36	LMAN2	892
30.6119	30.7569	30.6748	29.63	30.2216	29.9798					36	36	36	37.4	37.4	37.4	133.7	0	246.02	12937000000	155	1.85335	0.0805926	-0.737443	-2.66426	Q9NQ66-2;Q9NQ66;A0A087WW73;A0A087WT80;A0A1B0GWB6;A0A0D9SF51;A0A0D9SG17;H0YCJ2;A0A1B0GVC1;B1AK73;A0A0D9SFE7;Q8IV92;A0A1B0GW62;A0A0D9SGI7;A0A0D9SFJ4	Q9NQ66-2;Q9NQ66;A0A087WW73;A0A087WT80;A0A1B0GWB6;A0A0D9SF51;A0A0D9SG17;H0YCJ2	1-phosphatidylinositol 4,5-bisphosphate phosphodiesterase beta-1;Phosphoinositide phospholipase C	PLCB1	6051
28.9936	28.9335	28.9109	28.4376	28.6118	28.4393					11	11	11	30.3	30.3	30.3	52.787	0	16.524	4318100000	36	2.69544	0.0807473	-0.449738	-2.76196	Q5R3I4;A9UJP8;H7C089;H7C2L7;F8WBU8	Q5R3I4	Tetratricopeptide repeat protein 38	TTC38	4149
29.8101	29.2175	29.6048	30.1878	30.9573	30.5322					5	5	5	80.5	80.5	80.5	10.134	0	95.786	10468000000	48	1.64098	0.0809908	1.01497	2.65477	Q9NYJ1;Q9NYJ1-2	Q9NYJ1;Q9NYJ1-2	Cytochrome c oxidase assembly factor 4 homolog, mitochondrial	COA4	6253
29.0463	29.2026	29.3868	28.7577	28.6501	28.6129					8	8	6	41.1	41.1	30.1	24.792	0	64.7	4940000000	57	2.12728	0.0810248	-0.538356	-2.59391	Q5TBG7;Q5TBH2;Q5TBH1;Q9HC98;Q9HC98-3;Q9HC98-4;Q9HC98-2;Q5TBG1;Q5TBG2;Q5TBG4;Q5TBH0	Q5TBG7;Q5TBH2;Q5TBH1;Q9HC98;Q9HC98-3;Q9HC98-4;Q9HC98-2;Q5TBG1;Q5TBG2;Q5TBG4;Q5TBH0	Serine/threonine-protein kinase Nek6	NEK6	4199
30.4908	30.5514	30.6674	30.1443	30.1892	30.1739					27	27	27	29.9	29.9	29.9	141.29	0	164.22	13846000000	157	2.77089	0.0811186	-0.400716	-2.61118	Q9C0C9;K7ES11;K7EQ12	Q9C0C9;K7ES11	E2/E3 hybrid ubiquitin-protein ligase UBE2O	UBE2O	5748
32.3301	32.236	32.3792	31.8845	31.9347	31.9525					52	52	52	43.2	43.2	43.2	152.78	0	323.31	42965000000	329	2.95538	0.0813458	-0.391195	-2.66717	P52701;A0A494C0M1;P52701-3;P52701-4;P52701-2;A0A087WWJ1;A0A087WYT6;F8WAX8;C9JH55;C9J8Y8;C9J7Y7;F8W7G9	P52701;A0A494C0M1;P52701-3;P52701-4;P52701-2;A0A087WWJ1	DNA mismatch repair protein Msh6	MSH6	3117
32.0828	31.9121	32.0119	32.384	32.4019	32.3865					46	46	46	55	55	55	86.604	0	323.31	44754000000	264	2.83581	0.081377	0.388528	2.59315	B7Z6D5;Q96GQ7;A0A087X059;A0A087WYH5	B7Z6D5;Q96GQ7	Probable ATP-dependent RNA helicase DDX27	DDX27	711
28.7873	28.8428	28.7984	29.1725	29.1153	29.1191					25	25	25	33.6	33.6	33.6	107.33	0	80.262	5037900000	111	3.69576	0.081479	0.326115	2.6075	Q9Y4C8;H0YIL2	Q9Y4C8	Probable RNA-binding protein 19	RBM19	6734
28.2401	28.1045	28.4192	27.8005	27.472	27.5222					12	10	10	15.3	13.9	13.9	83.969	0	14.701	2186700000	39	2.06131	0.0814831	-0.656361	-2.77061	Q9BXB5;Q9BXB5-2;H7C487;H7C199	Q9BXB5;Q9BXB5-2;H7C487	Oxysterol-binding protein-related protein 10;Oxysterol-binding protein	OSBPL10	5682
28.737	28.3924	28.7391	29.2321	29.2057	29.2169					15	13	13	20.6	18.6	18.6	114	0	78.557	4778800000	43	2.17289	0.0816444	0.595419	2.76325	Q8TB72-3;Q8TB72-2;Q8TB72;A0A0A0MR59;Q8TB72-4;A0A0C4DG68;C9JW01;C9JE24;F2Z366;F8WD57	Q8TB72-3;Q8TB72-2;Q8TB72;A0A0A0MR59;Q8TB72-4;A0A0C4DG68	Pumilio homolog 2	PUM2	4933
33.2066	32.7354	33.0366	32.4817	32.1696	32.2546					13	13	13	41.5	41.5	41.5	39.45	0	323.31	60863000000	150	1.8474	0.0817	-0.690928	-2.59441	O43570;O43570-2;B3KUB4	O43570;O43570-2;B3KUB4	Carbonic anhydrase 12	CA12	1783
32.9053	32.839	32.7206	32.4566	32.1033	32.0944					41	41	41	58.1	58.1	58.1	81.307	0	323.31	58695000000	377	2.0018	0.081812	-0.603528	-2.61349	P33993;P33993-3;P33993-2;C9J8M6	P33993;P33993-3	DNA replication licensing factor MCM7	MCM7	2776
34.2961	34.3934	34.4505	34.7999	34.9169	34.7776					54	54	54	79.2	79.2	79.2	59.143	0	323.31	245950000000	569	2.71273	0.0824091	0.451473	2.77982	P54577;A0A0C4DGZ5	P54577;A0A0C4DGZ5	Tyrosine--tRNA ligase, cytoplasmic;Tyrosine--tRNA ligase, cytoplasmic, N-terminally processed;Tyrosine--tRNA ligase	YARS	3164
30.7376	30.8667	30.4544	30.0738	30.0088	30.1687					8	8	8	28.4	28.4	28.4	25.104	0	93.177	12176000000	57	2.00661	0.0825172	-0.602497	-2.61628	O43633;M0R1T5;M0R1L7;M0QXX8	O43633;M0R1T5;M0R1L7	Charged multivesicular body protein 2a	CHMP2A	1788
32.0619	32.3122	32.2074	31.7736	31.6939	31.7287					34	34	34	56	56	56	82.285	0	268.96	40679000000	240	2.42786	0.0828421	-0.461816	-2.62167	P33992;B1AHB1;B1AHB2;B1AHA9;F8WFD7	P33992;B1AHB1	DNA replication licensing factor MCM5;DNA helicase	MCM5	2775
30.2203	30.1478	30.1408	29.7959	29.7782	29.8638					26	26	24	20.8	20.8	19.2	206.69	0	114.34	10533000000	96	3.21695	0.0832348	-0.357025	-2.61715	Q8WWQ0;H7BZR9	Q8WWQ0	PH-interacting protein	PHIP	5042
33.7273	33.7657	33.9315	34.2376	34.3601	34.2684					18	18	10	57.1	57.1	26.3	33.36	0	323.31	171210000000	505	2.56735	0.0833563	0.480551	2.78342	P32322;E2QRB3;P32322-3;P32322-2;J3KQ22;J3QL24;J3QLK9;J3QL32;J3QL23;J3QR88;J3KTA8;J3QKT3;J3QRZ0	P32322;E2QRB3;P32322-3;P32322-2;J3KQ22;J3QL24	Pyrroline-5-carboxylate reductase 1, mitochondrial;Pyrroline-5-carboxylate reductase	PYCR1	2762
31.5117	31.5058	31.334	31.8646	31.8885	31.8383					47	7	7	65.7	7.9	7.9	65.459	0	323.31	33724000000	95	2.63167	0.0835447	0.413322	2.58242	O94925-3;B8ZZA8;B8ZZC5	O94925-3	Glutaminase kidney isoform, mitochondrial	GLS	2050
30.3387	29.701	29.9713	30.8387	30.9252	30.7137					10	10	10	58.4	58.4	58.4	11.333	0	103.95	15682000000	74	1.87112	0.0843256	0.82221	2.78962	C9JFR7;P99999;CON__P62894	C9JFR7;P99999	Cytochrome c	CYCS	786
31.0725	30.9538	31.0868	31.4546	31.6392	31.4057					39	37	37	48.9	47.9	47.9	105.89	0	189.53	25038000000	205	2.29953	0.0866061	0.462156	2.53039	B7ZM99;A0A087WVM4;Q6UB35;H0Y327;Q6UB35-2;Q4VXM0;Q5JYA8;Q5JYA3;Q4VXM1;Q4VXV2	B7ZM99;A0A087WVM4;Q6UB35	Monofunctional C1-tetrahydrofolate synthase, mitochondrial	MTHFD1L	721
30.585	30.3594	30.4285	30.8818	31.1646	30.926					26	26	26	58.3	58.3	58.3	57.903	0	292.27	17094000000	157	2.07338	0.0872672	0.533124	2.53484	Q8TD30;Q8TD30-2;H3BU54;P24298	Q8TD30;Q8TD30-2	Alanine aminotransferase 2	GPT2	4959
32.8337	32.9885	32.8833	32.55	32.3811	32.4952					19	19	19	74.6	74.6	74.6	22.313	0	284.47	66276000000	209	2.49278	0.0877829	-0.426399	-2.54541	P37235;E9PC71;P84074;P61601;H7BZC1;E5RGA9;E5RI78;E5RIA5;E5RIZ1;E5RIG4;E5RHC8;E5RK89;C9JW46;A0A1B0GXG3;E5RHE8;E5RGZ0;E5RJJ6;E5RJT1;E5RFL9;E5RI95	P37235;E9PC71;P84074	Hippocalcin-like protein 1;Neuron-specific calcium-binding protein hippocalcin	HPCAL1;HPCA	2832
30.6702	30.5674	30.5865	30.2194	30.023	30.2366					8	8	8	42.2	42.2	42.2	32.251	0	207.5	13309000000	100	2.39581	0.087808	-0.448338	-2.55558	O43396;K7ER96;K7EML9;K7EME7;K7EKG2;K7EPB7	O43396;K7ER96	Thioredoxin-like protein 1	TXNL1	1768
30.9285	30.8307	30.925	30.5005	30.3938	30.5686					35	35	35	30.6	30.6	30.6	138.8	0	323.31	16071000000	184	2.60492	0.0879385	-0.407094	-2.54227	Q01970;Q01970-2	Q01970;Q01970-2	1-phosphatidylinositol 4,5-bisphosphate phosphodiesterase beta-3	PLCB3	3469
30.0612	30.0428	30.1425	29.2787	29.544	29.6972					40	40	40	16.9	16.9	16.9	331.77	0	73.195	8081100000	107	1.98769	0.0884687	-0.575555	-2.54629	P15924;P15924-3;P15924-2	P15924;P15924-3;P15924-2	Desmoplakin	DSP	2469
31.6882	31.6735	31.7849	32.0466	32.1142	32.0627					32	32	32	38.5	38.5	38.5	103.13	0	294.56	37929000000	255	3.05054	0.0885161	0.358955	2.55589	Q9BZQ8;H0Y7M9	Q9BZQ8	Protein Niban	FAM129A	5737
27.5187	27.9092	27.7782	26.9496	27.2916	27.0099					19	19	19	14.4	14.4	14.4	197.85	0	23.65	1738200000	47	1.85743	0.0891654	-0.651695	-2.54768	Q8IY21;H0Y8Z7	Q8IY21	Probable ATP-dependent RNA helicase DDX60	DDX60	4696
37.2417	37.3662	37.2634	37.6604	37.769	37.6356					433	433	433	84.1	84.1	84.1	629.09	0	323.31	1797900000000	5098	2.67956	0.089873	0.397898	2.54844	Q09666;E9PJZ0;E9PKR9;E9PJC6;E9PLK4;Q09666-2;E9PQE3	Q09666	Neuroblast differentiation-associated protein AHNAK	AHNAK	3564
28.2281	28.8833	28.6924	29.3487	29.3812	29.2908					4	4	3	48	48	44.1	22.968	0	68.224	5073800000	37	1.70538	0.0925113	0.738971	2.49376	Q9Y294	Q9Y294	Histone chaperone ASF1A	ASF1A	6631
28.9903	28.9332	28.8699	28.5923	28.5209	28.3534					22	22	22	37.7	37.7	37.7	82.562	0	84.053	4170500000	74	2.30388	0.0936642	-0.442253	-2.47255	Q15003;E9PHA2;C9J470;Q15003-2;C9JZP1;H7C415	Q15003;E9PHA2;C9J470;Q15003-2	Condensin complex subunit 2	NCAPH	3843
29.0372	28.8709	29.0479	29.3314	29.6257	29.7245					17	17	17	67.2	67.2	67.2	30.601	0	113.17	5887600000	83	1.92621	0.0941333	0.575183	2.48732	P53701	P53701	Cytochrome c-type heme lyase	HCCS	3150
30.8018	31.0901	30.6975	31.385	31.3753	31.5399					22	22	22	34.2	34.2	34.2	90.555	0	102.71	23102000000	100	1.94	0.0941493	0.570286	2.49111	Q13443;A0AVL1;Q13443-2;F8WC54;A0A0J9YY58;C9J6H5;C9JPM3	Q13443;A0AVL1;Q13443-2;F8WC54	Disintegrin and metalloproteinase domain-containing protein 9	ADAM9	3680
32.9256	32.8022	32.9155	32.4877	32.4747	32.5702					10	9	8	53	46.4	46.4	20.811	0	323.31	69558000000	181	2.76404	0.0943529	-0.370181	-2.47457	Q13185;S4R2Y4;C9JMM0;B8ZZ43	Q13185;S4R2Y4	Chromobox protein homolog 3	CBX3	3639
32.755	32.7383	32.7247	32.4496	32.3411	32.4341					41	41	2	60.9	60.9	3.8	101.43	0	323.31	58411000000	260	3.15633	0.0951233	-0.331066	-2.45212	Q7Z2W4;Q7Z2W4-2	Q7Z2W4;Q7Z2W4-2	Zinc finger CCCH-type antiviral protein 1	ZC3HAV1	4483
30.7976	30.523	30.609	30.2781	29.985	29.9306					20	18	18	32.4	31.2	31.2	85.486	0	157.61	11511000000	100	1.89348	0.0952394	-0.578672	-2.46251	Q06481-3;Q06481-6;Q06481;Q06481-4;Q06481-2;Q06481-5;E9PQS3;E9PSC7;E9PK76	Q06481-3;Q06481-6;Q06481;Q06481-4;Q06481-2;Q06481-5	Amyloid-like protein 2	APLP2	3526
28.4209	28.2997	28.475	27.8674	28.0571	27.7233					17	17	15	24.5	24.5	23.5	89.217	0	23.398	2780500000	66	2.03222	0.0954685	-0.515889	-2.46031	O75410-2;O75410;O75410-9;O75410-7;O75410-3;E7ET87;E7EVI4;O75410-4;H0YAY0;O75410-6;O75410-5;O75410-10;H0YBT8;B4E3H6;R4GMT7;E5RFM9;O75410-8;E5RJU4;E5RJG6;E5RIP3	O75410-2;O75410;O75410-9;O75410-7;O75410-3;E7ET87;E7EVI4;O75410-4;H0YAY0;O75410-6;O75410-5;O75410-10;H0YBT8;B4E3H6;R4GMT7	Transforming acidic coiled-coil-containing protein 1	TACC1	1946
29.7834	29.8988	29.663	30.2718	30.1615	30.1716					6	6	6	44.8	44.8	44.8	11.399	0	22.381	9530200000	45	2.26767	0.095619	0.419863	2.37721	O95298-2;O95298;E9PRJ5;E9PM14;A0A087WUM3;E9PQ53;E9PRQ4;A0A087WY27;O95298-3	O95298-2;O95298;E9PRJ5;E9PM14;A0A087WUM3;E9PQ53	NADH dehydrogenase [ubiquinone] 1 subunit C2;NADH dehydrogenase [ubiquinone] 1 subunit C2, isoform 2	NDUFC2;KCTD14;NDUFC2-KCTD14	2080
32.4793	32.1985	31.7239	32.8781	32.9977	32.9107					7	7	6	51.1	51.1	46.7	9.3926	0	323.31	55865000000	128	1.62733	0.0956944	0.794943	2.45884	P05204	P05204	Non-histone chromosomal protein HMG-17	HMGN2	2236
30.0932	30.1094	30.1016	30.374	30.4805	30.4209					23	23	23	36.5	36.5	36.5	91.48	0	224.45	11188000000	129	3.3143	0.0957391	0.323737	2.46816	G3V529;Q9GZR7;Q9GZR7-2;F5GYL3;A0A1W2PRR2;A0A087WXU8	G3V529;Q9GZR7;Q9GZR7-2;F5GYL3;A0A1W2PRR2;A0A087WXU8	ATP-dependent RNA helicase DDX24	DDX24	1225
26.7336	27.2054	26.6204	27.6135	27.8959	27.4344					6	6	6	22.9	22.9	22.9	33.91	0	18.68	1536200000	37	1.62335	0.0957793	0.794778	2.4538	F8U8C0;O00220	F8U8C0;O00220	Tumor necrosis factor receptor superfamily member 10A	TNFRSF10A	1158
28.5269	28.5208	29.025	29.4218	29.6442	29.2075					5	5	2	23.7	23.7	12.2	17.417	0	10.445	5758300000	33	1.60598	0.0958107	0.733629	2.372	O14561;H3BNK3	O14561	Acyl carrier protein, mitochondrial	NDUFAB1	1627
32.3755	32.2403	32.4855	31.9924	31.8719	31.9122					37	37	37	58	58	58	70.525	0	323.31	45833000000	303	2.29382	0.0959149	-0.441569	-2.46345	S4R347;Q5T0N5-3;Q5T0N5-4;Q5T0N5-2;Q5T0N5-5;Q5T0N5;A0A075B6Q2	S4R347;Q5T0N5-3;Q5T0N5-4;Q5T0N5-2;Q5T0N5-5;Q5T0N5;A0A075B6Q2	Formin-binding protein 1-like	FNBP1L	4168
28.713	28.6796	28.6708	27.4682	28.1958	28.0754					14	11	11	17.7	15.9	15.9	93.605	0	19.893	3177800000	61	1.57821	0.0961916	-0.774667	-2.37984	Q5JUW8;Q92796-3;Q92796-2;Q92796	Q5JUW8;Q92796-3;Q92796-2;Q92796	Disks large homolog 3	DLG3	4134
28.0929	27.7128	27.5978	NaN	28.8641	28.5478					4	4	4	11	11	11	41.509	0	26.166	2207000000	26	1.55255	0.0966	0.904807	2.77349	Q9UL42	Q9UL42	Paraneoplastic antigen Ma2	PNMA2	6523
33.4454	33.4136	33.4548	32.9715	33.1379	33.0886					43	43	43	36.7	36.7	36.7	166.67	0	323.31	91472000000	419	2.72952	0.0966331	-0.371934	-2.46493	Q9UBG0;E7EME3;J3KRF1;J3QQZ6	Q9UBG0	C-type mannose receptor 2	MRC2	6363
31.1019	30.64	30.2746	29.239	29.8768	29.8896					21	21	21	38.7	38.7	38.7	81.275	0	44.512	12426000000	87	1.45003	0.0967711	-1.00374	-2.38097	P19320;P19320-2;P19320-3;E9PDD2;A0A3B3ISS8	P19320;P19320-2;P19320-3;E9PDD2	Vascular cell adhesion protein 1	VCAM1	2539
28.2366	28.4728	28.3349	27.9844	27.925	27.899					10	10	10	17.7	17.7	17.7	74.766	0	44.092	2767100000	50	2.31343	0.0973576	-0.411964	-2.38103	O75864;F5H3P7	O75864;F5H3P7	Protein phosphatase 1 regulatory subunit 37	PPP1R37	1997
31.5514	31.4891	31.5743	31.2504	31.1107	31.196					14	14	2	44.3	44.3	6.9	40.736	0	172.72	25196000000	108	2.73885	0.0979512	-0.352611	-2.38295	P55036;P55036-2;A6PVX3;H0Y3Y9;H0Y561	P55036;P55036-2;A6PVX3	26S proteasome non-ATPase regulatory subunit 4	PSMD4	3177
29.2383	28.9754	29.1211	28.641	28.6113	28.7451					18	18	18	30.5	30.5	30.5	99.37	0	119.44	4768100000	73	2.17772	0.09845	-0.445813	-2.39436	Q6ULP2-8;Q6ULP2-6;Q6ULP2;Q6ULP2-9;Q6ULP2-7;B8ZZI9;A0A0U1RR74;A0A0A0MSN6	Q6ULP2-8;Q6ULP2-6;Q6ULP2;Q6ULP2-9;Q6ULP2-7;B8ZZI9	Aftiphilin	AFTPH	4379
32.946	32.9011	32.92	32.5714	32.2152	32.4893					48	48	47	63.2	63.2	62.4	98.398	0	323.31	63123000000	342	1.99295	0.0985521	-0.497079	-2.3844	P21399;F5H2R8;F5H143;F5H3Z7	P21399	Cytoplasmic aconitate hydratase	ACO1	2580
27.9532	27.8299	27.9308	26.3892	27.1756	27.3083					4	4	4	19.5	19.5	19.5	34.632	0	19.299	1989700000	29	1.51283	0.0987114	-0.946919	-2.43229	P09486;F5GY03;E5RK62	P09486;F5GY03;E5RK62	SPARC	SPARC	1106
31.6925	31.5994	31.6903	31.2146	31.2307	31.3736					41	41	2	39.5	39.5	3	148.66	0	323.31	27411000000	270	2.55379	0.0987297	-0.387763	-2.437	Q9UM54-6;E7EW20;Q9UM54-4;Q9UM54-1;Q9UM54;A0A0A0MRM8;Q9UM54-5;Q9UM54-2	Q9UM54-6;E7EW20;Q9UM54-4;Q9UM54-1;Q9UM54;A0A0A0MRM8;Q9UM54-5;Q9UM54-2	Unconventional myosin-VI	MYO6	6553
32.7109	33.1746	32.5808	33.5729	33.9861	33.4332					15	15	15	57.7	57.7	57.7	30.727	0	323.31	95389000000	205	1.57881	0.0987755	0.84197	2.44051	P48507;P48507-2	P48507;P48507-2	Glutamate--cysteine ligase regulatory subunit	GCLM	2970
28.6484	28.7937	28.6124	29.076	29.0439	29.0605					9	8	8	22.3	20.9	20.9	67.15	0	15.043	4497900000	34	2.58356	0.0989299	0.375345	2.40333	Q9UJY4;H3BPI3;H3BMM6;I3L2C4;I3L263	Q9UJY4	ADP-ribosylation factor-binding protein GGA2	GGA2	6484
32.0597	31.9021	32.2207	32.558	32.4649	32.6388					45	45	7	54.9	54.9	9.4	94.637	0	323.31	45428000000	265	2.03259	0.0989487	0.493065	2.40747	P49589-3;P49589;E9PLP0	P49589-3;P49589	Cysteine--tRNA ligase, cytoplasmic	CARS	3007
28.3041	28.1956	28.3256	27.6763	27.9774	27.7079					11	11	11	18.8	18.8	18.8	97.181	0	34.051	2523100000	48	2.03318	0.0990692	-0.487893	-2.39555	Q99549;Q99549-2;A0A0A0MT47;H0Y6J1	Q99549;Q99549-2	M-phase phosphoprotein 8	MPHOSPH8	5492
32.3917	32.1662	32.2731	31.7853	31.8612	31.4592					9	9	3	42	42	9.8	13.228	0	24.278	42540000000	47	1.83638	0.0991139	-0.57506	-2.40136	H0Y5B4;H7BZ11;J3KQN4;P83881;H7BY91;H0Y3V9;R4GN19	H0Y5B4;H7BZ11;J3KQN4;P83881	60S ribosomal protein L36a	RPL36A;RPL36A-HNRNPH2	1264
28.571	28.3944	28.6916	28.075	27.9569	28.161					15	7	7	32.1	18.5	18.5	58.726	0	16.928	3396200000	37	2.01978	0.0991605	-0.488057	-2.38514	E7EQY4;E7EV10;Q9BTC8-2;Q9BTC8;E9PCS8;D6W5A2;E9PF88;H0YIT0	E7EQY4;E7EV10;Q9BTC8-2;Q9BTC8;E9PCS8;D6W5A2	Metastasis-associated protein MTA3	MTA3	960
29.9943	30.2991	30.1263	30.6176	30.6467	30.5528					20	20	20	41.7	41.7	41.7	48.379	0	48.14	13258000000	148	2.13624	0.0993642	0.465797	2.41959	Q8NFW8;Q8NFW8-2;F5GYM0;F5H296	Q8NFW8;Q8NFW8-2	N-acylneuraminate cytidylyltransferase	CMAS	4903
29.9688	29.9829	30.0097	29.6358	29.6816	29.7199					16	16	16	34.5	34.5	34.5	61.313	0	140.27	9926600000	80	3.46642	0.0993867	-0.308064	-2.42373	A0A1B0GTC3;A0A1B0GVH5;Q9C0B1;A0A1B0GUC3;A0A1B0GV98;A0A1B0GTC5;A0A1B0GU26;A0A1B0GTY1;A0A1B0GUY7;A0A1B0GTI3;Q9C0B1-4;A0A1B0GTZ8;Q9C0B1-2;X6R3I0;Q9C0B1-3	A0A1B0GTC3;A0A1B0GVH5;Q9C0B1;A0A1B0GUC3;A0A1B0GV98;A0A1B0GTC5;A0A1B0GU26;A0A1B0GTY1	Alpha-ketoglutarate-dependent dioxygenase FTO	FTO	347
30.2589	30.1004	30.3602	29.8628	29.7039	29.5078					12	12	12	49.8	49.8	49.8	43.404	0	105.16	10203000000	78	1.8981	0.0995871	-0.548319	-2.41006	P53602;H3BP35;H3BQ47;H3BRZ1;H3BVC4	P53602;H3BP35	Diphosphomevalonate decarboxylase	MVD	3142
30.3147	30.3215	30.2725	29.9136	30.0411	29.9372					12	12	11	28.2	28.2	26.8	61.323	0	323.31	10717000000	77	2.88973	0.0997764	-0.338964	-2.38582	P35680;E0YMJ8;A0A087WZC2;P35680-3;P35680-2;A0A0C4DGS8;A0A087WXS2;P35680-4;E5RGZ2;H0YKJ1;Q6NT76-2;Q6NT76-3;Q6NT76;Q6NT76-5	P35680;E0YMJ8;A0A087WZC2;P35680-3;P35680-2;A0A0C4DGS8;A0A087WXS2;P35680-4	Hepatocyte nuclear factor 1-beta	HNF1B	2810
28.3362	27.8789	28.0625	27.6649	27.309	27.3875					5	5	5	18.6	18.6	18.6	39.32	0	9.8832	2290500000	26	1.69323	0.100117	-0.638774	-2.3556	Q15054-3;Q15054-2;Q15054;E9PM91;E9PNC0;E9PRK3;H0YEX7	Q15054-3;Q15054-2;Q15054	DNA polymerase delta subunit 3	POLD3	3865
29.3052	29.4394	29.1015	28.8565	28.2023	28.5231					11	8	8	34.9	25.1	25.1	46.302	0	242.66	5465500000	37	1.62168	0.100183	-0.754735	-2.41227	P31323	P31323	cAMP-dependent protein kinase type II-beta regulatory subunit	PRKAR2B	2745
29.274	29.1884	29.6256	28.8952	28.5572	28.7151					5	5	5	63.6	63.6	63.6	16.91	0	38.978	4232200000	39	1.74315	0.100234	-0.640179	-2.41011	Q7Z422-5;Q7Z422;Q7Z422-2;Q7Z422-4;Q7Z422-3	Q7Z422-5;Q7Z422;Q7Z422-2;Q7Z422-4;Q7Z422-3	SUZ domain-containing protein 1	SZRD1	4498
30.757	30.595	30.6908	30.3178	30.2626	30.3748					34	34	34	32.9	32.9	32.9	138.62	0	290.64	13474000000	174	2.50151	0.100574	-0.362552	-2.30784	O00411;K7EMH3;K7ESD1	O00411	DNA-directed RNA polymerase, mitochondrial	POLRMT	1582
31.4059	31.0607	31.4253	30.7911	30.7522	30.7963					21	21	21	38.8	38.8	38.8	42.78	0	257.85	20007000000	122	1.91125	0.100706	-0.517413	-2.35981	Q53T59;F6TR53;B5MC96;H7C0Y9;A0A494C0K6;F8WDN8;H7BZZ1;A0A0D9SFN1	Q53T59;F6TR53;B5MC96	HCLS1-binding protein 3	HS1BP3	4095
35.9656	35.9446	35.9937	35.6744	35.6486	35.5387					68	68	44	52.1	52.1	33.7	113	0	323.31	566880000000	1149	2.85779	0.100842	-0.347374	-2.41298	P05023-4;P05023;P05023-3;P05023-2;Q5TC01;Q5TC02;Q5TC05	P05023-4;P05023;P05023-3;P05023-2	Sodium/potassium-transporting ATPase subunit alpha-1	ATP1A1	2227
30.6773	30.4404	30.5608	30.0657	30.2273	29.9258					19	19	19	31.3	31.3	31.3	88.051	0	144.83	12937000000	110	1.92952	0.101112	-0.486553	-2.3084	A0A0U1RRL8;Q8TB22;Q8TB22-2;Q8TB22-3;Q8TB22-4;H0Y9W3;H0Y9M1	A0A0U1RRL8;Q8TB22;Q8TB22-2;Q8TB22-3;Q8TB22-4	Spermatogenesis-associated protein 20	SPATA20	338
28.9567	29.0055	29.1229	28.6565	28.405	28.6586					23	23	9	36.1	36.1	14.3	90.828	0	32.68	4357700000	77	2.01906	0.101206	-0.454951	-2.30269	Q14BN4-2;Q14BN4-3;Q14BN4;H7C3M8;H7BZK0;H7BZW9;Q14BN4-6;B7Z964;Q14BN4-5;B7Z863;Q14BN4-8;Q14BN4-7;H7C5G9;H7C5S2	Q14BN4-2;Q14BN4-3;Q14BN4;H7C3M8;H7BZK0;H7BZW9;Q14BN4-6	Sarcolemmal membrane-associated protein	SLMAP	3840
28.3049	27.9112	28.0522	27.3858	27.5251	27.6646					7	7	7	37.1	37.1	37.1	28.309	0	13.811	2178100000	33	1.79818	0.101287	-0.564257	-2.3462	Q8N129;A0A0J9YYJ0;A0A0J9YXE1	Q8N129;A0A0J9YYJ0	Protein canopy homolog 4	CNPY4	4733
31.3475	31.4691	31.3927	31.1075	30.9841	31.0742					60	60	55	33.7	33.7	30.7	265.55	0	283.67	24726000000	287	2.61145	0.101326	-0.347859	-2.30105	Q13085;Q13085-3;Q13085-2;Q13085-4;Q59FY4;A0A087WWN5;A0A087X0W4;A0A0C4DGT1;S4R3S7;A0A087WVR6;A0A087X2F8;A0A087WYS8;A0A087X126;F8W8T8;H0YGH5	Q13085;Q13085-3;Q13085-2;Q13085-4;Q59FY4	Acetyl-CoA carboxylase 1;Biotin carboxylase	ACACA	3621
31.6569	31.5672	31.7954	31.2897	31.3067	31.2065					15	15	15	69.1	69.1	69.1	31.444	0	189.39	27322000000	129	2.28414	0.10144	-0.405568	-2.34111	O75663;O75663-2	O75663;O75663-2	TIP41-like protein	TIPRL	1978
28.759	28.7058	28.6914	28.14	28.446	28.1849					11	11	11	20.2	20.2	20.2	75.143	0	14.109	3697400000	52	2.04114	0.101568	-0.461719	-2.33674	Q86V21;Q86V21-2;Q86V21-3;E7EW25	Q86V21;Q86V21-2;Q86V21-3	Acetoacetyl-CoA synthetase	AACS	4571
31.2159	31.2578	31.297	30.3106	30.8063	30.8056					24	24	24	35.4	35.4	35.4	75.25	0	171.57	18883000000	142	1.67884	0.101656	-0.616012	-2.30916	O15344;O15344-2;C9J453;A0A087X255;A0A087X0X0;C9JZJ7;A6PVI4;Q9UJV3-2;Q9UJV3	O15344;O15344-2;C9J453;A0A087X255	E3 ubiquitin-protein ligase Midline-1	MID1	1719
27.9887	28.1357	28.2666	28.6468	28.4831	28.6192					12	12	11	17.8	17.8	16.8	94.685	0	22.025	3295400000	41	2.05377	0.101822	0.452735	2.32292	A0A0U1RRB6;Q9Y2D4;J3QT38;Q9Y2D4-2;F8W6R7	A0A0U1RRB6;Q9Y2D4;J3QT38;Q9Y2D4-2	Exocyst complex component 6B	EXOC6B	333
31.1006	31.1645	31.3814	31.7649	32.0118	31.5955					7	7	7	78.8	78.8	78.8	12.58	0	113.38	33595000000	88	1.75332	0.101856	0.575216	2.32166	Q13541	Q13541	Eukaryotic translation initiation factor 4E-binding protein 1	EIF4EBP1	3694
29.2036	29.5287	29.4057	28.8856	28.9051	28.9584					25	24	24	15.1	14.7	14.7	258.6	0	69.553	5783100000	98	2.05079	0.101873	-0.463011	-2.3474	O75376-2;O75376;A0A088AWL3;E7EVK1;E7EVU5;E7EW50;J3KS51;O75376-3;C9JAP0;J3KT44;J3QKP0;J3KRE4;J3KS29	O75376-2;O75376;A0A088AWL3	Nuclear receptor corepressor 1	NCOR1	1936
29.9982	29.8944	30.0495	30.4466	30.3635	30.2827					19	19	19	28.5	28.5	28.5	97.377	0	54.62	11566000000	110	2.36742	0.101945	0.383558	2.31477	P30530-2;P30530;M0R0W6;H7C3L9;A0A087WZQ5;E9PHX8;Q12866	P30530-2;P30530;M0R0W6	Tyrosine-protein kinase receptor UFO;Receptor protein-tyrosine kinase	AXL	2734
30.2201	30.5238	30.4572	29.9839	29.9323	29.6836					13	13	7	42.4	42.4	27	36.294	0	54.757	11765000000	127	1.82238	0.102065	-0.533777	-2.31363	P13716;P13716-2	P13716;P13716-2	Delta-aminolevulinic acid dehydratase	ALAD	2428
35.4193	35.3995	35.4023	35.0871	35.1095	35.1651					203	203	191	58.4	58.4	53.9	394.46	0	323.31	385040000000	1797	3.54746	0.102205	-0.286476	-2.30978	P46939;P46939-2;P46939-4;Q5T097;P46939-3;A0A0D9SG57;A0A0A0MSM3;Q5T098;Q5JT45;P11532-9;P11532-8;P11532-7;P11532-5;P11532-6;Q5SYY2;Q13474-2	P46939;P46939-2	Utrophin	UTRN	2946
29.3432	29.2267	29.2022	29.5435	29.6954	29.6945					14	14	14	36.8	36.8	36.8	54.389	0	116.56	6960600000	73	2.35977	0.102391	0.387102	2.32315	Q9NZM5;M0QZ34;M0QX73;M0QZU5;M0QYZ9	Q9NZM5	Glioma tumor suppressor candidate region gene 2 protein	GLTSCR2	6286
32.3274	32.2655	32.4386	31.6985	31.686	30.7862					1	1	1	19.6	19.6	19.6	6.3225	0	2.9927	31062000000	41	1.4469	0.102465	-0.953629	-2.34743	Q59GN2;P62891	Q59GN2;P62891	Putative 60S ribosomal protein L39-like 5;60S ribosomal protein L39	RPL39P5;RPL39	3335
29.4304	29.2152	29.3712	27.8598	28.5113	28.8622					11	11	11	12.8	12.8	12.8	87.56	0	17.487	5058100000	35	1.43526	0.102505	-0.927814	-2.31592	P38435;P38435-2;F8WDU9;F8WCF0;F8WB98	P38435;P38435-2	Vitamin K-dependent gamma-carboxylase	GGCX	2838
25.6905	26.2896	NaN	27.4785	27.003	26.83					3	3	3	16.5	16.5	16.5	18.119	0	6.7227	830130000	15	1.34655	0.102764	1.11381	2.55816	P38936	P38936	Cyclin-dependent kinase inhibitor 1	CDKN1A	2843
29.8483	29.843	29.8737	30.1091	30.1266	30.1066					31	31	31	38.4	38.4	38.4	136.68	0	180.85	10068000000	126	4.66159	0.102847	0.259103	2.32697	Q9BZH6;S4R3Z0;S4R3P9;S4R451	Q9BZH6	WD repeat-containing protein 11	WDR11	5730
28.6191	28.9035	29.1826	28.3374	27.8798	28.3046					9	8	8	25.7	23.6	23.6	58.203	0	61.084	3348200000	36	1.53025	0.10292	-0.727826	-2.27799	A0A286YEX4;P08651-4;P08651-5;P08651-3;P08651-6;P08651-2;P08651	A0A286YEX4;P08651-4;P08651-5;P08651-3;P08651-6;P08651-2;P08651	Nuclear factor 1 C-type	NFIC	399
30.8369	31.0942	31.062	30.5791	30.6013	30.5357					11	11	11	66.8	66.8	66.8	20.567	0	262.83	17013000000	93	2.16083	0.102966	-0.425692	-2.32356	P21291;E9PS42;E9PND2;E9PP21	P21291;E9PS42;E9PND2;E9PP21	Cysteine and glycine-rich protein 1	CSRP1	2577
30.6005	30.5893	30.5531	30.9039	30.9619	30.8328					41	41	36	39.2	39.2	36.1	135.78	0	210.93	17308000000	173	2.87192	0.103025	0.318583	2.27602	Q13136;A0A2R8Y7R9;Q13136-2;E9PJZ7;H0YDW2;H0YEF9;O75334;G3V200;O75334-3;O75334-4;O75334-5;O75334-6;H0YHK3;O75334-2;E9PPF6;A0A1B0GVT3;H0YD72;O75335;O75334-7;O75334-8;B1APN9;M0QZB5;H0YHJ4;E9PID5;A0A3B3ITS2;H0YIJ4;O75335-1;O75335-2;H0YH95;H0YF15;F8VWR9	Q13136;A0A2R8Y7R9;Q13136-2	Liprin-alpha-1	PPFIA1	439
29.2331	28.8828	29.8766	30.2637	30.3167	30.1199					10	10	10	29.1	29.1	29.1	49.411	0	311.2	10293000000	52	1.41578	0.103149	0.902628	2.27428	Q99538;Q99538-3;Q99538-2;G3V4E4;G3V2T4;G3V4P5;H0YJN9;G3V3Z4	Q99538;Q99538-3;Q99538-2	Legumain	LGMN	5489
26.972	26.8677	26.474	27.3047	27.3205	27.468					13	13	13	20	20	20	96.742	0	23.781	1283500000	31	1.68129	0.103437	0.593146	2.27871	Q8IWC1-4;Q8IWC1;A0A0A0MRP0;Q8IWC1-2;Q8IWC1-3	Q8IWC1-4;Q8IWC1;A0A0A0MRP0;Q8IWC1-2;Q8IWC1-3	MAP7 domain-containing protein 3	MAP7D3	4664
28.5042	28.2458	28.1738	28.6928	28.9287	28.822					12	12	12	13.7	13.7	13.7	138.91	0	28.824	3685000000	60	1.85473	0.103588	0.506552	2.28874	P32004-3;P32004-2;P32004;E7EVM4;E7EPI4;E9PHJ4;E7EMY4;H0Y5C3	P32004-3;P32004-2;P32004	Neural cell adhesion molecule L1	L1CAM	2759
30.9555	30.8108	30.8207	30.4633	30.496	30.5621					17	17	17	62.7	62.7	62.7	37.636	0	167.37	16917000000	151	2.5294	0.103648	-0.355156	-2.29178	O00170;E9PMH2;V9GYQ3	O00170;E9PMH2	AH receptor-interacting protein	AIP	1560
31.8186	31.7334	31.9406	31.0407	31.4814	31.316					25	25	25	40.4	40.4	40.4	76.87	0	323.31	30911000000	174	1.75098	0.10396	-0.551482	-2.27983	P33121-2;P33121;E7EPM6;P33121-3;B7Z3Z9;D6RER0;H0Y9U7;H0Y9Z9;D6RG07	P33121-2;P33121;E7EPM6;P33121-3;B7Z3Z9;D6RER0	Long-chain-fatty-acid--CoA ligase 1	ACSL1	2767
32.4867	32.5516	32.4153	32.0812	32.2026	32.0093					22	22	19	69.1	69.1	62.5	39.548	0	323.31	50866000000	256	2.30877	0.104188	-0.386882	-2.29227	Q6IBS0;D6RG15;H0Y858;H7C5I2;Q9NR96-4;F8W645	Q6IBS0;D6RG15;H0Y858	Twinfilin-2	TWF2	4294
30.7445	30.6248	30.6566	30.3636	30.3379	30.1831					30	30	30	28.8	28.8	28.8	152.93	0	163.1	14640000000	160	2.32845	0.104487	-0.380473	-2.28104	O75976;O75976-2;J3QQJ4;J3QRJ9	O75976;O75976-2	Carboxypeptidase D	CPD	2015
27.4381	27.5772	27.6157	NaN	28.0174	28.4695					4	4	4	29.1	29.1	29.1	13.891	0	2.9078	1866800000	18	1.50606	0.104852	0.69981	2.47877	Q9Y5J5	Q9Y5J5	Pleckstrin homology-like domain family A member 3	PHLDA3	6764
30.6557	30.5415	30.6491	30.3456	30.2089	30.2214					8	8	8	51.4	51.4	51.4	16.925	0	116.09	12553000000	51	2.47193	0.104867	-0.356823	-2.26929	C9JLU1;P52434;P52434-4;P52434-3;P52434-2;P52434-5	C9JLU1;P52434;P52434-4;P52434-3;P52434-2	DNA-directed RNA polymerases I, II, and III subunit RPABC3	POLR2H	795
32.9927	33.1628	33.2779	33.5735	33.5259	33.6119					13	13	13	84.6	84.6	84.6	15.04	0	323.31	92241000000	142	2.10194	0.104903	0.425945	2.2838	Q15121;Q15121-2;B1AKZ5	Q15121;Q15121-2;B1AKZ5	Astrocytic phosphoprotein PEA-15	PEA15	3880
32.3094	32.0407	32.2808	31.6631	31.8449	31.754					8	8	8	35.3	35.3	35.3	18.795	0	94.448	36154000000	96	1.98576	0.10502	-0.456363	-2.28108	Q969H8;M0QXF7;M0QYN0	Q969H8;M0QXF7;M0QYN0	Myeloid-derived growth factor	MYDGF	5166
28.8104	NaN	29.5769	30.5036	30.0053	30.3872					7	5	5	9.5	6.1	6.1	81.648	0	3.5071	8273000000	23	1.30642	0.10534	1.10508	2.48062	Q9H0M0-6;Q9H0M0-3;Q9H0M0;O00308-3;H0YBS9	Q9H0M0-6;Q9H0M0-3;Q9H0M0	NEDD4-like E3 ubiquitin-protein ligase WWP1	WWP1	5796
31.7334	31.7668	31.7488	31.4627	31.4951	31.3863					22	22	1	61.8	61.8	3.9	45.884	0	240.76	30119000000	199	3.06596	0.105786	-0.301662	-2.25669	Q03154;A0A1B0GU86;A0A1B0GW23;Q03154-4;Q03154-3;Q03154-2;A0A1B0GV31;C9JYZ0;F8WC59;A0A1B0GTG3;A0A1B0GVZ3;A0A1B0GVG0;A0A1B0GU36	Q03154;A0A1B0GU86;A0A1B0GW23;Q03154-4;Q03154-3;Q03154-2;A0A1B0GV31;C9JYZ0	Aminoacylase-1	ACY1	3488
28.7738	28.816	28.9801	29.48	29.2367	29.2238					17	17	17	21.6	21.6	21.6	102.7	0	13.816	5119000000	71	1.92374	0.105832	0.456842	2.23486	B9ZVT1;Q8IXT5;E5RHG1;E5RJ83;E5RJV8	B9ZVT1;Q8IXT5	RNA-binding protein 12B	RBM12B	738
34.0926	34.3539	34.3429	33.8416	33.7656	33.8816					29	22	22	75.5	60.4	60.4	39.455	0	323.31	193470000000	362	2.03762	0.106302	-0.43351	-2.25973	P09972;A8MVZ9;J3KSV6;J3QKP5;C9J8F3;K7EKH5;J3QKK1	P09972;A8MVZ9;J3KSV6;J3QKP5	Fructose-bisphosphate aldolase C;Fructose-bisphosphate aldolase	ALDOC	2339
33.2151	32.9779	33.1723	32.758	32.7451	32.6575					15	15	2	76.8	76.8	20	20.063	0	180.69	75454000000	198	2.14047	0.106329	-0.401559	-2.23668	Q9H910;Q9H910-3;A6NGP5;H3BMV3;H3BMM8;B4E1P3;H3BS08	Q9H910;Q9H910-3;A6NGP5;H3BMV3	Hematological and neurological expressed 1-like protein	HN1L	5930
35.9511	36.1393	35.8708	35.6418	35.5492	35.5123					20	20	20	75.1	75.1	75.1	42.835	0	323.31	557250000000	1040	2.04461	0.106544	-0.419295	-2.2253	Q92597;Q92597-3;Q92597-2;E7ESM1;E5RIM2;E5RJY1;E5RIR1;E5RGM5;E5RI76;E5RIV1;E5RH82;E5RK17;E5RJ98;E5RG99	Q92597;Q92597-3;Q92597-2	Protein NDRG1	NDRG1	5084
29.5211	29.5215	29.4371	29.061	29.209	28.9027					28	28	28	30.7	30.7	30.7	145.29	0	210.72	6175300000	110	2.02989	0.106824	-0.43568	-2.26006	Q7Z3K3-5;Q7Z3K3-7;Q7Z3K3-2;Q7Z3K3-3;Q7Z3K3-6;Q7Z3K3;H0YCT3;Q7Z3K3-4;M0R2X2;H7C238;A6PW30;E9PJY9;E9PIR8	Q7Z3K3-5;Q7Z3K3-7;Q7Z3K3-2;Q7Z3K3-3;Q7Z3K3-6;Q7Z3K3	Pogo transposable element with ZNF domain	POGZ	4492
32.3743	32.5012	32.5969	32.8165	32.8989	32.9011					22	22	22	93.8	93.8	93.8	22.693	0	323.31	63496000000	200	2.2537	0.106825	0.381379	2.2405	P80723;P80723-2;U3KQP0	P80723;P80723-2	Brain acid soluble protein 1	BASP1	3396
30.2299	30.1528	30.4849	29.8871	29.6923	29.8362					34	34	33	48.1	48.1	46.8	84.647	0	292.73	10267000000	179	1.85278	0.10683	-0.483999	-2.23994	Q9UJC3;Q9UJC3-2;B1AK95	Q9UJC3;Q9UJC3-2	Protein Hook homolog 1	HOOK1	6471
35.6896	35.6193	35.8184	35.3702	35.1057	35.3116					29	29	29	59.3	59.3	59.3	47.837	0	323.31	465620000000	628	1.9668	0.107333	-0.446574	-2.24225	Q15084-3;Q15084;Q15084-4;Q15084-5;Q15084-2	Q15084-3;Q15084;Q15084-4;Q15084-5;Q15084-2	Protein disulfide-isomerase A6	PDIA6	3876
29.0364	29.1738	28.9624	29.4179	29.3981	29.4965					11	11	11	48	48	48	30.276	0	68.645	6184700000	67	2.2792	0.107768	0.379955	2.25053	Q9UBW8;F5H7C6;F5GYF7;F5H248;F5H4U8;F5H4Z0;F5H3M6;G3XAP1;F5GXT7	Q9UBW8;F5H7C6;F5GYF7;F5H248	COP9 signalosome complex subunit 7a	COPS7A	6387
28.9176	28.9004	28.3406	29.4235	29.5685	29.2537					9	9	9	37.1	37.1	37.1	29.574	0	74.961	4947400000	42	1.52766	0.107847	0.695716	2.24261	P40261	P40261	Nicotinamide N-methyltransferase	NNMT	2855
28.4003	28.025	28.7193	27.5417	27.5455	27.859					16	16	16	39.7	39.7	39.7	58.394	0	67.983	2539200000	60	1.49725	0.108365	-0.732833	-2.24429	E9PFK9;Q9UJ41;Q9UJ41-4;Q9UJ41-3;Q3HKR1;A0A0A0MSJ3;A0A1W2PPY0;V9GYI8;E9PHB8;C9JDA2	E9PFK9;Q9UJ41;Q9UJ41-4;Q9UJ41-3;Q3HKR1;A0A0A0MSJ3	Rab5 GDP/GTP exchange factor	RABGEF1	1014
27.7473	27.4827	NaN	27.1602	27.0732	27.1049					5	5	5	28.1	28.1	28.1	27.383	0	16.465	1363100000	16	1.77215	0.111009	-0.502266	-2.46277	Q96B36;H9KV91;Q96B36-3;M0R2V8;Q96B36-2	Q96B36;H9KV91;Q96B36-3	Proline-rich AKT1 substrate 1	AKT1S1	5202
28.7748	28.9101	28.9957	28.4901	28.4575	28.5792					14	14	14	18.2	18.2	18.2	114.33	0	37.211	4795300000	62	2.18777	0.113218	-0.38459	-2.21187	Q9BPX3;D6RA93;H0Y9Z8	Q9BPX3	Condensin complex subunit 3	NCAPG	5536
27.7093	27.7847	NaN	28.4639	28.1314	28.4771					7	7	7	25.4	25.4	25.4	30.065	0	11.395	2451300000	31	1.58263	0.113735	0.610507	2.45504	O95478;A0A0A0MQZ6;H0YAI9	O95478;A0A0A0MQZ6	Ribosome biogenesis protein NSA2 homolog	NSA2	2107
30.5074	30.5952	30.5635	31.036	31.1819	30.8222					6	6	6	59.3	59.3	59.3	9.3697	0	25.722	16950000000	47	1.88364	0.114751	0.458032	2.20669	O00483	O00483	Cytochrome c oxidase subunit NDUFA4	NDUFA4	1596
28.7466	28.7341	28.6089	28.045	NaN	28.3129					8	8	8	20.2	20.2	20.2	68.689	0	10.37	2725400000	24	1.69022	0.115241	-0.517582	-2.40911	Q8N6R0-3;Q8N6R0;Q8N6R0-1;Q8N6R0-2;Q8N6R0-4	Q8N6R0-3;Q8N6R0;Q8N6R0-1;Q8N6R0-2;Q8N6R0-4	Methyltransferase-like protein 13	METTL13	4800
30.4302	30.6182	30.6794	30.2779	29.9799	30.0483					10	10	10	59.6	59.6	59.6	20.016	0	156.67	11776000000	92	1.80782	0.115704	-0.473906	-2.18171	P32321;P32321-2;D6RBJ9;D6R9S0;D6RBN2;D6RC36;D6RAD7;D6RAR9	P32321;P32321-2;D6RBJ9	Deoxycytidylate deaminase	DCTD	2761
29.2094	28.7411	28.768	28.3789	27.9599	28.3789					9	9	9	52.3	52.3	52.3	30.824	0	62.684	4145300000	36	1.49648	0.11574	-0.66696	-2.17756	P29372-5;P29372-4;P29372-2;P29372;A2IDA3	P29372-5;P29372-4;P29372-2;P29372;A2IDA3	DNA-3-methyladenine glycosylase	MPG	2700
30.4896	30.0349	30.4147	29.8201	29.8018	29.4603					8	8	8	57.9	57.9	57.9	21.938	0	48.604	10265000000	100	1.55677	0.115772	-0.61898	-2.18681	A0A087WUQ6;P07203;A0A2R8Y6B6;A0A494C1C9;A0A494C118;P07203-2	A0A087WUQ6;P07203;A0A2R8Y6B6	Glutathione peroxidase;Glutathione peroxidase 1	GPX1	35
28.4931	28.3258	28.4857	28.1041	28.1212	28.013					6	6	6	24.6	24.6	24.6	42.188	0	21.156	2990700000	31	2.28624	0.115798	-0.35538	-2.16578	O60507;C9J3I4	O60507	Protein-tyrosine sulfotransferase 1	TPST1	1855
28.8839	28.7139	28.8585	28.2833	28.5454	28.1597					25	23	23	13.5	12.5	12.5	306.77	0	72.67	4015100000	80	1.75635	0.115846	-0.489299	-2.17056	Q14643-4;Q14643-3;Q14643-8;A0A3B3ITU8;A0A3B3IU04;A0A3F2YNW8;Q14643;Q14643-7;Q14643-5;Q14643-6;Q14643-2;A0A3B3ITQ1;A0A3B3IU05;A0A3B3IU13;A0A3B3IRP0;A0A3B3ITM6;B7ZMI3;A0A3B3ITM1;A0A3B3ITQ4;A0A3B3ISR4;A0A3B3IS70;A0A3B3IS59;A0A3B3ISE3;A0A3B3IRT5	Q14643-4;Q14643-3;Q14643-8;A0A3B3ITU8;A0A3B3IU04;A0A3F2YNW8;Q14643;Q14643-7;Q14643-5;Q14643-6;Q14643-2;A0A3B3ITQ1;A0A3B3IU05;A0A3B3IU13;A0A3B3IRP0	Inositol 1,4,5-trisphosphate receptor type 1	ITPR1	3796
28.9684	29.0084	29.3209	NaN	28.5481	28.4321					12	12	12	25.6	25.6	25.6	75.555	0	39.576	3919600000	37	1.56819	0.116196	-0.609147	-2.43435	Q4KMQ1;H3BLU1;Q4KMQ1-2;Q4KMQ1-4;Q4KMQ1-3	Q4KMQ1	Taperin	TPRN	4068
28.3459	27.9804	28.1601	27.7047	27.6804	27.743					10	10	10	25.5	25.5	25.5	53.842	0	129.83	2757200000	37	1.87304	0.11621	-0.452723	-2.18615	Q9NW15-2;Q9NW15;Q9NW15-3;C9J670;Q9NW15-5;C9IYD3;C9JQC9;C9JPY2;Q9NW15-4;C9IZD0;C9JA49;H7C3N6;C9JJS5;C9JH90	Q9NW15-2;Q9NW15;Q9NW15-3;C9J670;Q9NW15-5;C9IYD3;C9JQC9;C9JPY2;Q9NW15-4	Anoctamin-10	ANO10	6186
28.1344	28.4547	28.4895	28.9012	28.738	28.9638					21	21	21	47.7	47.7	47.7	58.246	0	73.015	3883000000	58	1.74227	0.11623	0.50814	2.19458	Q32P41;G3V5X1;G3V494	Q32P41	tRNA (guanine(37)-N1)-methyltransferase	TRMT5	4044
31.493	31.6937	31.4122	31.9991	32.0501	31.8651					27	27	27	47.8	47.8	47.8	75.406	0	130.03	34444000000	183	1.92367	0.116282	0.438493	2.18998	Q9NVP1;H7C452	Q9NVP1	ATP-dependent RNA helicase DDX18	DDX18	6173
28.2776	28.6643	28.1291	29.0435	28.9524	28.8345					6	6	6	34.7	34.7	34.7	22.184	0	15.231	3555500000	29	1.5789	0.116287	0.586428	2.16691	Q9NVS2;Q5QPA5;Q9NVS2-2;Q9NVS2-3	Q9NVS2;Q5QPA5;Q9NVS2-2;Q9NVS2-3	28S ribosomal protein S18a, mitochondrial	MRPS18A	6176
31.5646	31.5753	31.673	31.3334	31.2876	31.3006					17	17	17	55.1	55.1	55.1	39.933	0	323.31	25756000000	165	2.88007	0.116322	-0.297089	-2.16706	Q96A49	Q96A49	Synapse-associated protein 1	SYAP1	5184
31.6666	31.5866	31.7588	31.3227	31.3346	31.3673					53	53	53	44.3	44.3	44.3	135.65	0	204.59	27536000000	237	2.51179	0.116343	-0.329147	-2.17252	O95347;O95347-2;A0A0C4DGE5;Q5T821	O95347;O95347-2	Structural maintenance of chromosomes protein 2	SMC2	2084
29.4463	29.4932	29.4186	29.7908	29.8477	29.6991					21	18	17	50.2	47.1	47.1	74.222	0	181.62	7846800000	95	2.59769	0.116682	0.326524	2.19962	P51116;I3L1Z2	P51116	Fragile X mental retardation syndrome-related protein 2	FXR2	3068
29.7972	29.7849	29.6482	30.2979	30.1544	30.0326					13	13	13	48	48	48	38.137	0	82.259	9680600000	98	2.00854	0.116714	0.418182	2.19731	Q96EM0;D6RC46;E9PKK7	Q96EM0	Trans-3-hydroxy-L-proline dehydratase	L3HYPDH	5271
29.8646	30.1806	29.9443	29.5074	29.1693	29.6053					16	16	16	56.1	56.1	56.1	46.308	0	68.094	7830700000	103	1.60372	0.116817	-0.569131	-2.16707	P49407-2;P49407;H0YET9;E9PM35	P49407-2;P49407;H0YET9;E9PM35	Beta-arrestin-1	ARRB1	2999
28.6126	28.506	28.2998	29.0608	28.857	28.8724					464	3	3	77.8	0.7	0.7	516.19	0	7.742	4767800000	28	1.81205	0.116935	0.457279	2.14911	Q15149-4	Q15149-4	Plectin	PLEC	3887
34.7505	34.4907	34.524	34.2191	34.1949	34.0998					39	39	39	82	82	82	55.366	0	323.31	206510000000	445	2.02028	0.117207	-0.417109	-2.20243	P49419-2;P49419;A0A1B0GW77;A0A1B0GTG2;A0A1B0GW82;A0A1B0GUA1;A0A1B0GTJ4;A0A1B0GTY9;A0A1B0GV49;P49419-4;A0A0J9YWF7;A0A1B0GUY0;H0YHM6;F8WDY6;F8VVF2;A0A1B0GVU0;A0A1B0GW65;F8WD33;A0A0J9YWM6	P49419-2;P49419;A0A1B0GW77;A0A1B0GTG2;A0A1B0GW82;A0A1B0GUA1;A0A1B0GTJ4;A0A1B0GTY9;A0A1B0GV49;P49419-4	Alpha-aminoadipic semialdehyde dehydrogenase	ALDH7A1	3001
29.282	29.6337	29.6425	29.9661	30.0164	30.4159					15	15	15	34.6	34.6	34.6	45.348	0	26.991	8706300000	71	1.52791	0.117409	0.613376	2.14986	Q9H5Q4	Q9H5Q4	Dimethyladenosine transferase 2, mitochondrial	TFB2M	5880
29.6545	29.6299	29.6943	29.9573	29.9877	29.894					12	12	12	25.6	25.6	25.6	81.316	0	190.28	8319300000	72	2.9977	0.117886	0.286752	2.15038	P46199;H7C213	P46199	Translation initiation factor IF-2, mitochondrial	MTIF2	2934
28.5405	28.7139	28.663	29.1419	29.3581	28.9289					10	10	9	25.8	25.8	22.7	62.735	0	185.14	5396700000	66	1.70232	0.117927	0.503878	2.15187	Q9Y625;A0A087WT82	Q9Y625;A0A087WT82	Glypican-6;Secreted glypican-6	GPC6	6793
28.6519	28.7877	29.05	29.55	29.1681	29.5192					7	7	7	20.7	20.7	20.7	48.633	0	10.521	4950100000	26	1.5808	0.117941	0.582541	2.16347	Q8NEF9	Q8NEF9	Serum response factor-binding protein 1	SRFBP1	4878
32.2607	32.1592	32.3441	31.8583	31.9686	31.7341					49	49	46	62.4	62.4	61.1	92.306	0	323.31	43497000000	314	2.01388	0.11841	-0.401001	-2.15247	Q9Y6X8;H0YKA3	Q9Y6X8	Zinc fingers and homeoboxes protein 2	ZHX2	6830
26.7248	26.3223	NaN	27.493	27.2123	27.1022					8	8	8	20.1	20.1	20.1	56.914	0	15.207	876890000	15	1.40758	0.1185	0.745591	2.38775	Q6NXR4;E5RIH5;E5RHM7	Q6NXR4;E5RIH5;E5RHM7	TELO2-interacting protein 2	TTI2	927
31.9193	31.847	32.0541	31.5932	31.4404	31.6134					27	27	7	46.4	46.4	11.1	70.678	0	301	33760000000	197	2.06033	0.118897	-0.391173	-2.15354	O95834;K7EIK7;O95834-2;O95834-3;A0A0C4DGQ7;K7EII6;K7ELI8;K7ELB2;K7EJV6	O95834;K7EIK7;O95834-2;O95834-3;A0A0C4DGQ7	Echinoderm microtubule-associated protein-like 2	EML2	2141
37.2957	37.2558	37.2406	37.5441	37.5308	37.4996					471	471	9	77.1	77.1	2.1	531.78	0	323.31	1662200000000	4563	3.61118	0.119388	0.260803	2.15417	Q15149;Q15149-7;Q15149-5;Q15149-6;E9PKG0;A0A075B730;P58107;E9PIA2;E9PQ28;REV__A0A0U1RR03	Q15149;Q15149-7;Q15149-5;Q15149-6	Plectin	PLEC	3885
31.2919	31.043	31.5515	30.7751	30.7524	30.7718					7	7	7	49.1	49.1	49.1	11.731	0	59.052	19704000000	39	1.64265	0.119743	-0.529025	-2.14203	Q9Y2R0;K7EPV0	Q9Y2R0;K7EPV0	Cytochrome c oxidase assembly factor 3 homolog, mitochondrial	COA3	6654
32.0744	31.9785	31.8927	32.2839	32.3543	32.3173					11	11	11	34.8	34.8	34.8	37.821	0	323.31	41625000000	116	2.40625	0.119884	0.336633	2.15419	P07858;R4GMQ5;E9PR54;E9PJ67;E9PCB3;E9PKQ7;E9PNL5;E9PHZ5;E9PLY3;E9PSG5;E9PQM1;E9PS78	P07858	Cathepsin B;Cathepsin B light chain;Cathepsin B heavy chain	CTSB	2284
27.704	27.7858	27.4653	28.0949	28.203	28.0099					20	20	14	17.7	17.7	13.5	208.46	0	44.145	2545300000	56	1.812	0.121036	0.450895	2.13486	Q86WG5;Q86WG5-3;H0YD05;H0YDZ1	Q86WG5;Q86WG5-3	Myotubularin-related protein 13	SBF2	4590
29.5984	29.4219	29.0302	30.0289	29.8825	29.8973					34	34	34	13.8	13.8	13.8	318.38	0	80.537	8760400000	108	1.54966	0.12152	0.586102	2.13719	O75691	O75691	Small subunit processome component 20 homolog	UTP20	1983
35.9502	35.89	35.7452	35.4727	35.5619	35.4832					64	64	2	66.4	66.4	3.3	72.932	0	323.31	510230000000	1011	2.21855	0.122079	-0.355892	-2.13081	P13667	P13667	Protein disulfide-isomerase A4	PDIA4	2425
31.1317	31.0314	31.3225	30.4927	30.8703	30.5763					13	13	13	66.5	66.5	66.5	20.455	0	323.31	19648000000	127	1.64638	0.124	-0.515448	-2.12277	P36405	P36405	ADP-ribosylation factor-like protein 3	ARL3	2817
28.6053	28.4032	28.4861	28.1095	27.6697	28.0946					16	16	16	13.4	13.4	13.4	191.43	0	39.319	2804200000	56	1.59234	0.124355	-0.540224	-2.11314	Q9C0D5-2;Q9C0D5	Q9C0D5-2;Q9C0D5	Protein TANC1	TANC1	5750
34.8371	35.1771	34.8531	35.5044	35.373	35.3823					52	52	12	66.4	66.4	14.6	73.46	0	323.31	354000000000	885	1.76096	0.12449	0.464138	2.12329	O94925;B7Z509;H7BZD1;C9JIJ6;O94925-2;H7C201;A0A087X004;Q9UI32	O94925	Glutaminase kidney isoform, mitochondrial	GLS	2049
33.3197	33.3147	33.3807	32.9872	33.0418	33.1021					61	48	3	63.7	52.3	3.5	96.396	0	323.31	90841000000	403	2.76738	0.124837	-0.29468	-2.11394	A0A0U1RQP1;Q05193-3;Q05193;A0A0D9SFE4	A0A0U1RQP1;Q05193-3;Q05193;A0A0D9SFE4	Dynamin-1	DNM1	326
30.7341	30.3151	31.1784	29.8734	28.9419	NaN					4	4	4	5.2	5.2	5.2	97.356	0	4.1031	11179000000	16	1.17564	0.124846	-1.33486	-2.32819	Q9H330;Q9H330-4;F8WBJ7;H7C0G1;Q9H330-3	Q9H330;Q9H330-4	Transmembrane protein 245	TMEM245	5841
28.5291	28.9336	28.3606	28.1667	27.9215	27.8752					11	11	11	22.6	22.6	22.6	81.975	0	38.969	2891900000	41	1.4907	0.124891	-0.619936	-2.11887	Q9NPR2-2;Q9NPR2;H0YMZ3;H0YN49;H0YMR1;H0YLN3;H0YMD6	Q9NPR2-2;Q9NPR2;H0YMZ3	Semaphorin-4B	SEMA4B	6046
32.7407	33.0454	32.9149	33.2361	33.3943	33.3382					21	21	14	70.1	70.1	62.7	35.924	0	323.31	89747000000	246	1.87682	0.124903	0.422501	2.11587	P67809;H0Y449;C9J5V9	P67809;H0Y449	Nuclease-sensitive element-binding protein 1	YBX1	3365
27.8605	28.1626	27.8973	27.6334	27.1745	27.436					11	11	11	14.8	14.8	14.8	106.99	0	23.868	2249100000	46	1.57158	0.12538	-0.558828	-2.12101	A0A0U1RRH6;O94880-2;B4DG57;O94880	A0A0U1RRH6;O94880-2;B4DG57;O94880	PHD finger protein 14	PHF14	335
30.2063	29.9212	30.4077	29.5463	29.6017	29.7689					20	20	20	43.5	43.5	43.5	64.706	0	144.67	10005000000	90	1.58584	0.125824	-0.539465	-2.10589	P41214;P41214-2;Q5SY38;A0A087X1L6;A0A087WVB6	P41214;P41214-2	Eukaryotic translation initiation factor 2D	EIF2D	2871
31.6839	31.5625	31.6547	31.0965	31.3819	31.2245					42	42	42	37.8	37.8	37.8	134.55	0	304.59	26944000000	263	1.94057	0.126303	-0.399382	-2.09918	Q92896;Q92896-3;Q92896-2;H3BM42;H3BQU9;H3BQT1;H3BRD8	Q92896;Q92896-3;Q92896-2;H3BM42	Golgi apparatus protein 1	GLG1	5128
29.1584	29.008	29.192	28.4968	28.8674	28.4094					14	14	14	66.9	66.9	66.9	27.125	0	142.2	4589000000	62	1.60009	0.126305	-0.528268	-2.10173	Q96GX9;S4R3D6;Q96GX9-3	Q96GX9;S4R3D6;Q96GX9-3	Methylthioribulose-1-phosphate dehydratase	APIP	5312
28.117	28.3821	27.9978	27.1036	27.7832	27.5373					11	11	11	28.9	28.9	28.9	55.919	0	68.692	2296300000	32	1.40685	0.126312	-0.690955	-2.10118	Q14451-4;Q14451;Q14451-3;Q14451-2	Q14451-4;Q14451;Q14451-3;Q14451-2	Growth factor receptor-bound protein 7	GRB7	3784
29.4058	29.4833	29.2897	29.8085	29.7372	29.6792					13	13	13	61.8	61.8	61.8	17	0	33.994	7121300000	111	2.1743	0.130496	0.348707	2.08098	P41223;P41223-2;C9JCD9;F8WCN7	P41223;P41223-2;C9JCD9	Protein BUD31 homolog	BUD31	2872
29.2965	29.0508	29.4156	30.3053	30.1968	29.5337					14	14	14	25.1	25.1	25.1	73.182	0	174.76	8384200000	87	1.34221	0.130521	0.75763	2.0814	Q7Z5R6	Q7Z5R6	Amyloid beta A4 precursor protein-binding family B member 1-interacting protein	APBB1IP	4517
32.5961	32.571	32.9001	31.9958	31.8089	32.3882					28	28	28	49.1	49.1	49.1	77.328	0	323.31	54086000000	212	1.44586	0.131326	-0.624773	-2.07706	P21980;P21980-2;A2A299;P21980-3;A2A2A0	P21980;P21980-2	Protein-glutamine gamma-glutamyltransferase 2	TGM2	2587
25.6928	25.8407	25.8222	NaN	25.4212	25.4215					3	3	3	8.1	8.1	8.1	48.403	0	7.0329	464890000	16	2.04466	0.134507	-0.363874	-2.27336	Q8N9N5-3;Q8N9N5-6;Q8N9N5-2;Q8N9N5-4;Q8N9N5-5;Q8N9N5-7;Q8N9N5;C9JYB6;C9JGM9;C9JF73;C9JTM8;E9PJI6;C9J811	Q8N9N5-3;Q8N9N5-6;Q8N9N5-2;Q8N9N5-4;Q8N9N5-5;Q8N9N5-7;Q8N9N5	Protein BANP	BANP	4821
27.2197	26.9402	NaN	27.5635	27.6896	27.5131					5	5	5	21.9	21.9	21.9	29.233	0	114.8	1635700000	18	1.57932	0.135319	0.508779	2.2687	Q9BSF4;K7ENF5	Q9BSF4	Uncharacterized protein C19orf52	C19orf52	5586
29.6204	29.09	29.3624	28.3488	28.9192	28.7664					11	11	11	46.5	46.5	46.5	32.127	0	323.31	5559800000	47	1.38352	0.13542	-0.679461	-2.0642	Q96MX6-2;Q96MX6;Q8ND98;H7C389	Q96MX6-2;Q96MX6	WD repeat-containing protein 92	WDR92	5395
32.6797	32.3595	32.5071	32.0416	32.2078	31.9722					43	43	43	51.5	51.5	51.5	104.74	0	323.31	50397000000	276	1.72187	0.135433	-0.441563	-2.04469	P43246;A0A2R8YFH0;E9PHA6;A0A2R8Y6P0;A0A2R8YG02;P43246-2;A0A2R8Y7S8;C9J809;A0A2R8Y713	P43246;A0A2R8YFH0;E9PHA6;A0A2R8Y6P0;A0A2R8YG02;P43246-2;A0A2R8Y7S8	DNA mismatch repair protein Msh2	MSH2	2909
29.6564	29.6716	29.611	29.4236	29.2655	29.173					13	13	13	32.2	32.2	32.2	72.695	0	64.218	7890400000	82	2.05071	0.1356	-0.35899	-2.04669	Q8TF42	Q8TF42	Ubiquitin-associated and SH3 domain-containing protein B	UBASH3B	4990
33.6255	33.598	33.665	33.4058	33.353	33.3593					31	31	31	78	78	78	45.803	0	323.31	108660000000	429	3.25577	0.135915	-0.256827	-2.04482	O60664-4;O60664;O60664-3;K7ERZ3;O60664-2;K7EL96;K7ER39	O60664-4;O60664;O60664-3;K7ERZ3;O60664-2	Perilipin-3	PLIN3	1867
28.4183	28.2725	28.3916	28.0515	27.9608	28.0949					17	17	17	22	22	22	122.84	0	33.187	2749400000	34	2.25647	0.136	-0.325057	-2.03485	P82094;P82094-2;A0A2R8Y7M0;F8WF45	P82094;P82094-2;A0A2R8Y7M0	TATA element modulatory factor	TMF1	3397
30.7834	30.891	31.1304	30.5464	30.5477	30.3722					18	18	18	38.3	38.3	38.3	61.421	0	105.56	15378000000	116	1.71251	0.136086	-0.446171	-2.0472	Q9BPU6;E7EWB4;E9PHT0;E7ESV0	Q9BPU6	Dihydropyrimidinase-related protein 5	DPYSL5	5534
29.5599	27.6473	27.9526	29.6775	29.6805	30.198					10	10	10	47.7	47.7	47.7	28.722	0	276.61	5593000000	40	1.11518	0.13624	1.46541	2.04109	O95926;O95926-2	O95926;O95926-2	Pre-mRNA-splicing factor SYF2	SYF2	2149
31.4834	31.4417	31.8719	30.8481	31.1461	31.1453					5	5	5	30.1	30.1	30.1	16.645	0	9.0276	27968000000	53	1.51046	0.136246	-0.552537	-2.05316	B8ZZN6;P63165;B8ZZJ0;B9A032;B8ZZ67;G2XKQ0;P63165-2	B8ZZN6;P63165;B8ZZJ0;B9A032	Small ubiquitin-related modifier 1	SUMO1	727
29.8239	29.4549	29.538	29.1545	29.1873	29.1785					12	12	12	41.6	41.6	41.6	40.556	0	60.55	6545800000	55	1.73871	0.136477	-0.432191	-2.03709	P40938;P40938-2;A0A087X270	P40938;P40938-2	Replication factor C subunit 3	RFC3	2867
28.3971	28.4994	28.6891	28.1419	28.1462	27.793					14	14	14	25.7	25.7	25.7	78.414	0	18.812	3060500000	53	1.58797	0.136576	-0.501504	-2.04733	A0A2R8YGB3;Q9UNA1-2;Q9UNA1;A0A2R8Y5C0;A0A2R8YDK5;H0Y4P9;H0Y835;C9J6V4;H7BZZ0	A0A2R8YGB3;Q9UNA1-2;Q9UNA1;A0A2R8Y5C0	Rho GTPase-activating protein 26	ARHGAP26	465
29.2229	28.7668	29.1034	28.243	28.7127	28.074					21	21	20	13.4	13.4	12.9	185.25	0	168.46	4169600000	49	1.36784	0.136742	-0.687841	-2.05409	A0A0C4DFM7;Q5TAX3;E9PKY2;E9PKX1;Q5TAX3-2;H0YDJ1;H0YEE8;X6R5G7;E9PRG2;E9PQS7;E9PJN7	A0A0C4DFM7;Q5TAX3;E9PKY2;E9PKX1	Terminal uridylyltransferase 4	ZCCHC11	234
33.577	33.8618	33.5518	33.165	33.1261	33.3429					29	29	29	52.2	52.2	52.2	63.944	0	312.91	113850000000	351	1.7102	0.1369	-0.452159	-2.05789	Q96HC4;Q96HC4-7;Q96HC4-4;Q96HC4-6;H0Y8Y3;Q96HC4-3;Q96HC4-2;A0A0A0MSP3;H0YBI4;A0A0D9SFR4;H0Y929	Q96HC4;Q96HC4-7;Q96HC4-4;Q96HC4-6;H0Y8Y3	PDZ and LIM domain protein 5	PDLIM5	5318
33.7006	33.7581	33.506	33.9945	34.0791	33.9982					22	22	20	38.7	38.7	37.2	61.557	0	148.19	143890000000	213	1.98195	0.136958	0.368989	2.03736	Q92804-2;Q92804;A0A075B7D9;A0A075B7F4;A0A075B7F2;A0A075B7C1;A0A075B7E4	Q92804-2;Q92804;A0A075B7D9	TATA-binding protein-associated factor 2N	TAF15	5112
31.3062	30.9548	31.1132	30.7115	30.7375	30.6765					16	16	16	64.9	64.9	64.9	40.786	0	254.54	17746000000	106	1.80529	0.137069	-0.416222	-2.04904	P06132;A0A494C085;A0A1B0GVZ4;A0A1B0GVN9;A0A494C0Q8;A0A494BZY8;Q5T446;H0Y5R6;A0A494C0S8;A0A494C007;A0A494C1D8;A0A494C0P4;A0A494C1T3	P06132;A0A494C085;A0A1B0GVZ4;A0A1B0GVN9;A0A494C0Q8;A0A494BZY8;Q5T446;H0Y5R6;A0A494C0S8	Uroporphyrinogen decarboxylase	UROD	2248
29.9566	30.1799	30.1844	29.7732	29.7521	29.6925					20	20	20	40.9	40.9	40.9	59.544	0	180.03	10533000000	116	2.01687	0.137241	-0.367685	-2.05443	Q86XZ4;F8VS10;F8VXB3;F8VZS5;F8VXP9;F8VRH4	Q86XZ4	Spermatogenesis-associated serine-rich protein 2	SPATS2	4612
28.4701	28.76	28.5098	28.1458	27.7366	28.19					8	8	8	48.3	48.3	48.3	31.857	0	184.7	3249000000	39	1.50772	0.137289	-0.555847	-2.05505	Q96DX5;Q96DX5-2;Q96DX5-3;R4GN94	Q96DX5;Q96DX5-2;Q96DX5-3;R4GN94	Ankyrin repeat and SOCS box protein 9	ASB9	5255
34.1009	34.1063	34.0352	34.4462	34.606	34.3262					50	50	50	56.4	56.4	56.4	84.87	0	323.31	188440000000	511	1.96462	0.137794	0.378665	2.05565	P02786;G3V0E5;H7C3V5;F8WBE5;Q9UP52-2;Q9UP52-3;Q9UP52	P02786;G3V0E5	Transferrin receptor protein 1;Transferrin receptor protein 1, serum form	TFRC	2195
34.0904	34.2199	34.0694	33.896	33.6497	33.5996					14	14	14	91.5	91.5	91.5	12.895	0	323.31	145170000000	237	1.79089	0.138306	-0.41149	-2.02727	P58546;C9JL85	P58546;C9JL85	Myotrophin	MTPN	3225
29.1289	29.0038	29.1046	28.2787	28.8218	27.927					2	2	1	12.2	12.2	5.2	26.352	0	65.339	3816600000	23	1.31149	0.138355	-0.736588	-2.0288	Q15125;C9J719;C9JJ78	Q15125;C9J719;C9JJ78	3-beta-hydroxysteroid-Delta(8),Delta(7)-isomerase	EBP	3881
29.6251	29.6229	29.4882	29.2048	29.2383	29.3312					21	19	19	44.4	40.7	40.7	63.461	0	83.449	7050400000	85	2.25507	0.138762	-0.320656	-2.01685	A0A0U1RRM1;Q8WXI9;A0A0U1RR34;A0A0U1RR30;A0A0U1RRK3	A0A0U1RRM1;Q8WXI9	Transcriptional repressor p66-beta	GATAD2B	339
29.4346	29.5272	29.6743	29.1648	29.1751	29.2442					25	25	21	19.7	19.7	17.7	202.79	0	73.642	6388000000	86	2.04093	0.138869	-0.350617	-2.01368	Q9NQT8;E7ERX9;H0YBA8;F2Z2F9	Q9NQT8;E7ERX9	Kinesin-like protein KIF13B;Kinesin-like protein	KIF13B	6061
33.9614	33.6383	33.6208	33.445	33.1162	33.0957					19	19	15	82.6	82.6	69.8	17.302	0	58.755	115010000000	207	1.52035	0.139235	-0.521169	-2.01737	P16949;P16949-2;A2A2D0;E5RIR6;E7EVN3;Q9H169-3;Q9H169;Q9H169-4;Q9H169-2	P16949;P16949-2;A2A2D0	Stathmin	STMN1	2490
29.7995	29.6217	29.9205	29.1403	29.534	29.09					12	12	12	35.1	35.1	35.1	51.504	0	109.5	7350400000	88	1.47689	0.139314	-0.525806	-1.98381	A0A0B4J2A0;Q9UHJ6	A0A0B4J2A0;Q9UHJ6	Sedoheptulokinase	TRPV1;SHPK	226
27.1293	27.3002	26.8199	27.7421	NaN	27.6747					6	6	6	23.2	23.2	23.2	40.11	0	8.1076	1524700000	22	1.37646	0.139338	0.625302	2.2083	Q9H9Y2	Q9H9Y2	Ribosome production factor 1	RPF1	5948
31.0572	31.2126	30.9497	30.6948	30.7605	30.6715					21	20	20	64.7	64.7	64.7	39.743	0	167.32	18381000000	80	1.96781	0.139444	-0.364217	-2.01423	P27216-2;P27216;E5RIN3	P27216-2;P27216	Annexin A13	ANXA13	2668
29.4127	29.4919	29.4591	29.9489	29.8992	29.6594					7	7	7	32	32	32	26.228	0.00032531	2.6264	6654600000	19	1.83938	0.139613	0.381292	1.98293	C9J384;Q9BQ75-2;Q9BQ75;H7C515	C9J384;Q9BQ75-2;Q9BQ75	Protein CMSS1	CMSS1	753
31.7929	31.5846	31.8666	31.3871	31.4087	31.2464					24	23	23	57.2	57.2	57.2	46.816	0	248.66	30340000000	166	1.81528	0.139712	-0.400653	-2.01748	Q9Y5X3;Q5QPE5;Q5QPE4;A0A087WUY5;U3KQL0;U3KQP5;Q9Y5X3-2	Q9Y5X3;Q5QPE5;Q5QPE4	Sorting nexin-5	SNX5	6783
29.4771	NaN	29.3705	28.3948	28.9257	27.9775					20	7	7	10.4	5	5	227.87	0	12.745	6209700000	47	1.16156	0.139766	-0.991165	-2.17166	Q7Z406;Q7Z406-6;Q7Z406-2;Q7Z406-4;Q7Z406-5;M0QY43;A0A0C4DFM8;A1L2Z2	Q7Z406;Q7Z406-6;Q7Z406-2;Q7Z406-4;Q7Z406-5;M0QY43	Myosin-14	MYH14	4495
29.5791	29.077	29.4295	29.892	29.9709	29.7861					13	13	13	43	43	43	36.375	0	57.939	7008500000	90	1.52193	0.139766	0.521158	2.01881	P12429;D6RA82;D6RFG5;D6RCA8;D6RAZ8;D6RFJ9	P12429;D6RA82;D6RFG5	Annexin A3;Annexin	ANXA3	2411
32.9215	33.1158	33.062	32.6629	32.5572	32.7664					23	23	23	49.1	49.1	49.1	47.628	0	226.51	72996000000	240	1.94343	0.139821	-0.370955	-2.01967	Q8NBS9;Q8NBS9-2	Q8NBS9;Q8NBS9-2	Thioredoxin domain-containing protein 5	TXNDC5	4842
32.8342	32.9841	32.796	32.5799	32.5176	32.3167					41	41	41	61.1	61.1	61.1	91.19	0	323.31	65286000000	303	1.82164	0.139875	-0.40004	-2.02029	A0A3B3IU45;P33991;A0A3B3IT92;A0A3B3IS57;E5RG31;A0A3B3ITP6;A0A3B3IRR8;E5RFR3	A0A3B3IU45;P33991;A0A3B3IT92;A0A3B3IS57;E5RG31;A0A3B3ITP6	DNA replication licensing factor MCM4	MCM4	512
32.6953	32.1906	32.2918	32.8771	32.9503	32.8714					9	9	9	54.3	54.3	54.3	20.019	0	79.717	60204000000	162	1.50143	0.13991	0.507019	1.97871	P02792	P02792	Ferritin light chain	FTL	2196
29.3424	28.6481	28.8139	28.4403	28.2058	27.6211					6	6	6	19	19	19	40.87	0	14.44	3741200000	26	1.23669	0.139933	-0.845731	-2.00808	O43929-2;O43929-3;O43929;CON__Q2YDI2	O43929-2;O43929-3;O43929	Origin recognition complex subunit 4	ORC4	1822
30.4142	30.5764	30.1521	30.8923	30.7695	30.8598					16	16	16	34.2	34.2	34.2	71.607	0	150.11	14967000000	95	1.62894	0.140147	0.459646	2.00749	P43121;P43121-2	P43121	Cell surface glycoprotein MUC18	MCAM	2907
27.864	29.1548	28.6374	29.535	29.4987	29.456					19	19	19	27.1	27.1	27.1	96.819	0	40.268	4997300000	80	1.18173	0.140221	0.944463	1.98522	Q9UBB9;Q9UBB9-2;H0Y4U8;F6SQZ1;F6XM96;F6UKU9	Q9UBB9	Tuftelin-interacting protein 11	TFIP11	6357
30.3095	30.6554	30.1607	29.9751	29.8242	29.7723					16	16	16	68.6	68.6	68.6	33.582	0	154.3	12057000000	90	1.50962	0.140306	-0.518028	-2.00279	Q6FI81;Q6FI81-3;H3BV90;H3BT65;H3BUG4;H3BPG7;H3BQ23;Q6FI81-2;H3BTZ8	Q6FI81;Q6FI81-3;H3BV90;H3BT65;H3BUG4	Anamorsin	CIAPIN1	4284
32.1579	32.0878	32.0749	32.3506	32.7455	32.5322					70	70	70	35.2	35.2	35.2	274.37	0	323.31	48451000000	439	1.69074	0.140403	0.435862	2.00854	P11717;S4R328	P11717	Cation-independent mannose-6-phosphate receptor	IGF2R	2399
27.6255	27.3137	27.9255	26.9862	27.0133	27.1625					5	5	5	36.1	36.1	36.1	18.963	0	4.4038	1729700000	20	1.42797	0.140407	-0.567574	-1.99194	Q9UJ68-2;Q9UJ68-3;Q9UJ68-4;Q9UJ68-5;Q9UJ68;H0YAN3;E5RIA9;E5RJK1	Q9UJ68-2;Q9UJ68-3;Q9UJ68-4;Q9UJ68-5;Q9UJ68;H0YAN3;E5RIA9	Mitochondrial peptide methionine sulfoxide reductase	MSRA	6467
27.0961	27.624	NaN	28.2321	28.0313	27.9469					4	4	4	43.7	43.7	43.7	13.409	0	26.141	2314100000	32	1.29203	0.140461	0.710048	2.18465	H0YA52;Q9H0N5	H0YA52;Q9H0N5	Pterin-4-alpha-carbinolamine dehydratase 2	PCBD2	1282
28.2746	28.1514	27.9176	28.5005	28.5026	28.8312					9	9	9	18.9	18.9	18.9	55.679	0	26.774	3173000000	54	1.51319	0.140513	0.496892	1.97356	R4GMN1;Q8NHP6;Q8NHP6-2;R4GMW5;R4GNB6	R4GMN1;Q8NHP6;Q8NHP6-2;R4GMW5	Motile sperm domain-containing protein 2	MOSPD2	4908
27.8898	27.5123	27.5246	27.3404	26.9858	26.9749					5	5	5	22.1	22.1	22.1	33.395	0	47.547	1800800000	36	1.4587	0.14068	-0.541905	-1.98889	O75792;A0A2R8Y658	O75792	Ribonuclease H2 subunit A	RNASEH2A	1989
31.3614	31.085	31.2852	30.7171	30.9885	30.6917					16	16	16	54.6	54.6	54.6	40.423	0	254.02	22557000000	131	1.61829	0.140701	-0.444752	-1.97011	Q5LJA5;Q9Y5K5-2;Q9Y5K5-4;Q9Y5K5-3;Q9Y5K5;Q5LJA9;Q5LJB0;H0Y6Y4;H0Y636;H0Y4E0;H0Y4K0	Q5LJA5;Q9Y5K5-2;Q9Y5K5-4;Q9Y5K5-3;Q9Y5K5;Q5LJA9;Q5LJB0;H0Y6Y4	Ubiquitin carboxyl-terminal hydrolase;Ubiquitin carboxyl-terminal hydrolase isozyme L5	UCHL5	4142
33.1897	32.3439	33.005	31.8764	32.2895	32.0784					14	14	14	54.5	54.5	54.5	12.538	0	52.498	61937000000	281	1.26757	0.140924	-0.764791	-1.99639	P18077;C9K025;F8WBS5;F8WB72	P18077;C9K025;F8WBS5;F8WB72	60S ribosomal protein L35a	RPL35A	2520
32.5127	31.9508	32.5466	31.8003	31.7549	31.6766					17	17	17	50.8	50.8	50.8	35.061	0	42.696	38303000000	141	1.40538	0.14098	-0.5928	-1.99894	P05026;P05026-2;V9GYR2	P05026;P05026-2;V9GYR2	Sodium/potassium-transporting ATPase subunit beta-1	ATP1B1	2228
29.714	29.7882	30.3742	30.5216	30.6412	30.5571					11	11	11	38.9	38.9	38.9	33.868	0	98.695	12578000000	54	1.35598	0.14115	0.614479	1.97082	Q9UBR2	Q9UBR2	Cathepsin Z	CTSZ	6377
28.8369	28.5322	28.5054	28.1525	28.2666	28.2087					24	14	11	41.5	28.4	23.5	60.646	0	55.123	3177000000	68	1.69418	0.142019	-0.415591	-1.96691	Q13153;B3KNX7;Q13153-2;E9PM17;H0YCG5;H0YCM0;E9PRP6;E9PMP2;E9PQW5;E9PKH9;E9PJF8	Q13153;B3KNX7;Q13153-2;E9PM17;H0YCG5	Serine/threonine-protein kinase PAK 1;Non-specific serine/threonine protein kinase	PAK1	3632
28.1248	28.0601	27.8244	27.5765	27.4781	NaN					6	6	6	44.1	44.1	44.1	20.132	0	10.958	1898400000	27	1.51083	0.142905	-0.475829	-2.12953	Q7Z6I8;Q7Z6I8-2;H0YAE0	Q7Z6I8;Q7Z6I8-2;H0YAE0	UPF0461 protein C5orf24	C5orf24	4520
32.2793	32.2345	32.2329	32.019	32.0324	31.9804					55	55	55	35.9	35.9	35.9	200.48	0	323.31	45245000000	345	3.40301	0.143072	-0.23831	-1.9571	G3XAI2;P07942;E7EPA6;E9PCS6;C9J296	G3XAI2;P07942	Laminin subunit beta-1	LAMB1	1231
31.9425	31.8897	31.8914	31.5681	31.7066	31.5797					36	36	36	47.6	47.6	47.6	90.254	0	323.31	33455000000	211	2.43219	0.143329	-0.28973	-1.96231	O43290;E9PQI8	O43290	U4/U6.U5 tri-snRNP-associated protein 1	SART1	1754
29.3269	29.0713	29.145	28.7163	28.6735	28.9281					11	11	11	44	44	44	46.98	0	81.041	5004600000	40	1.69404	0.143346	-0.408421	-1.9506	Q9NWQ8	Q9NWQ8	Phosphoprotein associated with glycosphingolipid-enriched microdomains 1	PAG1	6198
27.9109	27.8431	27.9783	NaN	27.6101	27.4417					13	13	9	24.1	24.1	16.1	79.374	0	93.279	1974100000	45	1.75989	0.143393	-0.384849	-2.13243	Q8WVT3;A0A0J9YXQ9;Q53QD4;A0A0G2JQW1;H7C373;H7C1E5;H7C2F7;H7C185;H7C0K3	Q8WVT3;A0A0J9YXQ9;Q53QD4;A0A0G2JQW1	Trafficking protein particle complex subunit 12	TRAPPC12;CGI-87	5031
30.4203	30.3007	30.3332	30.0454	30.1002	29.8807					19	19	19	56.9	56.9	56.9	61.194	0	85.786	11395000000	119	1.98803	0.143522	-0.342616	-1.95769	O43353;O43353-2;E7ERW9;E5RGK6	O43353;O43353-2	Receptor-interacting serine/threonine-protein kinase 2	RIPK2	1763
27.4508	27.4525	27.6302	27.2493	26.8602	27.0904					12	12	12	26.8	26.8	26.8	65.304	0	18.252	1662700000	39	1.59674	0.14354	-0.444539	-1.95255	P57772;P57772-2;C9J8T0	P57772;P57772-2;C9J8T0	Selenocysteine-specific elongation factor	EEFSEC	3224
30.4289	30.1721	30.5009	29.9879	29.9475	29.5202					15	15	15	34.7	34.7	34.7	58.87	0	112.48	11978000000	101	1.42031	0.143571	-0.548788	-1.96085	Q9UF12;K7EJK5;S4R3D8	Q9UF12	Probable proline dehydrogenase 2	PRODH2	6401
29.8036	29.6703	29.4495	29.3213	29.1931	28.9757					16	16	16	27.3	27.3	27.3	83.308	0	33.705	6794200000	88	1.52769	0.143988	-0.477788	-1.95518	P48449;P48449-3;P48449-2;A0A0G2JQD0;C9J315	P48449;P48449-3;P48449-2;A0A0G2JQD0	Lanosterol synthase	LSS	2968
30.1581	30.2724	30.2398	30.5552	30.4457	30.6356					40	40	39	21.9	21.9	21.6	274.38	0	201.51	12012000000	183	2.11864	0.1441	0.322065	1.95545	A0A494BZV2;Q6WCQ1;Q6WCQ1-2;Q6WCQ1-3;J3KSW8;H0Y2S9;H0Y7E2;H7C3G6;J3KSK7;J3QRL2;A0A1W2PPU9;A8MZF8;K7EL39	A0A494BZV2;Q6WCQ1;Q6WCQ1-2;Q6WCQ1-3;J3KSW8;H0Y2S9	Myosin phosphatase Rho-interacting protein	MPRIP	520
27.9614	28.2205	28.2083	28.4655	28.5537	28.4726					3	3	3	39.1	39.1	39.1	11.471	0	7.8053	2954000000	24	1.83709	0.144528	0.367217	1.94275	Q6ZSJ8	Q6ZSJ8	Uncharacterized protein C1orf122	C1orf122	4414
30.4341	30.4738	30.218	30.078	30.0025	29.96					18	18	18	27.8	27.8	27.8	62.223	0	169.06	11567000000	113	1.85484	0.145798	-0.361802	-1.93842	Q9HA77;H0YFF0;F5H579;A0A087WWV1	Q9HA77	Probable cysteine--tRNA ligase, mitochondrial	CARS2	5953
28.8526	28.9387	29.0826	29.3283	29.7318	29.2959					25	25	25	36.9	36.9	36.9	107.49	0	91.974	5785200000	75	1.47369	0.146322	0.494015	1.93393	Q9P0V3;Q9P0V3-2;C9JED2;C9JF25	Q9P0V3;Q9P0V3-2	SH3 domain-binding protein 4	SH3BP4	6315
28.5446	28.6833	28.7217	29.057	28.9984	28.8932					14	14	14	18.1	18.1	18.1	104.1	0	38.408	4848700000	74	2.00628	0.146488	0.333018	1.93581	Q9BYX2-2;Q9BYX2;Q9BYX2-3;Q9BYX2-4;Q9BYX2-6;Q9BYX2-5	Q9BYX2-2;Q9BYX2;Q9BYX2-3;Q9BYX2-4;Q9BYX2-6;Q9BYX2-5	TBC1 domain family member 2A	TBC1D2	5719
33.3247	33.1277	33.3563	33.5346	33.7203	33.6496					32	32	32	63.2	63.2	63.2	59.755	0	323.31	112890000000	389	1.81879	0.146739	0.36527	1.92585	P04040	P04040	Catalase	CAT	2201
31.7229	31.9048	31.8487	32.0792	32.1692	32.1569					34	33	31	56.5	55.2	52.8	61.116	0	174.61	37727000000	224	2.15578	0.147181	0.309597	1.92639	Q9NZW5;B8ZZG1;C9J4Q3;C9JGI8;Q14168-5;F8WCD2;R4GNA8	Q9NZW5;B8ZZG1;C9J4Q3	MAGUK p55 subfamily member 6	MPP6	6294
28.6213	28.0149	28.4667	26.9363	28.0436	27.4246					9	9	9	31.2	31.2	31.2	39.206	0	12.912	2667300000	44	1.14799	0.147619	-0.899422	-1.92001	Q9UNH6-2;Q9UNH6;Q9UNH6-3;B7ZC83;E9PNL2	Q9UNH6-2;Q9UNH6;Q9UNH6-3	Sorting nexin-7	SNX7	6567
28.7356	28.8715	28.7307	29.1472	29.0387	29.0589					6	6	6	36.3	36.3	36.3	37.807	0	46.576	3732900000	36	2.21907	0.147625	0.302301	1.92658	Q8WUA8;E9PLG7	Q8WUA8	Tsukushin	TSKU	5004
31.8717	31.4763	31.9098	31.1838	31.3043	31.3467					21	21	18	60.9	60.9	55.6	42.981	0	200.71	30615000000	161	1.4946	0.14769	-0.474333	-1.92103	P10644;P10644-2;K7EPB2;K7EMZ6;K7EM13;K7EIE5;K7EID3;K7EJ40;K7EK41;K7EMU2;K7EQK3;X6RAV4;K7EPR5;K7EKR1	P10644;P10644-2;K7EPB2	cAMP-dependent protein kinase type I-alpha regulatory subunit;cAMP-dependent protein kinase type I-alpha regulatory subunit, N-terminally processed	PRKAR1A	2368
28.8646	28.7097	28.7923	28.5621	28.4277	28.4409					9	9	1	54.5	54.5	9.6	21.991	0	35.428	4070100000	40	2.13839	0.147697	-0.31196	-1.92722	Q13951-2;J3KTD8	Q13951-2	Core-binding factor subunit beta	CBFB	3742
29.8278	30.1117	30.0346	30.3307	30.4111	30.3241					27	27	25	32.4	32.4	31.4	124.77	0	235.91	10941000000	176	1.82031	0.147749	0.363942	1.92309	A0A0A0MRE5;Q9ULH1;Q9ULH1-2;H0YBF7;H0YBM4;E5RHD7;E5RFD9	A0A0A0MRE5;Q9ULH1;Q9ULH1-2;H0YBF7	Arf-GAP with SH3 domain, ANK repeat and PH domain-containing protein 1	ASAP1	162
28.9487	28.862	28.9833	28.3357	28.6343	28.637					15	15	15	12.4	12.4	12.4	200.54	0	27.06	4430800000	81	1.68962	0.147775	-0.39567	-1.91794	Q8IWV8-4;Q8IWV8;Q8IWV8-2;Q8IWV8-3	Q8IWV8-4;Q8IWV8	E3 ubiquitin-protein ligase UBR2	UBR2	4676
28.4467	28.3839	28.3741	27.9974	28.2069	28.0233					4	4	3	14.3	14.3	11.8	43.958	0	85.794	2631000000	26	2.02163	0.147846	-0.325713	-1.91893	Q15434;F8W1T6;A0A1W2PQV1;F8VQS9;F5H5C8;F8VV01	Q15434;F8W1T6	RNA-binding motif, single-stranded-interacting protein 2	RBMS2	3925
29.8584	29.9295	30.2863	30.4316	30.5524	30.4507					12	12	12	50	50	50	34.14	0	70.776	12692000000	75	1.52244	0.148362	0.453544	1.909	Q99988;A0A0A0MTT8	Q99988	Growth/differentiation factor 15	GDF15	5532
31.9994	31.854	32.149	31.6525	31.6233	31.6601					30	29	29	45.7	45	45	91.679	0	323.31	36426000000	240	1.8422	0.148433	-0.355547	-1.91268	Q8NE71-2;Q8NE71;H0YGW7;A0A0G2JIC2;Q5STZ8;F5GYK6	Q8NE71-2;Q8NE71;H0YGW7	ATP-binding cassette sub-family F member 1	ABCF1	4874
31.9161	31.9502	31.8264	31.5395	31.684	31.5598					16	16	11	77.3	77.3	69.2	22.367	0	230.25	30992000000	101	2.18501	0.148659	-0.303097	-1.91439	Q9NR31;Q9NR31-2;Q5SQT8;H0Y5E8;X1WI22	Q9NR31;Q9NR31-2;Q5SQT8	GTP-binding protein SAR1a	SAR1A	6072
32.235	32.3382	32.2658	32.5318	32.873	32.6217					39	39	38	38.8	38.8	38.8	134.28	0	323.31	51699000000	281	1.68621	0.148732	0.395788	1.91582	P00533;E9PFD7;Q504U8;P00533-4;P00533-3;P00533-2;A0A1W2PRR9;C9JYS6	P00533;E9PFD7;Q504U8;P00533-4;P00533-3	Epidermal growth factor receptor;Receptor protein-tyrosine kinase	EGFR	2176
31.6505	31.2989	31.4391	30.9044	31.161	31.0245					15	15	15	34	34	34	48.602	0	220.04	22511000000	110	1.57576	0.148868	-0.432873	-1.91334	Q8WU90;Q8WU90-2;F8WB26;H7C466;F8WF67	Q8WU90	Zinc finger CCCH domain-containing protein 15	ZC3H15	5001
27.3565	27.6572	27.1387	27.9117	27.7505	28.1681					5	5	5	59.5	59.5	59.5	9.4598	0	7.6852	2252600000	34	1.35228	0.149244	0.559296	1.90667	Q9NRP2;H3BPP2;H3BNN8;H3BTB6;H3BQQ1;A0A494C0Z3;H3BN28;A0A494C090;H3BRC3;H3BP68	Q9NRP2;H3BPP2;H3BNN8;H3BTB6	COX assembly mitochondrial protein 2 homolog	CMC2	6090
27.7858	27.8093	27.9646	26.9829	27.5114	27.472					7	7	7	30.3	30.3	30.3	38.006	0	28.49	2263600000	34	1.38443	0.150382	-0.531073	-1.90356	P98172	P98172	Ephrin-B1	EFNB1	3430
30.217	30.4341	30.141	30.589	30.6651	31.0225					13	13	13	23.9	23.9	23.9	85.586	0	54.505	15402000000	62	1.4387	0.150458	0.494816	1.90384	J3QR07;Q96MU7-2;Q96MU7;J3KS01;J3KRG5	J3QR07;Q96MU7-2;Q96MU7	YTH domain-containing protein 1	YTHDC1	1468
30.027	29.82	29.8046	29.6589	29.3704	29.3646					30	3	3	72.1	7	7	37.134	0	103.11	7112000000	30	1.59304	0.152069	-0.419237	-1.89932	O43852-2;O43852-4;O43852-8;O43852-7	O43852-2;O43852-4	Calumenin	CALU	1816
33.2802	33.2439	33.2813	33.019	33.0152	32.8192					29	29	2	48.7	48.7	4.3	46.513	0	323.31	90509000000	280	2.04001	0.152299	-0.317326	-1.89878	Q9Y383;V9GZ75;F8WEU3	Q9Y383	Putative RNA-binding protein Luc7-like 2	LUC7L2	6682
27.8683	27.874	27.9427	27.6111	NaN	27.3598					12	12	10	22	22	19.6	94.868	0	35.63	1893000000	46	1.59564	0.153474	-0.409529	-2.06203	Q6PCB5;Q6PCB5-2;H7C2D3;C9JM20	Q6PCB5;Q6PCB5-2	Round spermatid basic protein 1-like protein	RSBN1L	4351
33.5681	33.4874	33.5018	33.1482	33.3172	33.2092					27	27	27	76.1	76.1	76.1	30.628	0	323.31	101670000000	380	2.22175	0.153559	-0.294198	-1.89451	P47756-2;B1AK87;B1AK88;P47756;B1AK85	P47756-2;B1AK87;B1AK88;P47756;B1AK85	F-actin-capping protein subunit beta	CAPZB	2953
32.2714	32.0411	32.3473	31.7696	31.9085	31.8446					14	14	11	32	32	32	43.171	0	113.21	42232000000	93	1.70939	0.153983	-0.379073	-1.89134	P54727;Q5W0S5;P54727-2;Q5W0S4;H0Y579	P54727;Q5W0S5	UV excision repair protein RAD23 homolog B	RAD23B	3171
30.9451	30.7277	30.799	30.581	30.4588	30.3673					19	19	19	37.2	37.2	37.2	71.996	0	273.79	15710000000	157	1.78752	0.153983	-0.354897	-1.87754	Q99543;Q99543-2;H7C3L7;C9IZ83;F2Z3N9;F2Z3H0	Q99543;Q99543-2	DnaJ homolog subfamily C member 2;DnaJ homolog subfamily C member 2, N-terminally processed	DNAJC2	5491
28.7677	29.074	28.9778	29.345	29.3036	29.2619					15	15	15	23.9	23.9	23.9	86.661	0	40.591	5267400000	82	1.75069	0.154055	0.363662	1.87853	Q96D71;Q96D71-3;Q96D71-2;E9PMG1;Q96D71-4;H0YDT0;H7C1V2;F2Z3L2;H0YE73;H0YCF0;H0YE89;H7C225;H0YCR2;Q8NFH8-2;Q8NFH8;Q8NFH8-4;Q8NFH8-3	Q96D71;Q96D71-3;Q96D71-2;E9PMG1;Q96D71-4;H0YDT0	RalBP1-associated Eps domain-containing protein 1	REPS1	5245
29.6594	29.4863	29.479	29.2552	29.2308	29.2406					9	9	9	33.5	33.5	33.5	47.493	0	98.396	6261700000	61	2.13875	0.154482	-0.299388	-1.87865	J3QL71;Q96FV2;Q96FV2-2;J3QQM9;J3QRJ1;J3KT79;J3QR84;J3KS57	J3QL71;Q96FV2;Q96FV2-2	Secernin-2	SCRN2	1460
32.0388	32.1763	32.202	31.8138	31.8267	31.8928					49	49	1	35.7	35.7	0.7	207.62	0	229.33	39160000000	268	2.19694	0.154896	-0.294622	-1.88546	J3KN01;P55196;P55196-5;P55196-1;P55196-3;Q5TIG5;P55196-6;P55196-2	J3KN01;P55196;P55196-5;P55196-1;P55196-3;Q5TIG5;P55196-6;P55196-2	Afadin	MLLT4	1413
31.8035	32.0631	31.9281	32.2894	32.3164	32.2112					49	49	1	53.5	53.5	0.8	111.47	0	323.31	44478000000	312	1.85984	0.154911	0.34075	1.87918	Q92974-2;Q92974;Q92974-3;V9GYF0;Q5VY93;V9GZ14;V9GYF5;V9GYG5	Q92974-2;Q92974;Q92974-3	Rho guanine nucleotide exchange factor 2	ARHGEF2	5140
29.554	29.7142	29.7686	29.2728	29.1753	29.4473					36	36	36	15.3	15.3	15.3	355.86	0	54.858	7352300000	138	1.68731	0.154986	-0.38043	-1.87984	Q96RL7-3;Q96RL7;Q96RL7-4;Q96RL7-2;H0Y7P8	Q96RL7-3;Q96RL7;Q96RL7-4;Q96RL7-2	Vacuolar protein sorting-associated protein 13A	VPS13A	5438
35.0559	35.0792	34.998	34.7583	34.8438	34.7065					22	22	15	84	84	73.3	37.497	0	323.31	300280000000	544	2.37785	0.155036	-0.274827	-1.87254	Q15365;H3BSP4;C9K0A2;F8WC71;C9IZV9;C9J7A9;C9JSA6;C9J5V4;C9JTY5;C9JZY3;C9J0A4;P57723-2;P57723	Q15365	Poly(rC)-binding protein 1	PCBP1	3908
30.3103	30.406	30.2458	30.0707	30.019	29.8546					15	15	13	25	25	21.9	77.526	0	47.212	11550000000	76	1.87622	0.155112	-0.339247	-1.88395	P78362;P78362-2;H7C5L6;H7C521;F8WBW4;H7C2I2;C9J2M4;C9JWF7	P78362;P78362-2	SRSF protein kinase 2;SRSF protein kinase 2 N-terminal;SRSF protein kinase 2 C-terminal	SRPK2	3387
30.3186	29.6404	30.0321	27.9724	29.2124	29.436					10	10	9	38.5	38.5	35.1	41.74	0	48.596	7994400000	72	1.06485	0.155333	-1.12346	-1.8855	Q06710-2;Q06710-3;Q06710;Q06710-5;Q06710-4;H0YJD1;G3V3F3	Q06710-2;Q06710-3;Q06710;Q06710-5;Q06710-4	Paired box protein Pax-8	PAX8	3529
32.6883	31.9873	32.1981	31.7472	31.7619	31.5728					8	8	8	24.3	24.3	24.3	27.296	0	176.11	41653000000	79	1.29398	0.155411	-0.597267	-1.88797	Q9H1E3;Q9H1E3-2	Q9H1E3;Q9H1E3-2	Nuclear ubiquitous casein and cyclin-dependent kinase substrate 1	NUCKS1	5814
30.4796	30.3914	30.5433	30.0322	30.2624	30.0956					21	21	21	39.3	39.3	39.3	83.125	0	307.87	12979000000	141	1.85855	0.155419	-0.341387	-1.88038	P40763-3;P40763-2;P40763;G8JLH9;K7EP08	P40763-3;P40763-2;P40763;G8JLH9	Signal transducer and activator of transcription 3;Signal transducer and activator of transcription	STAT3	2861
28.5179	27.9899	27.9229	27.3752	27.341	27.8042					7	7	7	22.4	22.4	22.4	54.174	0	13.11	2064600000	26	1.24573	0.155462	-0.636791	-1.87288	Q8N9M5	Q8N9M5	Transmembrane protein 102	TMEM102	4819
37.9818	38.0928	37.9806	38.372	38.2384	38.3158					37	37	23	83.2	83.2	54.4	36.019	0	323.31	2833500000000	1917	2.24667	0.15558	0.29033	1.88897	O60218	O60218	Aldo-keto reductase family 1 member B10	AKR1B10	1824
28.295	28.2628	28.3742	27.5826	27.9871	NaN					7	7	7	36.8	36.8	36.8	25.694	0	35.054	2689800000	28	1.35771	0.155585	-0.52576	-2.04823	Q9Y508;A0A096LNV3;A0A096LP02;Q9Y508-2;A0A096LNT1;A0A096LNN8;A0A096LPF9	Q9Y508;A0A096LNV3;A0A096LP02;Q9Y508-2	E3 ubiquitin-protein ligase RNF114	RNF114	6754
28.308	28.386	28.1212	27.8713	27.8568	28.0106					11	11	11	46.1	46.1	46.1	21.639	0	10.47	2358500000	23	1.74711	0.156129	-0.358833	-1.86332	Q9BUH6	Q9BUH6	Protein PAXX	C9orf142	5623
27.7738	27.6055	27.8585	27.4661	27.4016	27.3596					42	2	2	72.7	3	3	48.562	0.00048552	2.535	2241600000	19	1.85688	0.156412	-0.336791	-1.8654	P61978-3;Q5T6W2	P61978-3;Q5T6W2	Heterogeneous nuclear ribonucleoprotein K	HNRNPK	3283
30.3969	30.3881	30.3783	30.5725	30.6659	30.6449					31	31	31	50.1	50.1	50.1	87.977	0	161.19	13896000000	194	2.94707	0.15655	0.239953	1.86341	Q9BVJ6;Q9BVJ6-3;Q9BVJ6-2;X6RJY0;Q5TAP6	Q9BVJ6;Q9BVJ6-3;Q9BVJ6-2	U3 small nucleolar RNA-associated protein 14 homolog A	UTP14A	5645
32.773	32.7195	32.8576	32.4076	32.3503	32.5822					14	14	14	54.4	54.4	54.4	20.7	0	253.22	60751000000	173	1.85747	0.156837	-0.3367	-1.86546	P55145;A8K878;H7C2D6	P55145;A8K878	Mesencephalic astrocyte-derived neurotrophic factor	MANF	623
29.6186	29.5736	29.5052	29.1891	29.2432	29.3637					32	32	31	19.6	19.6	19.3	273.65	0	60.001	7251600000	122	2.09661	0.156973	-0.300479	-1.86357	Q9Y618;Q9Y618-4;Q9Y618-5;C9JFD3;C9J0Q5;C9JE98;A0A384DVL6;C9J7T7;C9JQE8;Q9Y618-2;H0YGK8;C9J330;H7C1Y3;H7C1J7;H7C0P3;H7C184;H7BZU2	Q9Y618;Q9Y618-4;Q9Y618-5;C9JFD3;C9J0Q5;C9JE98;A0A384DVL6;C9J7T7;C9JQE8	Nuclear receptor corepressor 2	NCOR2	746
33.0484	33.0282	33.0499	33.2303	33.3346	33.2968					15	14	14	53.1	49.1	49.1	33.637	0	323.31	88017000000	261	2.8447	0.157016	0.245051	1.86693	Q96C36;A0A087WTV6;A0A087WZR9;J3KR12;A0A087WX69;A0A087WZF0	Q96C36;A0A087WTV6;A0A087WZR9;J3KR12	Pyrroline-5-carboxylate reductase 2;Pyrroline-5-carboxylate reductase	PYCR2	5225
NaN	28.901	29.4418	29.7864	30.5653	29.9814					14	14	14	45.1	45.1	45.1	44.408	0	300.03	7603500000	41	1.09013	0.157264	0.939607	2.02873	P49354;E9PQP6;P49354-2;B3KVN2;H0YCW1;E9PPM9;E9PN85	P49354;E9PQP6;P49354-2;B3KVN2	Protein farnesyltransferase/geranylgeranyltransferase type-1 subunit alpha	FNTA	2994
33.1928	32.8167	33.1328	32.4873	32.7497	32.5642					8	8	8	59.5	59.5	59.5	13.53	0	241.17	69197000000	154	1.4775	0.15733	-0.447061	-1.86069	P14927;B7Z2R2;P14927-2;E5RHG9	P14927;B7Z2R2;P14927-2	Cytochrome b-c1 complex subunit 7	UQCRB	2452
33.7458	33.5344	33.5353	34.0554	33.8713	33.9382					13	13	13	55.6	55.6	55.6	18.565	0	104.14	152810000000	203	1.77505	0.157882	0.349832	1.85573	P46778;G3V1B3;M0R181;M0R3I5	P46778;G3V1B3;M0R181	60S ribosomal protein L21	RPL21	2940
29.829	29.9578	30.0927	29.6126	29.688	29.4589					11	11	11	71.7	71.7	71.7	27.873	0	109.38	7678000000	70	1.67039	0.158175	-0.373336	-1.85112	O95571;M0QXB5;M0QY80	O95571;M0QXB5	Persulfide dioxygenase ETHE1, mitochondrial	ETHE1	2114
28.2665	28.3101	28.3955	28.5653	28.5804	28.6996					12	12	12	28.5	28.5	28.5	76.059	0	62.171	3555500000	51	2.16075	0.158389	0.291085	1.85523	D3YTB5;P51617-2;P51617-3;P51617;P51617-4;H7C224;H7C2I6;F8WAB6;H7C1F0;H7C3C1;H7C3G8;F6U4U2;P51955-3;P51955-2;P51955-4;P51955	D3YTB5;P51617-2;P51617-3;P51617;P51617-4;H7C224	Interleukin-1 receptor-associated kinase 1	IRAK1	876
29.6525	28.9126	29.361	28.4792	28.9604	28.3446					16	16	16	75.7	75.7	75.7	29.176	0	188.39	5081500000	63	1.17764	0.158596	-0.713949	-1.85423	O43752;O43752-2	O43752	Syntaxin-6	STX6	1803
30.3053	30.5776	30.2799	30.699	30.8567	30.7497					13	13	13	49.8	49.8	49.8	29.114	0	90.853	15011000000	113	1.64	0.158995	0.380871	1.84875	D6RHI9;O00584;A0A087WZM2;D6REQ6;H0YAE9;A0A087WWI1;O00584-2;J3QQ64	D6RHI9;O00584;A0A087WZM2;D6REQ6;H0YAE9	Ribonuclease T2	RNASET2	908
33.6386	33.7866	33.8292	34.1741	34.0531	34.0038					25	25	25	65.6	65.6	65.6	41.92	0	323.31	164590000000	399	1.87703	0.159666	0.325499	1.84121	Q99536;Q99536-3;Q99536-2;K7ERT7;K7ESA3;K7ENX2;K7EM19;K7EJM4;K7ER81	Q99536;Q99536-3;Q99536-2	Synaptic vesicle membrane protein VAT-1 homolog	VAT1	5488
27.122	27.0661	26.841	27.368	27.5988	27.3025					7	7	7	25.8	25.8	25.8	37	0	15.586	1662700000	41	1.53453	0.159749	0.413411	1.84324	Q15390;H0YBZ4;Q15390-2;H7C5V5;H0YF01;E5RIB6	Q15390;H0YBZ4;Q15390-2	Mitochondrial fission regulator 1	MTFR1	3917
29.5761	29.5691	29.2966	29.188	28.73	29.0602					18	1	1	62.6	8.2	8.2	28.558	0	46.144	5344500000	20	1.38319	0.160168	-0.487888	-1.84392	P29692-3;E9PL71;E9PN91	P29692-3;E9PL71;E9PN91	Elongation factor 1-delta	EEF1D	2707
29.5698	29.4596	29.4498	29.25	29.2278	29.2317					21	21	20	28.3	28.3	27.1	97.597	0	48.149	6751300000	68	2.55645	0.160589	-0.256595	-1.84529	Q12979;Q12979-2;Q12979-4;A0A1C7CYZ0;A0A0G2JQ41;B7Z683;I3L2P5;Q12979-3;I3NI05;I3L1U8;I3L3W0;A0A0G2JRJ1;I3L379;A0A0G2JQB5;I3L0R7;A0A0G2JSE0;I3L4Y1;A0A0G2JQT5;A0A0D9SGD7	Q12979;Q12979-2;Q12979-4;A0A1C7CYZ0;A0A0G2JQ41;B7Z683	Active breakpoint cluster region-related protein	ABR	308
30.0596	30.293	30.0497	29.8272	29.7805	29.7993					8	8	8	38.4	38.4	38.4	33.548	0	71.061	10495000000	60	1.83312	0.160592	-0.331757	-1.83654	O75911;Q5SUY4;O75911-2	O75911	Short-chain dehydrogenase/reductase 3	DHRS3	2004
30.3738	30.5205	30.594	30.087	30.2728	30.077					19	19	19	48.2	48.2	48.2	45.096	0	257.12	13160000000	136	1.74159	0.160688	-0.350487	-1.83718	Q8N2K0;Q8N2K0-2;Q8N2K0-3;I3L294;I3L440;I3L1V0;Q5T712;I3L380	Q8N2K0;Q8N2K0-2;Q8N2K0-3;I3L294	Monoacylglycerol lipase ABHD12	ABHD12	4754
34.1183	34.1942	34.1239	33.9302	33.813	33.9019					28	28	28	87.7	87.7	87.7	41.268	0	323.31	177660000000	364	2.4486	0.161013	-0.263781	-1.84545	P52788;P52788-2;H7C2R7	P52788;P52788-2;H7C2R7	Spermine synthase	SMS	3123
28.0863	27.6596	28.2749	27.19	27.7258	27.0205					5	5	5	25	25	25	22.502	0	4.7439	1927500000	21	1.16763	0.161082	-0.694866	-1.82942	Q969E4;Q6IPX3;Q5H9L2;Q6IPX3-2	Q969E4;Q6IPX3;Q5H9L2;Q6IPX3-2	Transcription elongation factor A protein-like 3;Transcription elongation factor A protein-like 6;Transcription elongation factor A protein-like 5	TCEAL3;TCEAL6;TCEAL5	4116
28.7269	28.4682	28.8895	28.1064	28.373	28.2607					10	10	10	54.8	54.8	54.8	26.132	0	29.83	3710400000	53	1.4375	0.161499	-0.448173	-1.82954	Q12981;Q12981-2;Q12981-1;Q12981-3	Q12981;Q12981-2;Q12981-1;Q12981-3	Vesicle transport protein SEC20	BNIP1	3609
29.7696	30.1589	29.9372	30.4462	30.2706	30.379					19	19	19	44.8	44.8	44.8	62.003	0	88.692	11257000000	94	1.52863	0.161585	0.410009	1.832	Q9Y5J1;J3KSR7;J3QRG0;J3QR85;J3QLD6;F6VJE8	Q9Y5J1	U3 small nucleolar RNA-associated protein 18 homolog	UTP18	6763
29.347	29.1418	29.3817	28.8846	28.8419	29.0551					15	15	10	35.3	35.3	23.7	53.327	0	91.924	5887200000	63	1.66544	0.161954	-0.362973	-1.82207	Q9UKL0	Q9UKL0	REST corepressor 1	RCOR1	6504
29.8641	29.6544	30.035	29.4697	29.5153	29.1387					15	15	15	38.9	38.9	38.9	74.783	0	107.35	8032100000	88	1.37492	0.162247	-0.476602	-1.82025	A0A1B0GUA3;Q96EK5;A0A1B0GTE6;A0A0D9SFK7;A0A1B0GUH6;A0A1B0GVY9;A0A1B0GU96;A0A1B0GW21;A0A1B0GV79	A0A1B0GUA3;Q96EK5	KIF1-binding protein	KIAA1279	353
33.6052	33.5609	33.6947	33.9185	33.9556	33.8305					19	19	19	77.8	77.8	77.8	25.007	0	168.9	145810000000	226	2.1862	0.162308	0.281233	1.82528	P78330;C9JBI3;C9JEJ7;F8WD74;A0A1D5RMN5	P78330;C9JBI3	Phosphoserine phosphatase	PSPH	3380
27.6507	27.4233	28.3359	26.8908	27.3748	26.8263					12	12	12	18.4	18.4	18.4	103.64	0	18.845	1651600000	32	1.12046	0.162333	-0.772728	-1.82107	Q07617;Q07617-2	Q07617	Sperm-associated antigen 1	SPAG1	3536
28.7001	28.3592	28.6834	27.8852	28.3342	28.0336					7	7	7	21.6	21.6	21.6	44.402	0	21.78	3338300000	44	1.34594	0.162365	-0.496573	-1.82215	Q9H814	Q9H814	Phosphorylated adapter RNA export protein	PHAX	5913
30.0831	30.0789	29.8879	29.3695	29.7332	29.683					22	22	22	34.6	34.6	34.6	99.451	0	198.34	8826800000	73	1.49225	0.162406	-0.421403	-1.82621	O95398-3;O95398;F8VRX1;O95398-2;F8VXK1;F8W0N0;H0YHS2;H0YIP6;B7Z278;E9PB94;Q8WZA2-2;Q8WZA2-5;Q8WZA2-4;Q8WZA2-3;Q8WZA2	O95398-3;O95398;F8VRX1;O95398-2	Rap guanine nucleotide exchange factor 3	RAPGEF3	2097
31.8919	31.658	31.9177	31.4864	31.4538	31.5208					25	25	17	57.6	57.6	43.8	43.083	0	323.31	32842000000	199	1.77597	0.162673	-0.335554	-1.8153	Q70UQ0-4;Q70UQ0-3	Q70UQ0-4	Inhibitor of nuclear factor kappa-B kinase-interacting protein	IKBIP	4433
31.1287	31.004	31.2754	30.555	30.8691	30.7727					10	10	10	41.6	41.6	41.6	38.087	0	133.39	19783000000	95	1.53249	0.162779	-0.403768	-1.82231	Q8IZV5;E5RK48	Q8IZV5;E5RK48	Retinol dehydrogenase 10	RDH10	4724
31.7203	31.5573	31.6267	31.2633	31.3474	31.4062					22	22	22	52.8	52.8	52.8	58.743	0	323.31	27952000000	210	2.03297	0.16284	-0.295814	-1.81634	Q8WXF1;Q8WXF1-2;X6RDA4	Q8WXF1;Q8WXF1-2;X6RDA4	Paraspeckle component 1	PSPC1	5052
28.9487	28.8477	28.8675	28.4332	28.5288	28.6986					12	12	12	35	35	35	57.353	0	66.018	3592200000	61	1.79383	0.162918	-0.334458	-1.82236	Q6PJ69;H0YGS7;H0YG27;K7EJ59;K7EM44	Q6PJ69;H0YGS7;H0YG27	Tripartite motif-containing protein 65	TRIM65	4361
31.497	31.118	31.4461	31.7384	31.8376	31.7104					21	21	21	74.5	74.5	74.5	47.862	0	323.31	27854000000	147	1.51211	0.162927	0.408475	1.81651	P22830;P22830-2;A0A499FJN5;K7ELX4;K7EJX5;K7EJM8	P22830;P22830-2;A0A499FJN5;K7ELX4	Ferrochelatase, mitochondrial	FECH	2603
32.3277	32.2099	32.2862	32.0418	31.9369	32.0355					22	22	22	48.6	48.6	48.6	62.328	0	323.31	39914000000	198	2.29453	0.163095	-0.269878	-1.81842	Q13057;Q13057-2;K7EN91;K7ES73;K7EQ60;K7ESK6;K7EP09;K7EPT0;K7EPC2	Q13057;Q13057-2	Bifunctional coenzyme A synthase;Phosphopantetheine adenylyltransferase;Dephospho-CoA kinase	COASY	3620
35.7705	35.9854	35.8406	35.662	35.3693	35.4084					26	26	26	81.9	81.9	81.9	29.246	0	323.31	492180000000	556	1.58813	0.1631	-0.385634	-1.82375	P00918;E5RID5;E5RK37	P00918	Carbonic anhydrase 2	CA2	2180
31.678	31.4056	31.4475	31.1161	31.249	31.0888					16	13	13	50.3	41.5	41.5	54.448	0	323.31	25639000000	141	1.66624	0.16408	-0.359051	-1.81265	A0A096LP25;Q6ZSR9;A0A096LNZ0;A0A096LP60	A0A096LP25;Q6ZSR9;A0A096LNZ0	Uncharacterized protein FLJ45252	AAK1	147
30.2527	30.1055	30.1332	29.8391	29.8786	29.9407					36	36	36	35	35	35	226.66	0	202.19	9874100000	148	2.16905	0.164968	-0.277665	-1.80319	Q14676;Q14676-2;Q14676-3;Q14676-4;A2AB05;H0Y6Z8;A2AB07;A2AB06;A0A087X0R2	Q14676;Q14676-2;Q14676-3	Mediator of DNA damage checkpoint protein 1	MDC1	3803
27.7108	27.4791	27.393	27.1676	27.1243	27.2172					6	6	6	16.3	16.3	16.3	41.174	0	21.901	1365000000	24	1.65385	0.165192	-0.357929	-1.80186	Q9HBY8-2;Q9HBY8-3;Q9HBY8;X6R8H3;A0A3B3IT40;F2Z3C8	Q9HBY8-2;Q9HBY8-3;Q9HBY8;X6R8H3	Serine/threonine-protein kinase Sgk2	SGK2	5982
28.9094	NaN	29.0877	28.6944	28.5474	28.3826					6	5	3	13.3	11.9	6.6	109.68	0	109.43	4037500000	28	1.37631	0.165376	-0.4571	-1.95418	Q15714;Q15714-3;A0A087X0H8;Q15714-4;C9IZ15	Q15714;Q15714-3;A0A087X0H8	TSC22 domain family protein 1	TSC22D1	3950
29.0274	28.2034	28.7309	27.978	27.6296	NaN					4	4	4	31.1	31.1	31.1	23.693	0	4.8223	2332300000	19	1.06523	0.165408	-0.850098	-1.94475	O94811	O94811	Tubulin polymerization-promoting protein	TPPP	2032
29.7337	29.7007	29.6037	30.0145	29.8862	29.9727					16	16	16	37.9	37.9	37.9	51.84	0	124.91	8875300000	74	2.1639	0.165519	0.278437	1.80433	O43818	O43818	U3 small nucleolar RNA-interacting protein 2	RRP9	1810
30.1465	30.0645	30.2083	30.4405	30.7082	30.3885					20	20	20	52.5	52.5	52.5	57.274	0	209.53	12209000000	136	1.59126	0.165649	0.372672	1.79636	Q9NY93-2;Q9NY93;G3V0G3;H7C3E9;F8WDT8;H7BZN7;F8WEI3	Q9NY93-2;Q9NY93;G3V0G3;H7C3E9;F8WDT8	Probable ATP-dependent RNA helicase DDX56	DDX56	6248
27.4576	27.0873	27.6232	28.2895	27.8751	NaN					5	5	5	14	14	14	52.15	0	134.42	1673400000	24	1.13348	0.16581	0.692933	1.94498	Q9HCE5;A0A0D9SF88;A0A0D9SFW0;D6RD73	Q9HCE5;A0A0D9SF88;A0A0D9SFW0	N6-adenosine-methyltransferase subunit METTL14	METTL14	5996
27.0728	26.8507	27.3321	26.252	26.6812	26.6966					8	8	8	13.4	13.4	13.4	86.925	0	29.722	1025400000	28	1.26234	0.166054	-0.541913	-1.79765	A0A494C169;Q9NVE7;E9PHT6;H0YA26;H0Y9E4	A0A494C169;Q9NVE7;E9PHT6;H0YA26	Pantothenate kinase 4	PANK4	539
34.271	34.2605	34.2323	34.0593	34.049	33.9984					33	32	32	62	62	62	50.679	0	323.31	171700000000	360	3.23665	0.166218	-0.219006	-1.79397	Q16181;E7ES33;E7EPK1;Q16181-2;G3V1Q4;A0A0U1RRE1;A0A0U1RRH9;Q5JXL7;A0A0U1RRM2;A0A0U1RRD1;Q6ZU15	Q16181;E7ES33;E7EPK1;Q16181-2;G3V1Q4	Septin-7	2020-09-07	3973
27.7717	27.5681	27.8588	27.3991	27.2221	27.4455					9	9	9	19.8	19.8	19.8	65.971	0	28.375	1808900000	41	1.57918	0.166241	-0.377321	-1.79879	Q13416;C9JK08;B8ZZ80	Q13416	Origin recognition complex subunit 2	ORC2	3669
30.4567	30.6202	30.4795	30.843	30.7652	30.7898					19	19	19	71.2	71.2	71.2	48.148	0	214.55	15719000000	174	2.12731	0.166461	0.280533	1.79783	Q96I15;A0A0A0MQU4;Q96I15-2;H7C3V9;H7C4A1;H7C1N7;H7C277;H7C280;C9JNL5;F8WCL3;F8WBU3	Q96I15;A0A0A0MQU4;Q96I15-2	Selenocysteine lyase	SCLY	5333
35.158	35.061	35.1903	34.8723	34.9076	34.8776					174	148	2	69.3	60.8	0.7	230.78	0	323.31	320300000000	1405	2.46425	0.166548	-0.250579	-1.78488	P35580-2;P35580-4	P35580-2;P35580-4	Myosin-10	MYH10	2803
32.9338	32.8689	32.9195	32.6803	32.6784	32.7098					51	51	1	76	76	3	81.876	0	323.31	71344000000	373	3.22252	0.166676	-0.217915	-1.78393	O00429;O00429-6;O00429-3;O00429-5;O00429-7;F8VZ52;F8W1W3;B4DDQ3;B4DPZ9;F8VUJ9;F8VR28;F8VYL3;H0YHY4;H0YI79	O00429;O00429-6;O00429-3;O00429-5;O00429-7	Dynamin-1-like protein	DNM1L	1585
26.9772	27.4198	26.9889	27.855	27.4492	27.6209					10	10	10	5.7	5.7	5.7	274.38	0	10.813	1344600000	23	1.28525	0.166949	0.513078	1.78658	Q9BV73-2;Q9BV73;H7C0P0;E7ETF9;H0Y5R2;E9PHT2	Q9BV73-2;Q9BV73;H7C0P0	Centrosome-associated protein CEP250	CEP250	5636
29.4924	29.5293	29.415	29.2526	29.2426	29.2154					14	14	14	40.8	40.8	40.8	48.807	0	63.113	6390200000	86	2.61784	0.167353	-0.242074	-1.78689	Q9GZM7-3;Q9GZM7;F6SDV2;Q9GZM7-2	Q9GZM7-3;Q9GZM7;F6SDV2	Tubulointerstitial nephritis antigen-like	TINAGL1	5758
31.3718	31.2497	31.313	31.0625	30.9909	31.0957					33	32	32	50	48.9	48.9	81.035	0	69.385	23799000000	182	2.29743	0.167397	-0.261833	-1.78259	Q9BW92;U3KQG0;Q9BW92-2;F6S7Q7;U3KQ50;Q5T5E9	Q9BW92;U3KQG0;Q9BW92-2	Threonine--tRNA ligase, mitochondrial	TARS2	5666
33.948	34.0823	34.0152	33.6982	33.6446	33.8215					24	20	20	73.6	70.7	70.7	28.218	0	323.31	143070000000	261	1.9681	0.16818	-0.293736	-1.7784	Q04917;A2IDB2;F8WEB6;A2IDB1	Q04917;A2IDB2	14-3-3 protein eta	YWHAH	3505
28.0486	28.2845	28.2614	27.7859	27.4419	27.945					15	15	15	19.9	19.9	19.9	91.08	0	27.213	2060600000	51	1.33284	0.168352	-0.473908	-1.77911	Q9UDY8-2;Q9UDY8;A0A3B3IS32;A0A3B3IS82;K7EP42	Q9UDY8-2;Q9UDY8;A0A3B3IS32	Mucosa-associated lymphoid tissue lymphoma translocation protein 1	MALT1	6393
31.0664	31.1002	31.16	30.7536	30.8896	30.8767					13	13	13	43.3	43.3	43.3	41.182	0	185.34	19861000000	110	2.19921	0.168378	-0.26891	-1.77762	Q9BYG5;Q9BYG5-2;Q9BYG4-2;Q9BYG4	Q9BYG5	Partitioning defective 6 homolog beta	PARD6B	5710
35.3499	35.3455	35.4852	35.1447	35.0351	35.1506					17	17	17	43.4	43.4	43.4	36.426	0	323.31	383680000000	429	2.05717	0.168752	-0.283385	-1.77929	P40925;P40925-3;B9A041;P40925-2;B8ZZ51;C9JF79;C9JRL4;C9JLV6	P40925;P40925-3;B9A041;P40925-2;B8ZZ51	Malate dehydrogenase, cytoplasmic	MDH1	2864
27.8847	27.6966	27.8608	27.5701	27.2654	26.741					8	8	8	16.2	16.2	16.2	80.724	0	37.444	1713300000	30	1.17296	0.169155	-0.621809	-1.78038	Q8N556;Q8N556-2	Q8N556;Q8N556-2	Actin filament-associated protein 1	AFAP1	4781
27.7156	28.3509	28.4663	28.6961	29.0802	28.7019					17	17	17	30.4	30.4	30.4	73.003	0	27.582	3851800000	65	1.14754	0.17267	0.648464	1.77299	Q9NZU0	Q9NZU0	Leucine-rich repeat transmembrane protein FLRT3	FLRT3	6291
29.6785	29.6818	29.5727	29.2046	29.4741	29.0968					15	15	15	39.5	39.5	39.5	60.069	0	49.684	6572900000	81	1.51403	0.172866	-0.38586	-1.77174	Q96D53;Q96D53-2;M0R001;M0R011;M0R362;M0R3F7;M0R0L2;M0QZZ2	Q96D53;Q96D53-2	AarF domain-containing protein kinase 4	ADCK4	5244
30.0771	29.7241	29.9649	29.6107	29.4995	29.5462					9	9	9	54.5	54.5	54.5	15.947	0	48.338	8442300000	56	1.5612	0.172967	-0.369865	-1.76948	Q6P1L8	Q6P1L8	39S ribosomal protein L14, mitochondrial	MRPL14	4327
26.889	27.0587	26.9671	27.1225	27.609	27.5889					5	5	5	37.7	37.7	37.7	16.676	0	6.0428	1442000000	19	1.31902	0.176821	0.468517	1.75926	A0A0B4J294;H3BP13;Q9UL33-2;Q9UL33;H3BPN3;A0A0B4J286;H3BUK6;H3BQQ8	A0A0B4J294;H3BP13;Q9UL33-2;Q9UL33;H3BPN3;A0A0B4J286;H3BUK6	Trafficking protein particle complex subunit 2-like protein	TRAPPC2L	224
28.1293	28.0697	28.1439	28.661	28.3511	28.3886					10	10	10	34.8	34.8	34.8	44.223	0	65.686	2931700000	41	1.61041	0.177234	0.352571	1.76059	Q9HB90;Q9NQL2;Q9NQL2-2	Q9HB90;Q9NQL2	Ras-related GTP-binding protein C;Ras-related GTP-binding protein D	RRAGC;RRAGD	5970
31.2834	31.5088	31.3638	31.6883	31.7306	31.6402					28	28	28	42.2	42.2	42.2	91.809	0	301.78	28707000000	216	1.87867	0.177396	0.300977	1.76091	Q2NL82;I3L1Q5;I3L4E8	Q2NL82	Pre-rRNA-processing protein TSR1 homolog	TSR1	4028
33.0881	33.1187	33.0041	33.3168	33.3252	33.5763					24	24	24	55	55	55	39.829	0	298.77	90831000000	323	1.66539	0.177416	0.335798	1.75091	P50552;K7EM16;K7ENL7;K7ENR7;K7EIG8;K7EQD0	P50552	Vasodilator-stimulated phosphoprotein	VASP	3051
29.8974	29.9002	29.7138	29.578	29.5367	29.5415					11	11	11	47.9	47.9	47.9	21.878	0	55.407	8601700000	58	1.97326	0.177477	-0.285066	-1.74857	P62166;P62166-2	P62166;P62166-2	Neuronal calcium sensor 1	NCS1	3290
31.2818	31.2503	31.2336	31.072	31.0388	31.0316					17	17	17	65	65	65	25.835	0	139.21	22556000000	155	3.41499	0.177574	-0.207755	-1.74816	Q96CT7;M0R2F5	Q96CT7;M0R2F5	Coiled-coil domain-containing protein 124	CCDC124	5237
28.2557	28.0838	28.4389	27.426	27.9147	27.9044					13	13	13	17.7	17.7	17.7	126.21	0	88.567	2959400000	50	1.25551	0.177815	-0.511066	-1.75586	Q9UMZ2-9;Q9UMZ2-4;Q9UMZ2-5;Q9UMZ2-6;Q9UMZ2-8;Q9UMZ2-3;Q9UMZ2-7;Q9UMZ2;A0A087WZS7;A0A087WW94	Q9UMZ2-9;Q9UMZ2-4;Q9UMZ2-5;Q9UMZ2-6;Q9UMZ2-8;Q9UMZ2-3;Q9UMZ2-7;Q9UMZ2	Synergin gamma	SYNRG	6561
26.8976	27.6432	NaN	28.0056	28.1462	27.8935					6	6	6	22.1	22.1	22.1	40.207	0	32.335	1960000000	21	1.07133	0.177825	0.744697	1.8927	Q6RFH5-2;Q6RFH5;E9PS41;H0YFP2;F5H0Q8;F5GYL6	Q6RFH5-2;Q6RFH5;E9PS41	WD repeat-containing protein 74	WDR74	4374
30.1969	29.666	29.8361	29.5041	29.3935	29.4312					39	28	28	29.3	22.2	22.2	174.38	0	62.972	7833100000	113	1.33662	0.178065	-0.456725	-1.75759	P11388;P11388-2;P11388-3;P11388-4;J3KTB7	P11388;P11388-2;P11388-3;P11388-4	DNA topoisomerase 2-alpha	TOP2A	2392
32.7576	33.0214	32.9631	32.6044	32.5713	32.6125					27	27	27	66.1	66.1	66.1	25.542	0	102.05	67747000000	252	1.76546	0.178227	-0.317956	-1.75679	Q13242;H0YIB4;S4R3G0	Q13242;H0YIB4	Serine/arginine-rich splicing factor 9	SRSF9	3647
28.637	28.0804	28.323	27.1177	27.9261	27.8633					3	3	3	63.8	63.8	63.8	8.7247	0	21.372	2839300000	33	1.0943	0.178236	-0.711103	-1.75348	K7ENZ6;K7EMF4;K7ELM8;K7EJ34;K7ENF4;Q86VR2	K7ENZ6;K7EMF4;K7ELM8;K7EJ34;K7ENF4;Q86VR2	Protein FAM134C	FAM134C	1489
30.3671	30.2724	30.3923	30.1538	29.8731	29.5554					10	10	10	55.2	55.2	55.2	32.054	0	147.23	11295000000	77	1.28268	0.17842	-0.483217	-1.7466	Q7L266;Q7L266-2;A0A087WUG3;A0A087WZI5;E9PJK6	Q7L266;Q7L266-2	Isoaspartyl peptidase/L-asparaginase;Isoaspartyl peptidase/L-asparaginase alpha chain;Isoaspartyl peptidase/L-asparaginase beta chain	ASRGL1	4453
30.0141	30.0169	29.9756	30.1879	30.2286	30.2056					14	14	14	30	30	30	36.318	0	54.51	11879000000	89	3.48991	0.179617	0.205171	1.74166	O95218-2;O95218	O95218-2;O95218	Zinc finger Ran-binding domain-containing protein 2	ZRANB2	2071
29.6088	29.5607	29.7729	29.2498	29.1618	29.4509					20	20	20	34.3	34.3	34.3	85.718	0	77.163	6799800000	89	1.55014	0.180364	-0.36001	-1.73928	E9PS17;E9PK59;Q96KG9-5;Q96KG9-3;Q96KG9-4;Q96KG9-6;Q96KG9-2;Q96KG9;E9PPN3;A0A0A0MQX4;H0YCI6;H0YDH0	E9PS17;E9PK59;Q96KG9-5;Q96KG9-3;Q96KG9-4;Q96KG9-6;Q96KG9-2;Q96KG9;E9PPN3;A0A0A0MQX4	N-terminal kinase-like protein	SCYL1	1049
28.4565	28.2444	28.3639	28.9011	28.5644	28.718					7	7	7	24.1	24.1	24.1	50.993	0	41.441	3400600000	58	1.49986	0.182286	0.372957	1.73418	Q6P9B6;H3BM75;H3BUB0;H3BTC5	Q6P9B6;H3BM75;H3BUB0	TLD domain-containing protein 1	TLDC1	4349
31.9698	31.8241	31.92	31.6566	31.6831	31.5823					16	16	16	52.4	52.4	52.4	37.419	0	89.372	33377000000	160	2.13917	0.182652	-0.263994	-1.73303	O00154-4;O00154-6;O00154-7;O00154;O00154-5;K7EKP8;O00154-2;O00154-3	O00154-4;O00154-6;O00154-7;O00154;O00154-5;K7EKP8;O00154-2;O00154-3	Cytosolic acyl coenzyme A thioester hydrolase	ACOT7	1555
33.3525	33.1837	33.3667	33.4856	33.7193	33.7328					21	21	21	68.4	68.4	68.4	35.869	0	323.31	119770000000	339	1.59103	0.185102	0.344915	1.72914	Q14914;F2Z3J9;Q14914-2;Q5JVP2;F6XGT7	Q14914;F2Z3J9;Q14914-2	Prostaglandin reductase 1	PTGR1	3829
29.6361	30.0288	29.5748	30.2166	30.2971	30.0627					10	10	10	32.7	32.7	32.7	39.915	0	124.9	9342900000	112	1.32045	0.185121	0.445567	1.7271	B3KSI3;M0QZ10;M0QXF9;O15382;M0QZP4;O15382-2;M0R2K7	B3KSI3;M0QZ10;M0QXF9;O15382;M0QZP4;O15382-2	Branched-chain-amino-acid aminotransferase;Branched-chain-amino-acid aminotransferase, mitochondrial	BCAT2	666
28.4865	28.7831	28.4452	28.8589	29.0201	28.9568					5	5	5	36.3	36.3	36.3	17.17	0	51.481	3982500000	41	1.48819	0.185258	0.373678	1.72759	P98179	P98179	RNA-binding protein 3	RBM3	3432
28.8457	28.7699	29.1462	28.5108	28.536	28.5891					13	13	1	50.9	50.9	5.1	43.747	0	127.61	4297600000	73	1.48384	0.185387	-0.375286	-1.72796	Q9Y303;A0A3B3IU33;H3BQ15;H3BSD5	Q9Y303;A0A3B3IU33	Putative N-acetylglucosamine-6-phosphate deacetylase	AMDHD2	6671
31.1823	30.9523	31.1058	30.7431	30.8204	30.7913					21	21	21	35	35	35	79.548	0	136.86	19400000000	134	1.84312	0.186631	-0.295247	-1.72379	Q3YEC7;H0Y4Z8;Q3YEC7-2;F2Z2T0;G3V154;Q3YEC7-3;Q3YEC7-4;Q3YEC7-6;Q3YEC7-5;H0Y7H6	Q3YEC7;H0Y4Z8;Q3YEC7-2;F2Z2T0	Rab-like protein 6	RABL6	4055
26.3054	26.3961	NaN	26.798	26.6752	26.5973					8	8	8	9.9	9.9	9.9	161.22	0	8.4883	776940000	21	1.58309	0.186696	0.339435	1.85861	Q8N2Y8	Q8N2Y8	Iporin	RUSC2	4755
30.6192	30.9288	30.6583	30.9368	31.3707	31.2528					27	27	3	51.4	51.4	5.6	74.423	0	323.31	20293000000	189	1.30491	0.186762	0.451331	1.72232	Q15067;K7ELT1;I3L0T4;I3L4S5;K7ENF1;I3L2U4;K7ESC7	Q15067	Peroxisomal acyl-coenzyme A oxidase 1	ACOX1	3872
26.5374	26.438	26.6596	27.3196	27.0464	26.727					10	10	10	15	15	15	117.62	0	23.065	1064600000	29	1.24788	0.189262	0.485952	1.71819	Q8N0W3;Q8N0W3-2;J3KSP6;I3L3J1;I3L106;I3L171;I3L1X0;J3KTP6	Q8N0W3;Q8N0W3-2;J3KSP6	L-fucose kinase	FUK	4726
28.1782	27.8919	28.1504	27.4613	27.7652	27.7723					10	10	10	16.1	16.1	16.1	87.229	0	33.402	2178000000	46	1.38507	0.190102	-0.407221	-1.71694	A0A024RAC6;Q14241	A0A024RAC6;Q14241	Transcription elongation factor B polypeptide 3	TCEB3	11
31.1222	30.8693	30.651	31.223	31.2769	31.4108					16	16	16	58.7	58.7	58.7	34.222	0	205.7	20772000000	119	1.34366	0.192316	0.422746	1.71057	Q9BYG3;C9J808;C9J6C5;H7BZL0	Q9BYG3;C9J808;C9J6C5	MKI67 FHA domain-interacting nucleolar phosphoprotein	NIFK	5709
27.4185	27.7843	27.4764	28.0935	28.3535	27.7786					9	9	9	5.5	5.5	5.5	254.39	0	37.981	2140700000	46	1.20347	0.19274	0.515466	1.7108	O60287	O60287	Nucleolar pre-ribosomal-associated protein 1	URB1	1834
30.0733	29.9487	29.6539	29.3246	29.6509	29.3538					11	11	11	32.1	32.1	32.1	33.592	0	105.02	8283300000	53	1.29648	0.192751	-0.448848	-1.71146	Q9UEE9;Q9UEE9-2	Q9UEE9	Craniofacial development protein 1	CFDP1	6395
30.6512	30.5328	30.4765	30.1036	30.3447	30.2516					14	8	8	59	40.4	40.4	42.293	0	323.31	14341000000	166	1.67322	0.193177	-0.320221	-1.71205	P42025	P42025	Beta-centractin	ACTR1B	2882
30.4771	30.4074	30.3076	30.7184	30.6925	30.6015					13	11	10	22.3	20.7	20.7	62.333	0	104.08	15391000000	73	1.96892	0.193839	0.273455	1.70233	Q9Y5A9;Q9Y5A9-2;S4R3V3;S4R3J8	Q9Y5A9;Q9Y5A9-2	YTH domain-containing family protein 2	YTHDF2	6760
29.2831	28.7688	29.0812	28.7417	28.4233	28.5583					10	10	10	30.1	30.1	30.1	52.104	0	24.376	4704500000	37	1.255	0.193856	-0.469953	-1.70417	Q96CU9-3;Q96CU9;Q96CU9-2;E9PP78	Q96CU9-3;Q96CU9;Q96CU9-2	FAD-dependent oxidoreductase domain-containing protein 1	FOXRED1	5238
29.1094	29.8286	28.4708	30.4265	29.5569	30.4248					2	2	2	3	3	3	50.117	0	10.732	6784900000	20	0.96026	0.193922	0.999849	1.7018	Q92504;A2AAT0	Q92504;A2AAT0	Zinc transporter SLC39A7	SLC39A7	5066
30.4549	30.3507	30.3749	29.8199	30.1764	30.0979					22	15	10	54.5	37.8	32.5	44.424	0	133.89	11789000000	104	1.48894	0.193983	-0.362127	-1.703	P36507;G5E9C7;M0R1B6	P36507;G5E9C7	Dual specificity mitogen-activated protein kinase kinase 2	MAP2K2	2818
30.9564	30.72	30.9234	30.316	30.6971	30.34					61	61	61	29.6	29.6	29.6	616.62	0	203.77	15724000000	216	1.35178	0.19407	-0.415543	-1.70513	Q8IVF2;Q8IVF2-3;Q8IVF2-2	Q8IVF2;Q8IVF2-3	Protein AHNAK2	AHNAK2	4651
27.8021	27.8096	27.5218	27.8889	28.3068	28.3295					13	13	9	7.8	7.8	5.7	264.16	0	21.016	2365300000	42	1.26769	0.194202	0.463943	1.70748	Q09472;A0A0U1RR87	Q09472	Histone acetyltransferase p300	EP300	3563
28.2776	28.3044	28.3209	27.6962	28.1744	27.7288					1	1	1	100	100	100	1.9121	0	126.76	2814300000	22	1.31476	0.194495	-0.434471	-1.70542	K7EQX8;Q6ZR64;P84157-2	K7EQX8;Q6ZR64;P84157-2	Matrix-remodeling-associated protein 7	MXRA7	1518
31.6902	31.7047	31.7794	31.9169	32.0455	31.9601					40	40	6	41.8	41.8	6.2	118.95	0	300.21	35166000000	267	2.22401	0.194609	0.249411	1.69893	Q9UPQ0-10;Q9UPQ0-2;Q9UPQ0;Q9UPQ0-4;D6RD46;G5EA03;Q9UPQ0-8;Q9UPQ0-3;Q9UPQ0-5;H0Y8P3;D6RJ93;Q9UPQ0-7;D6R8Y0;Q6NVB9;D6RGH8	Q9UPQ0-10;Q9UPQ0-2;Q9UPQ0;Q9UPQ0-4;D6RD46;G5EA03;Q9UPQ0-8;Q9UPQ0-3;Q9UPQ0-5;H0Y8P3	LIM and calponin homology domains-containing protein 1	LIMCH1	6589
27.9258	27.9993	28.1078	27.6721	27.8239	27.599					5	5	5	11.4	11.4	11.4	48.948	0	18.335	2501100000	29	1.67692	0.198552	-0.312597	-1.69206	Q06265;Q06265-2;D6RIY6;D6R905;Q06265-3;Q06265-4;D6RAP4;D6RA17;H0Y9L5	Q06265;Q06265-2;D6RIY6;D6R905;Q06265-3;Q06265-4	Exosome complex component RRP45	EXOSC9	3523
30.6601	30.6683	30.5938	31.0742	31.0107	30.7902					25	25	25	48.9	48.9	48.9	80.984	0	303.2	17049000000	143	1.62744	0.198792	0.317678	1.6788	Q8IVL5;Q8IVL5-2;C9J313;C9JSL4	Q8IVL5;Q8IVL5-2	Prolyl 3-hydroxylase 2	LEPREL1	4655
30.7632	31.0241	30.9086	30.639	30.532	30.6073					15	15	15	54.7	54.7	54.7	33.428	0	143.92	17970000000	112	1.69468	0.198897	-0.305829	-1.68159	P53004;C9J1E1	P53004	Biliverdin reductase A	BLVRA	3131
28.3786	28.4822	28.4594	27.9479	27.9545	28.2997					9	9	9	27.2	27.2	27.2	57.54	0	20.839	2838700000	48	1.43949	0.198942	-0.372667	-1.69119	A0A494C066;B7Z4W5;Q16773-2;Q16773;Q5T278;Q16773-3;Q5T277;Q5T276	A0A494C066;B7Z4W5;Q16773-2;Q16773	Kynurenine--oxoglutarate transaminase 1	CCBL1	525
27.6477	27.2716	27.3624	NaN	27.0554	26.8219					8	8	8	20.3	20.3	20.3	75.126	0	83.587	1433000000	30	1.1936	0.19895	-0.488593	-1.80812	Q8WU76;Q8WU76-2;A0A087WUD7	Q8WU76;Q8WU76-2;A0A087WUD7	Sec1 family domain-containing protein 2	SCFD2	5000
33.2463	32.7977	32.9781	32.4801	32.7607	32.4608					9	9	9	24	24	24	36.034	0	233.91	70534000000	159	1.27149	0.199105	-0.44017	-1.67744	Q9NZ01;M0R2N5;M0R3C3;Q9NZ01-2;M0R329	Q9NZ01;M0R2N5;M0R3C3	Very-long-chain enoyl-CoA reductase	TECR	6263
28.0584	27.999	28.233	27.9077	27.5851	27.1973					15	15	14	21.6	21.6	20.4	98.918	0	35.795	2358000000	42	1.15582	0.199114	-0.533437	-1.68259	P53814-5;P53814;P53814-6;A0A087WVP4;A0A087X1R1;P53814-2;H7C372;A0A096LNK9;C9JGQ0;C9JQZ8;C9JP19;H7BZZ8	P53814-5;P53814;P53814-6;A0A087WVP4;A0A087X1R1	Smoothelin	SMTN	3152
29.8937	29.7936	29.8568	29.4452	29.6721	29.5579					17	17	17	37.1	37.1	37.1	78.457	0	133.95	7398200000	94	1.80641	0.199437	-0.289653	-1.68684	Q8NC60	Q8NC60	Nitric oxide-associated protein 1	NOA1	4850
28.2057	27.7258	28.1061	NaN	26.3945	27.5565					13	13	13	22.3	22.3	22.3	109.13	0	34.171	2145000000	41	0.936724	0.199535	-1.03705	-1.81174	Q96H55;Q96H55-3;Q96H55-4;Q96H55-2;A0A087WU55;A0A087WY49;A0A087WZQ9;B4DSL5;A0A087WYT7	Q96H55;Q96H55-3;Q96H55-4;Q96H55-2	Unconventional myosin-XIX	MYO19	5315
27.3683	27.417	27.7718	27.225	27.1086	26.7657					6	6	6	17.6	17.6	17.6	43.992	0	7.5221	1570200000	27	1.21734	0.199545	-0.485937	-1.68989	Q9H871;Q9H871-2	Q9H871	Protein RMD5 homolog A	RMND5A	5917
27.9423	28.2816	27.9197	28.5546	28.2741	28.6219					11	11	8	30.5	30.5	22.8	43.881	0	13.199	2997600000	31	1.29062	0.199863	0.435642	1.68697	A0A0A6YYH1;Q7Z6K5-2;Q7Z6K5;H0YMP5;H0YL85;H0YL03;H0YMK0	A0A0A6YYH1;Q7Z6K5-2;Q7Z6K5	Arpin	C15orf38-AP3S2;ARPIN	212
31.6071	31.6985	31.5279	31.4107	31.2744	31.3234					41	39	39	42.8	41.9	41.9	155.26	0	323.31	27857000000	224	1.91105	0.199958	-0.274978	-1.68296	Q68CZ2;Q68CZ2-2;E9PCX8;C9JHU5;Q68CZ2-4;Q68CZ2-3;C9JWN9;C9JTD0	Q68CZ2;Q68CZ2-2;E9PCX8	Tensin-3	TNS3	4260
32.0433	31.769	31.9513	32.252	32.2283	32.2024					11	11	11	81	81	81	19.889	0	174.81	42153000000	172	1.69714	0.200077	0.306384	1.68459	Q9Y5S9;Q9Y5S9-2;A0A0J9YW13	Q9Y5S9;Q9Y5S9-2	RNA-binding protein 8A	RBM8A	6777
27.2037	28.2385	27.3509	28.5599	27.981	28.819					4	4	4	11.1	11.1	11.1	52.748	0	15.37	2909900000	29	0.98505	0.200291	0.855634	1.68699	D6REA1;Q9H173;D6RIU8;A0RZB6;D6RG16;D6RBP7;D6RAI3	D6REA1;Q9H173;D6RIU8	Nucleotide exchange factor SIL1	SIL1	896
34.7343	34.7585	34.4317	35.1468	35.0437	34.8899					18	18	18	63	63	63	25.838	0	323.31	287870000000	376	1.39361	0.200382	0.38527	1.68299	P30048-2;P30048	P30048-2;P30048	Thioredoxin-dependent peroxide reductase, mitochondrial	PRDX3	2717
27.0491	26.7728	26.7193	27.4984	27.1884	NaN					6	6	6	24.1	24.1	24.1	43.113	0	9.7567	959650000	15	1.17944	0.200384	0.496326	1.8026	Q9NQZ5;C9JTD3	Q9NQZ5	StAR-related lipid transfer protein 7, mitochondrial	STARD7	6066
28.4097	28.1135	27.7099	27.3733	27.6154	27.6387					18	18	18	14.7	14.7	14.7	211.77	0	47.693	2379600000	62	1.14504	0.200665	-0.535234	-1.67352	Q9UGU0;Q9UGU0-2;A9JX13	Q9UGU0;Q9UGU0-2	Transcription factor 20	TCF20	6417
28.7437	28.9378	28.7837	28.2613	28.678	28.2775					9	9	8	25.7	25.7	23.7	67.052	0	81.176	3844700000	56	1.31172	0.200883	-0.416128	-1.67397	A0A0U1RRL5;P32519-2;P32519;A0A087WU18;Q99607	A0A0U1RRL5;P32519-2;P32519	ETS-related transcription factor Elf-1	ELF1	337
33.8175	34.2656	33.8675	34.5486	34.31	34.3869					25	25	25	85.3	85.3	85.3	25.63	0	323.31	189940000000	499	1.2793	0.201983	0.431679	1.67152	F8W1A4;P54819-2;P54819;P54819-5;P54819-6;F8VY04;P54819-3;F8VZG5;P54819-4;G3V213;F8VPP1	F8W1A4;P54819-2;P54819;P54819-5;P54819-6;F8VY04;P54819-3;F8VZG5;P54819-4	Adenylate kinase 2, mitochondrial;Adenylate kinase 2, mitochondrial;Adenylate kinase 2, mitochondrial, N-terminally processed	AK2	1182
29.2828	28.8937	28.9653	28.7874	28.6054	28.5533					16	16	16	24.2	24.2	24.2	95.32	0	82.247	4477000000	64	1.34059	0.203404	-0.398546	-1.66718	Q8N1G2;Q5T7F5;H0Y4T0;H0YCQ1	Q8N1G2	Cap-specific mRNA (nucleoside-2-O-)-methyltransferase 1	CMTR1	4743
32.9494	32.978	33.0544	33.2753	33.1622	33.3232					18	18	18	58	58	58	19.576	0	191.21	95317000000	214	1.9816	0.205748	0.25965	1.65287	P13073;H3BN72;H3BNV9;Q86WV2;H3BPG0;H3BNI5	P13073;H3BN72;H3BNV9;Q86WV2;H3BPG0	Cytochrome c oxidase subunit 4 isoform 1, mitochondrial	COX4I1	2417
30.2284	30.5651	30.2751	30.8576	30.9229	30.5563					28	28	28	46.3	46.3	46.3	73.584	0	303.36	15157000000	135	1.28375	0.205876	0.422741	1.66162	Q15397;S4R3K8	Q15397	Pumilio domain-containing protein KIAA0020	KIAA0020	3919
26.4193	26.3722	26.5221	26.1936	NaN	26.0164					7	7	1	29	29	4.3	41.98	0	17.711	673590000	27	1.49802	0.206167	-0.332868	-1.77676	C9J3G2;Q8IUF1;A0A0B4J1T6;Q5RIB3;H0Y857;Q5RIB5;Q5JTY2;Q6NVZ8;A0A0B4J2E3;E7EUZ7;A0A087WYD2	C9J3G2;Q8IUF1	COBW domain-containing protein 2	CBWD2	755
27.0816	26.9506	26.9078	26.7148	26.6127	NaN					7	7	7	4.9	4.9	4.9	284.68	0	14.815	930540000	19	1.57594	0.206341	-0.316264	-1.78207	Q96JM2;Q96JM2-3;H3BLX4;Q96JM2-2;U3KQU3;H0Y6H9	Q96JM2;Q96JM2-3;H3BLX4;Q96JM2-2	Zinc finger protein 462	ZNF462	5362
27.8688	NaN	27.877	27.1822	27.6324	27.0425					10	10	10	39.2	39.2	39.2	34.358	0	48.772	1548500000	36	1.07811	0.206369	-0.587207	-1.78061	Q96E29-3;Q96E29-2;Q96E29;E5RIK9;E5RIY4	Q96E29-3;Q96E29-2;Q96E29;E5RIK9;E5RIY4	Transcription termination factor 3, mitochondrial	MTERF3	5260
30.0301	29.7673	30.1067	28.3588	29.2994	29.7055					7	7	7	38.8	38.8	38.8	28.936	0	131.78	6912100000	25	0.96283	0.206392	-0.8468	-1.65439	P40306;J3QQN1	P40306	Proteasome subunit beta type-10	PSMB10	2856
28.9528	29.2859	28.9775	28.8613	28.4562	28.6079					9	9	6	46	46	34.1	29.952	0	64.616	4348000000	46	1.26544	0.206502	-0.430242	-1.65775	Q9P0I2;Q9P0I2-2;S4R3U9	Q9P0I2;Q9P0I2-2	ER membrane protein complex subunit 3	EMC3	6304
30.9225	30.9601	31.1481	30.7943	30.6748	30.6642					21	21	21	43.4	43.4	43.4	71.423	0	79.654	18011000000	156	1.6733	0.206702	-0.299096	-1.6498	Q9NZT2-2;Q9NZT2;A0A0A0MRN5;A0A087X028;Q4VXW3	Q9NZT2-2;Q9NZT2;A0A0A0MRN5	Opioid growth factor receptor	OGFR	6290
29.5444	29.7152	29.7744	29.3868	29.3549	29.4347					12	12	7	38.7	38.7	18	34.47	0	81.065	6926300000	54	1.76674	0.206814	-0.285873	-1.65483	Q9H936;E9PJH7;A0A0D9SFE1;A0A0D9SEI9;K4DIA8;K4DIB8;K4DIB3;K4DIB6;E9PQ36;E9PI74;A0A0D9SG84;K4DIA2;K4DIB0;A0A0D9SFA8;A0A0A6YYN8;Q9H1K4;E9PJY0	Q9H936;E9PJH7;A0A0D9SFE1;A0A0D9SEI9;K4DIA8;K4DIB8	Mitochondrial glutamate carrier 1	SLC25A22	5933
27.0253	27.0931	26.8552	NaN	27.3056	27.3543					6	6	6	25.8	25.8	25.8	28.982	0	9.7383	1220900000	30	1.44611	0.206856	0.33876	1.75409	Q86SK9-2;Q86SK9	Q86SK9-2;Q86SK9	Stearoyl-CoA desaturase 5	SCD5	4538
32.0071	31.7493	31.877	31.6444	31.5655	31.2682					10	10	10	88.4	88.4	88.4	10.116	0	160.18	32134000000	121	1.31999	0.206885	-0.385113	-1.62769	Q9H3K6;H3BV85;A0A087WZT3;Q9H3K6-2;H3BTW0;A0A0B4J295;H3BVE0;H3BPT9	Q9H3K6;H3BV85;A0A087WZT3;Q9H3K6-2	BolA-like protein 2	BOLA2;BOLA2B	5845
33.0877	33.0833	33.1354	32.8808	32.9326	32.8556					59	59	46	40.5	40.5	33.4	220.85	0	323.31	80396000000	464	2.78255	0.206928	-0.212468	-1.65802	Q14839-2;A0A2R8Y425;Q14839;A0A0C4DGG9;A0A2R8Y521;A0A2R8Y212;F5GWX5;A0A2U3TZM0;A0A2R8YFK9;A0A2R8Y5J0;A0A2R8YFD8;A0A2R8YDJ9;A0A2R8YD40;A0A2R8Y4X2;A0A2R8YDW2;A0A2R8Y8C1;A0A2R8YER1;A0A2R8Y445;A0A2R8Y7I0;A0A2R8Y7M9;A0A2R8Y5Z7;A0A2R8Y685;A0A2R8Y8B3;A0A2R8Y5M9;A0A2R8YE38;A0A2R8Y6G9;F5H6N4;A0A2R8Y7X1;A0A2R8Y795	Q14839-2;A0A2R8Y425;Q14839;A0A0C4DGG9;A0A2R8Y521;A0A2R8Y212;F5GWX5;A0A2U3TZM0;A0A2R8YFK9;A0A2R8Y5J0;A0A2R8YFD8;A0A2R8YDJ9;A0A2R8YD40;A0A2R8Y4X2;A0A2R8YDW2;A0A2R8Y8C1;A0A2R8YER1;A0A2R8Y445;A0A2R8Y7I0;A0A2R8Y7M9	Chromodomain-helicase-DNA-binding protein 4	CHD4	260
28.0651	27.3074	28.2992	28.7422	28.3023	28.758					5	5	5	14.9	14.9	14.9	34.815	0	24.337	2984000000	41	0.995794	0.207016	0.710258	1.63459	Q9UFM8;Q9Y639-3;Q9Y639-1;Q9Y639-4;Q9Y639-5;Q9Y639;H3BU51	Q9UFM8;Q9Y639-3;Q9Y639-1;Q9Y639-4;Q9Y639-5;Q9Y639;H3BU51	Neuroplastin	DKFZp566H1924;NPTN	6404
26.8269	26.8906	26.8066	27.2972	27.0093	27.1352					9	9	9	40	40	40	29.745	0	22.025	1125800000	25	1.6088	0.207209	0.305857	1.63494	Q9NPJ6;Q5T911;Q9NPJ6-2	Q9NPJ6;Q5T911;Q9NPJ6-2	Mediator of RNA polymerase II transcription subunit 4	MED4	6043
27.4214	27.4751	27.4251	NaN	27.6634	27.6491					11	10	9	31.5	27.8	26	58.232	0	24.435	1341600000	28	2.59259	0.207259	0.21574	1.75449	Q96GM5;Q96GM5-2;F8VRQ4;H0YHV1;F8VUB0;F8VZ70;F8VW95;C9JYI7	Q96GM5;Q96GM5-2;F8VRQ4	SWI/SNF-related matrix-associated actin-dependent regulator of chromatin subfamily D member 1	SMARCD1	5308
33.5091	33.5742	33.4345	33.2553	33.281	33.2895					119	119	3	63.8	63.8	0.9	238.26	0	323.31	106610000000	814	2.28476	0.207283	-0.230661	-1.62854	Q14980;Q14980-3;Q14980-4;Q14980-5;F5H4J1;F5H6Y5;F5H763;F5H2F3;F5H0Z7;F5H3L6;F5GZW1;F5H1L0;F8W6T3;F5H068;F5H073;F5GWK2;F5GWA2;F5H4Y4;F5H7R5	Q14980;Q14980-3;Q14980-4	Nuclear mitotic apparatus protein 1	NUMA1	3836
30.2552	30.1157	30.1492	29.75	30.0251	29.5578					9	9	9	9.2	9.2	9.2	167.55	0	198.15	10433000000	81	1.30575	0.207365	-0.395739	-1.63535	P08572;A0A3B3IS47	P08572;A0A3B3IS47	Collagen alpha-2(IV) chain;Canstatin	COL4A2	2304
30.6995	30.928	30.7894	30.5374	30.3864	30.5758					23	23	22	64	64	61.8	39.836	0	277.44	15846000000	112	1.59263	0.207501	-0.305762	-1.62572	Q9NSC5;Q9NSC5-2;Q9NSC5-5;M0QYF9;M0R2U7;M0QZN1;Q9NSC5-4;Q9NSC5-3;M0R2T8;M0R1B8	Q9NSC5;Q9NSC5-2;Q9NSC5-5;M0QYF9;M0R2U7	Homer protein homolog 3	HOMER3	6112
30.2312	30.3466	30.1822	30.4129	30.6233	30.7231					21	21	21	48	48	48	54.611	0	98.406	13353000000	120	1.48904	0.20756	0.333068	1.63594	A0A0A0MTH3;Q13418;Q13418-2;Q13418-3;A0A087WWY6;E9PQ52;A0A087WW45	A0A0A0MTH3;Q13418;Q13418-2;Q13418-3	Integrin-linked protein kinase	ILK	204
29.3028	29.4184	28.9962	28.8173	28.938	28.8297					28	28	28	12	12	12	393.36	0	93.673	5336300000	103	1.34108	0.207683	-0.377474	-1.6295	Q8IZQ1-2;Q8IZQ1;H0Y9T6;D6RJE4	Q8IZQ1-2;Q8IZQ1	WD repeat and FYVE domain-containing protein 3	WDFY3	4722
31.3217	31.362	31.3144	31.1014	31.0072	31.1637					36	36	36	24.7	24.7	24.7	206.01	0	231.51	23298000000	197	2.14304	0.207756	-0.241899	-1.63632	Q92538-3;Q92538-2;Q92538	Q92538-3;Q92538-2;Q92538	Golgi-specific brefeldin A-resistance guanine nucleotide exchange factor 1	GBF1	5072
28.0278	28.3341	28.6416	28.9778	28.7283	28.7396					10	10	10	29.4	29.4	29.4	51.391	0	42.165	3994300000	39	1.15936	0.207845	0.480754	1.62969	P0CG12	P0CG12	Chromosome transmission fidelity protein 8 homolog isoform 2	CHTF8	2345
34.1115	34.1597	34.2162	33.6903	34.028	33.7378					42	3	0	78	6.2	0	50.151	0	106.56	171980000000	165	1.45425	0.20785	-0.34376	-1.6387	P68363;P68363-2;C9JDS9	P68363;P68363-2	Tubulin alpha-1B chain	TUBA1B	3371
36.1252	36.0378	36.1197	35.9335	35.7734	35.8087					37	33	24	91.9	81.3	67.5	47.268	0	323.31	643300000000	878	1.98196	0.207953	-0.255651	-1.63672	P09104;P09104-2;F5H0C8;F5H1C3;U3KQQ1	P09104;P09104-2;F5H0C8	Gamma-enolase;Enolase	ENO2	2316
32.8443	32.8386	33.1234	32.5353	32.5964	32.6777					8	8	8	33.3	33.3	33.3	13.293	0	8.4107	68465000000	65	1.49803	0.208	-0.332282	-1.63965	P49207	P49207	60S ribosomal protein L34	RPL34	2989
33.6878	33.6845	33.7384	33.4275	33.5485	33.3794					26	26	26	38.3	38.3	38.3	60.192	0	323.31	115500000000	321	2.04078	0.20812	-0.251756	-1.64305	K7ELL7;P14314-2;P14314;K7EPW7;A0A0C4DGP4;K7EKX1;K7EJ70;K7EIP3	K7ELL7;P14314-2;P14314	Glucosidase 2 subunit beta	PRKCSH	1505
28.3291	28.5292	28.4408	28.166	28.1807	28.1741					6	6	6	24.4	24.4	24.4	34.534	0	14.62	2966500000	30	1.95578	0.208152	-0.259453	-1.6417	P53384;P53384-2;I3L531	P53384;P53384-2;I3L531	Cytosolic Fe-S cluster assembly factor NUBP1	NUBP1	3137
32.0208	31.8363	31.855	31.6038	31.5287	31.7049					31	31	11	58.6	58.6	22.6	78.901	0	184.96	35142000000	211	1.70046	0.208167	-0.291538	-1.64039	A0A0G2JPD5;P10636;A0A0G2JMX7;P10636-9;A0A0G2JQJ7;A0A0G2JS76;P10636-8;I3L2Z2	A0A0G2JPD5;P10636;A0A0G2JMX7;P10636-9;A0A0G2JQJ7;A0A0G2JS76;P10636-8	Microtubule-associated protein tau	MAPT	306
32.6818	30.937	31.6058	30.2503	31.0253	30.7387					1	1	1	29.7	29.7	29.7	7.0202	0	66.765	28810000000	21	0.897055	0.208171	-1.07009	-1.63048	B8ZZF8;Q9Y4Y9	B8ZZF8;Q9Y4Y9	U6 snRNA-associated Sm-like protein LSm5	LSM5	726
28.3557	27.5499	28.3378	27.4931	27.6271	27.2096					10	10	10	22.6	22.6	22.6	71.085	0	22.454	2087800000	43	1.02267	0.208184	-0.63781	-1.6238	Q9H6W3;Q9H6W3-2	Q9H6W3	Bifunctional lysine-specific demethylase and histidyl-hydroxylase NO66	NO66	5896
29.5252	29.6455	29.3941	29.69	30.0103	29.9513					11	11	3	15.4	15.4	3.2	88.616	0	26.08	7762700000	55	1.38247	0.208248	0.362253	1.62973	Q13427;E9PG73;C9JM79;C9JN15;C9JT64;C9J679	Q13427;E9PG73;C9JM79;C9JN15	Peptidyl-prolyl cis-trans isomerase G;Peptidyl-prolyl cis-trans isomerase	PPIG	3673
31.1927	31.1151	31.0682	30.9253	30.8948	30.7687					26	26	26	57.6	57.6	57.6	59.851	0	279.01	22448000000	119	1.92059	0.208262	-0.262407	-1.63899	O95394;O95394-4;O95394-3;H0Y987;A0A494C0G1;A0A494C1E2;J3KN95;A0A494C1Q4;A0A087WT27;A0A494C099;A0A494C163;H0Y8I3;D6RCQ8;D6RF77;D6RIS6;D6RCD1;D6RC77;A0A494C076	O95394;O95394-4;O95394-3;H0Y987;A0A494C0G1;A0A494C1E2;J3KN95;A0A494C1Q4;A0A087WT27;A0A494C099	Phosphoacetylglucosamine mutase	PGM3	2094
26.8605	27.2332	26.9258	27.5938	27.6566	27.1826					4	4	4	24.2	24.2	24.2	21.54	0	8.2398	1371100000	20	1.17923	0.208364	0.471178	1.63685	A2RQR6;Q96EI5;Q96EI5-2;D6RD44;Q9H3H9;J3KQY4;D6RHZ1;D6RIH3;D6RCE9	A2RQR6;Q96EI5;Q96EI5-2;D6RD44;Q9H3H9	Transcription elongation factor A protein-like 4;Transcription elongation factor A protein-like 2	TCEAL4;TCEAL2	573
31.2247	31.3012	31.2587	31.4698	31.494	31.4447					58	58	54	46.5	46.5	44.1	156.78	0	323.01	24977000000	272	2.85788	0.208372	0.207973	1.64643	P30622-2;P30622-1;P30622;J3KP58;F5H0N7;A0A3B3ITA2;F5H6A0;F5H1T5;A0A3B3ISJ8;A0A3B3IS27;F5H367;F5H270	P30622-2;P30622-1;P30622;J3KP58;F5H0N7;A0A3B3ITA2	CAP-Gly domain-containing linker protein 1	CLIP1	2736
27.5565	27.7558	27.8919	27.5091	27.3025	27.3189					3	3	3	11.2	11.2	11.2	39.743	0	13.1	2078900000	23	1.41472	0.208538	-0.357891	-1.64312	P55899;M0R0H0;M0R220;M0QYN1;M0QYN9;M0R2T3;M0QYM4	P55899;M0R0H0;M0R220;M0QYN1;M0QYN9	IgG receptor FcRn large subunit p51	FCGRT	3196
29.2459	29.2388	29.1219	28.5587	29.0579	28.7553					18	18	18	38	38	38	60.649	0	112.3	4807500000	84	1.28121	0.208568	-0.411547	-1.64199	Q53F23;A0A0C4DH47;P24557;P24557-3;P24557-2;A0A0A0MSK3;P24557-4;C9JS68;A0A498U6I9;F8WD37;F8WC80	Q53F23;A0A0C4DH47;P24557;P24557-3;P24557-2;A0A0A0MSK3;P24557-4	Thromboxane-A synthase	TBXAS1	273
29.6759	29.9855	29.5754	29.4439	29.3899	29.1898					23	23	23	23.3	23.3	23.3	157.18	0	162.33	7796600000	109	1.30154	0.208599	-0.404411	-1.64664	Q15021;E7EN77;F5GZK7;F5H431	Q15021;E7EN77	Condensin complex subunit 1	NCAPD2	3852
30.4923	30.7285	30.4042	31.049	30.8787	30.7836					11	11	11	41.7	41.7	41.7	20.159	0	70.829	14764000000	75	1.36319	0.208633	0.362134	1.61591	P02511;A0A024R3B9;E9PR44;E9PJL7;E9PNH7;E9PRA8;E9PRS4;E9PS12	P02511;A0A024R3B9;E9PR44;E9PJL7;E9PNH7;E9PRA8	Alpha-crystallin B chain	CRYAB	2189
29.0704	29.0963	28.7534	28.7797	28.4545	28.449					7	7	7	22.5	22.5	22.5	31.288	0	26.068	3817500000	52	1.24693	0.208647	-0.412319	-1.61537	A0A087WZT2;Q6UX53	A0A087WZT2;Q6UX53	Methyltransferase-like protein 7B	METTL7B	102
32.7675	32.5859	32.703	32.4047	32.2235	32.4852					40	40	40	40.7	40.7	40.7	138.41	0	323.31	56824000000	373	1.54334	0.208925	-0.314302	-1.62116	A0A1B0GTL5;Q9BXF6	A0A1B0GTL5;Q9BXF6	Rab11 family-interacting protein 5	RAB11FIP5	349
29.5985	29.3998	29.5796	29.1378	29.3263	28.8012					11	8	8	62.7	46.8	46.8	22.178	0	64.623	6468500000	42	1.23689	0.208927	-0.437527	-1.64408	P20339-2;P20339	P20339-2;P20339	Ras-related protein Rab-5A	RAB5A	2562
29.3762	29.2722	29.8189	28.8929	28.9413	29.2071					7	7	7	20.2	20.2	20.2	44.561	0	23.398	5972200000	44	1.15239	0.208953	-0.475352	-1.61696	Q6UWP7-3;Q6UWP7;Q6UWP7-2;C9K0C3;C9J5S5;C9JA02;C9JMW2;C9JUV9;C9JXY8;C9J6F4	Q6UWP7-3;Q6UWP7;Q6UWP7-2	Lysocardiolipin acyltransferase 1	LCLAT1	4391
NaN	26.8495	26.8515	26.4775	26.6442	26.3895					5	5	5	30.9	30.9	30.9	13.839	0	5.3456	811340000	15	1.43357	0.208958	-0.346776	-1.76552	P47224	P47224	Guanine nucleotide exchange factor MSS4	RABIF	2950
31.2799	30.9819	31.304	30.7198	30.8495	30.929					17	17	17	52.5	52.5	52.5	37.979	0	303.75	20296000000	148	1.38173	0.209026	-0.355843	-1.61611	Q9H3Q1;Q9H3Q1-2;J3KRZ9;J3QQS6;J3QR93	Q9H3Q1;Q9H3Q1-2	Cdc42 effector protein 4	CDC42EP4	5849
33.2258	33.2828	33.1658	33.0034	33.0319	32.9599					44	44	44	61.5	61.5	61.5	77.047	0	323.31	88786000000	437	2.32896	0.209176	-0.226384	-1.62013	P05165-2;P05165;P05165-3;A0A1B0GU58;A0A1B0GUX9;A0A1B0GWI4;A0A1B0GWA1;H0Y5U0;A0A1B0GTR1;Q5JTW6;Q5JVH2;H0Y4B9;H0Y798	P05165-2;P05165;P05165-3;A0A1B0GU58;A0A1B0GUX9;A0A1B0GWI4;A0A1B0GWA1	Propionyl-CoA carboxylase alpha chain, mitochondrial	PCCA	2234
30.0144	29.9566	29.8572	30.2881	30.3537	30.101					17	17	17	42.5	42.5	42.5	66.152	0	66.91	11235000000	86	1.58146	0.209348	0.304918	1.61714	Q53FZ2;H3BSM0;Q53FZ2-2;H3BVD5;H3BT38;H3BUF2;H3BV29;H3BR33	Q53FZ2;H3BSM0;Q53FZ2-2	Acyl-coenzyme A synthetase ACSM3, mitochondrial	ACSM3	4086
30.4251	30.5571	30.3365	30.7017	30.6787	30.7531					16	16	16	50.4	50.4	50.4	37.413	0	39.579	14668000000	99	1.79515	0.20946	0.271571	1.61879	Q15599;Q15599-2;H3BQS0;H3BN50;Q15599-3;H3BUQ9;H3BMF5	Q15599;Q15599-2;H3BQS0;H3BN50;Q15599-3;H3BUQ9	Na(+)/H(+) exchange regulatory cofactor NHE-RF2	SLC9A3R2	3936
26.2198	26.4196	26.1111	NaN	25.9458	25.6532					4	4	4	17.7	17.7	17.7	23.306	0.0036906	1.7851	558980000	13	1.17657	0.209746	-0.450643	-1.73556	O75446	O75446	Histone deacetylase complex subunit SAP30	SAP30	1953
30.1426	30.414	30.2229	30.8036	30.6172	30.4606					16	16	16	51.9	51.9	51.9	42.033	0	114.79	13722000000	118	1.34512	0.209768	0.367332	1.61321	Q9Y2S7;B4DEM9	Q9Y2S7;B4DEM9	Polymerase delta-interacting protein 2	POLDIP2	6657
34.3976	34.216	34.2991	34.0002	34.1133	34.0049					8	8	8	66.7	66.7	66.7	8.85	0	323.31	192420000000	344	1.83714	0.209847	-0.264778	-1.61269	Q8WVC2;P63220;Q9BYK1;Q9BYK2	Q8WVC2;P63220;Q9BYK1	40S ribosomal protein S21	RPS21	3357
28.0639	28.01	28.3421	28.3027	28.7492	28.6972					7	7	7	77.9	77.9	77.9	14.874	0	192.09	3065700000	30	1.19693	0.209859	0.444363	1.6188	O95295	O95295	SNARE-associated protein Snapin	SNAPIN	2078
28.4505	28.4398	28.5909	28.7947	28.8935	28.6695					22	22	22	26	26	26	110.18	0	43.269	4080100000	65	1.64468	0.209981	0.292187	1.61379	Q9P253;H0YMC9;H0YLM6	Q9P253	Vacuolar protein sorting-associated protein 18 homolog	VPS18	6327
28.2068	27.9762	28.3066	27.8129	27.1812	27.8582					14	14	12	20	20	18.4	83.597	0	20.471	2483700000	47	1.07155	0.210271	-0.545773	-1.60804	P27986;P27986-4;P27986-3;P27986-2;P27986-5;H0YBC2;E5RJY0;F6TDL0;Q92569;E5RHI0;E5RGI8;Q92569-3;Q92569-2;H0YB27	P27986;P27986-4;P27986-3;P27986-2;P27986-5;H0YBC2	Phosphatidylinositol 3-kinase regulatory subunit alpha	PIK3R1	2680
29.6729	29.5375	29.4636	29.2312	29.3754	29.1328					11	11	11	30.5	30.5	30.5	62.022	0	42.075	6555100000	38	1.53853	0.210299	-0.311558	-1.61106	Q96S66;Q96S66-4;Q96S66-3;Q96S66-2;Q5T1P5	Q96S66;Q96S66-4;Q96S66-3;Q96S66-2	Chloride channel CLIC-like protein 1	CLCC1	5456
29.3313	29.2146	29.306	29.046	28.7907	29.0686					16	11	9	44.9	35.2	28.1	43.867	0	95.523	6065100000	29	1.51999	0.210346	-0.315496	-1.61066	Q8NBY1;B4E0Y9;Q9P289;Q9P289-2;Q9P289-3;C9JJV0	Q8NBY1;B4E0Y9;Q9P289;Q9P289-2;Q9P289-3	Serine/threonine-protein kinase 26	STK26	691
32.3004	32.4683	32.4748	32.7504	32.7439	32.5975					41	41	41	49.6	49.6	49.6	85.95	0	277.33	60119000000	308	1.69266	0.210662	0.282809	1.60856	Q8TCS8;H7C3C5;H7BXF6;F8WBI3	Q8TCS8	Polyribonucleotide nucleotidyltransferase 1, mitochondrial	PNPT1	4951
30.0355	30.2115	29.9556	30.3211	30.4278	30.3333					24	24	24	37	37	37	101.79	0	246.1	11888000000	127	1.62029	0.21203	0.293193	1.60409	E9PGC0;P20936-2;P20936-4;P20936;P20936-3	E9PGC0;P20936-2;P20936-4;P20936	Ras GTPase-activating protein 1	RASA1	1020
28.4333	28.8331	28.4288	28.9024	28.908	29.0571					14	14	14	38.5	38.5	38.5	65.521	0	60.141	4273400000	73	1.279	0.2122	0.390739	1.60611	O60508;Q5SRN1	O60508;Q5SRN1	Pre-mRNA-processing factor 17	CDC40	1856
29.2824	29.9559	NaN	30.1775	30.1763	30.4643					1	1	1	9.7	9.7	9.7	21.72	0	20.376	8489500000	29	0.992999	0.212421	0.653578	1.72071	E9PJ42;Q5BJD5-3;Q5BJD5-2;Q5BJD5	E9PJ42;Q5BJD5-3;Q5BJD5-2;Q5BJD5	Transmembrane protein 41B	TMEM41B	1040
29.2098	29.596	29.5479	29.7213	29.8616	29.8809					11	11	11	27.9	27.9	27.9	40.736	0	92.292	7672400000	54	1.3176	0.21463	0.370047	1.59841	Q7LG56;H0YAV1;Q7LG56-6;A0A0C4DGZ6;Q7LG56-5;Q7LG56-2;Q7LG56-3	Q7LG56;H0YAV1;Q7LG56-6	Ribonucleoside-diphosphate reductase subunit M2 B	RRM2B	4474
29.4744	29.2451	29.2957	28.9248	29.1278	29.0488					8	8	8	40.8	40.8	40.8	32.583	0	41.462	5877100000	58	1.53921	0.214834	-0.304615	-1.59267	Q9Y624;A0A087WY82;Q9Y624-2	Q9Y624;A0A087WY82;Q9Y624-2	Junctional adhesion molecule A	F11R	6792
33.1128	33.0428	33.083	32.8465	32.3379	32.7975					9	9	9	76.7	76.7	76.7	11.801	0	84.572	84813000000	126	1.20586	0.214846	-0.418893	-1.5912	Q96FQ6	Q96FQ6	Protein S100-A16	S100A16	5293
32.7839	32.7694	32.8428	32.562	32.6363	32.5576					16	16	16	96.1	96.1	96.1	25.734	0	323.31	63547000000	149	2.48316	0.215226	-0.213413	-1.59269	Q15102;M0R389;M0R1K3;M0QZT2;M0QXS6;M0R323	Q15102;M0R389;M0R1K3;M0QZT2	Platelet-activating factor acetylhydrolase IB subunit gamma	PAFAH1B3	3877
34.4283	34.5616	34.3812	34.2146	34.0796	34.2452					21	21	7	94.8	94.8	36.3	15.164	0	323.31	211680000000	454	1.69485	0.215236	-0.277185	-1.59126	Q01469;A8MUU1;REV__P58876;REV__Q5QNW6-2;REV__O60814;REV__P06899;REV__P23527;REV__P33778;REV__P57053;REV__U3KQK0;REV__P62807;REV__Q16778;REV__Q5QNW6;REV__Q8N257;REV__Q93079;REV__Q99877;REV__Q99879;REV__Q99880	Q01469	Fatty acid-binding protein, epidermal	FABP5	3458
32.0626	31.8885	32.1266	31.6503	31.6043	31.8487					21	21	1	51.2	51.2	3.9	60.541	0	323.31	36025000000	118	1.4588	0.215361	-0.324807	-1.59716	Q6DD88;F5GWF8	Q6DD88	Atlastin-3	ATL3	4276
34.5614	34.3748	34.5406	34.1525	34.3224	34.0892					45	45	45	71.5	71.5	71.5	88.549	0	323.31	200900000000	624	1.53725	0.215442	-0.304237	-1.59054	Q13263;Q13263-2;M0R0K9;M0R3C0;M0R2I3	Q13263;Q13263-2	Transcription intermediary factor 1-beta	TRIM28	3651
33.0082	33.0093	32.8927	33.1781	33.3262	33.1819					50	50	49	51.7	51.7	49.8	87.343	0	323.31	84089000000	399	1.8486	0.215452	0.258649	1.59454	Q9NR30;Q9NR30-2	Q9NR30;Q9NR30-2	Nucleolar RNA helicase 2	DDX21	6071
30.4851	30.2875	30.2589	29.9939	30.032	30.1323					19	19	19	74	74	74	43.835	0	66.806	11639000000	104	1.61936	0.215522	-0.29109	-1.59729	Q99447;Q99447-3;I3L1R7;Q99447-4;I3L1L9;Q99447-2;I3L2Q1;I3L3V9;I3L102;I3L1C4;I3L1F9	Q99447;Q99447-3;I3L1R7;Q99447-4;I3L1L9;Q99447-2;I3L2Q1	Ethanolamine-phosphate cytidylyltransferase	PCYT2	5479
31.0462	30.837	30.9595	30.6278	30.759	30.6182					18	18	18	30.5	30.5	30.5	78.839	0	204.9	18352000000	126	1.67543	0.215617	-0.279247	-1.5886	P52888;K7EP46;K7EKB6;K7EL02;P52888-2;K7EMU4;K7EIK4;K7EL32	P52888;K7EP46	Thimet oligopeptidase	THOP1	3126
32.9505	33.029	33.0069	33.182	33.3288	33.2014					71	71	71	65.4	65.4	65.4	115.88	0	323.31	83960000000	491	2.02611	0.215619	0.241938	1.5954	O60313-2;O60313-10;O60313-9;E5KLJ9;O60313;O60313-11;A0A2R8Y3X5;O60313-13;A0A2R8YDM2;C9JMB8;A0A2R8YE78;A0A2R8YFD1;A0A2R8YGE5;A0A2R8YD53;A0A2R8Y4Q3;A0A2R8Y4G4;A0A2R8YE54;H7C141;H7C3G2;A0A2R8Y5G3;C9JY58;H7C321;A0A2R8Y5E2	O60313-2;O60313-10;O60313-9;E5KLJ9;O60313;O60313-11;A0A2R8Y3X5;O60313-13;A0A2R8YDM2;C9JMB8;A0A2R8YE78;A0A2R8YFD1	Dynamin-like 120 kDa protein, mitochondrial;Dynamin-like 120 kDa protein, form S1	OPA1	1839
33.4526	33.6127	33.4773	33.7909	33.9563	33.6963					41	41	41	71	71	71	58.777	0	323.31	125770000000	358	1.52671	0.215937	0.300336	1.57395	P49591;Q5T5C7	P49591;Q5T5C7	Serine--tRNA ligase, cytoplasmic	SARS	3008
33.9489	33.8556	33.8651	33.706	33.6853	33.6162					83	83	82	68.8	68.8	68.8	152.45	0	323.31	131600000000	637	2.27048	0.216315	-0.220684	-1.57407	Q9P2E9;A0A087WVV2;Q9P2E9-3;F8W7S5;A0A087WU26;A2A2S5;V9GY78	Q9P2E9;A0A087WVV2;Q9P2E9-3;F8W7S5	Ribosome-binding protein 1	RRBP1	6340
NaN	26.1314	26.2768	26.8751	26.4658	26.6051					6	6	6	19.2	19.2	19.2	59.217	0	7.4335	771470000	23	1.13413	0.216377	0.444597	1.68206	Q7L1V2;E7EW32;Q7L1V2-2;H3BR21;H3BUX9	Q7L1V2;E7EW32;Q7L1V2-2	Vacuolar fusion protein MON1 homolog B	MON1B	4451
27.2268	28.1342	27.6539	28.4024	28.0662	28.3462					14	14	14	27.1	27.1	27.1	65.35	0	33.797	2582600000	49	0.997978	0.216472	0.599932	1.57066	P35240-8;P35240-3;P35240;P35240-2;P35240-4;P35240-6;P35240-5;P35240-7;P35240-10;P35240-9	P35240-8;P35240-3;P35240;P35240-2;P35240-4;P35240-6;P35240-5	Merlin	NF2	2790
33.9437	33.9795	34.0558	33.7015	33.8357	33.7139					49	49	5	59.1	59.1	8.7	87.334	0	323.31	146060000000	497	1.96029	0.216695	-0.242601	-1.57425	P42224;E7EPD2;D2KFR9;E7ENM1;E9PH66;H7BZB5;H7BZ88	P42224	Signal transducer and activator of transcription 1-alpha/beta	STAT1	2887
34.004	34.0101	34.1666	34.3873	34.3601	34.2368					33	33	33	68.9	68.9	68.9	46.53	0	323.31	177580000000	318	1.71798	0.216849	0.267852	1.57068	P00966;Q5T6L6;Q5T6L5	P00966;Q5T6L6	Argininosuccinate synthase	ASS1	2181
28.9483	30.0282	30.3779	29.2569	28.3188	28.8981					5	5	5	21.8	21.8	21.8	26.005	0	11.825	5876200000	25	0.877156	0.216907	-0.960204	-1.57486	Q9Y3A6;M0R072;B1AKT3;Q9Y3A6-2	Q9Y3A6;M0R072;B1AKT3;Q9Y3A6-2	Transmembrane emp24 domain-containing protein 5	TMED5	6688
27.4135	28.1087	27.4707	28.372	28.8234	27.903					5	5	5	8.6	8.6	8.6	67.638	0	12.557	2517400000	21	0.946908	0.217226	0.701813	1.57084	P30825;Q5JR49;A0A1W2PR06;P52569;P52569-3	P30825;Q5JR49	High affinity cationic amino acid transporter 1	SLC7A1	2739
27.284	27.7144	27.848	26.7858	26.7744	27.4665					15	15	15	14.9	14.9	14.9	183.16	0	33.684	1468200000	34	0.997787	0.217289	-0.6066	-1.57498	P26358;P26358-2;P26358-3;K7EJL0;K7ENW7;K7EIZ6;K7EMU8;K7ERQ1;K7ENQ6	P26358;P26358-2;P26358-3	DNA (cytosine-5)-methyltransferase 1	DNMT1	2656
31.8027	31.821	31.8094	31.9636	32.0729	32.0205					30	30	30	60.8	60.8	60.8	41.193	0	323.31	37335000000	232	2.53756	0.217446	0.207973	1.57524	Q15050	Q15050	Ribosome biogenesis regulatory protein homolog	RRS1	3862
28.3284	28.3169	28.1668	NaN	28.0278	27.6499					3	3	3	36.7	36.7	36.7	8.1828	0	26.477	2764300000	28	1.15679	0.21783	-0.431897	-1.68681	P60602;P60602-2	P60602;P60602-2	Reactive oxygen species modulator 1	ROMO1	3234
30.2844	30.379	30.6695	30.0535	30.2174	29.8752					5	5	4	58.5	58.5	44.9	15.911	0	323.31	10562000000	60	1.22037	0.218121	-0.395568	-1.56793	Q96C90;F5GXC4;F5H2U0	Q96C90	Protein phosphatase 1 regulatory subunit 14B	PPP1R14B	5227
30.1841	30.285	30.344	30.1111	29.9464	29.9344					36	36	36	15.8	15.8	15.8	339.59	0	115.36	10794000000	144	1.68697	0.218216	-0.27376	-1.57617	O94915;F2Z2S2;A0A2C9F2R7;A0A286YEZ9;H0Y9X0;O94915-2;D6RJI4;D6R9B9	O94915;F2Z2S2;A0A2C9F2R7;A0A286YEZ9	Protein furry homolog-like	FRYL	2047
30.065	30.1	30.1532	29.8637	29.9434	29.8712					12	12	12	28.2	28.2	28.2	70.311	0	175.85	10532000000	81	2.38707	0.218561	-0.213286	-1.56731	O14975;O14975-2;G3V1R7	O14975;O14975-2;G3V1R7	Very long-chain acyl-CoA synthetase	SLC27A2	1669
30.2584	30.3308	30.2492	30.5316	30.4455	30.506					26	26	26	34.5	34.5	34.5	80.313	0	89.165	11501000000	123	2.38929	0.218603	0.214847	1.57631	Q92541;H0YKX1	Q92541	RNA polymerase-associated protein RTF1 homolog	RTF1	5074
29.6145	29.2498	29.49	29.1169	29.1659	29.0776					22	22	22	46.2	46.2	46.2	88.975	0	108.91	5546700000	65	1.40311	0.218771	-0.331306	-1.5773	Q9UQR1;G5E9X2;Q9UQR1-2;C9K0U4;C9J6Y6;C9JRX0	Q9UQR1	Zinc finger protein 148	ZNF148	6609
28.6188	28.5953	28.9072	28.9317	29.1304	29.0767					8	8	8	38.3	38.3	38.3	35.236	0	31.332	4565300000	60	1.36014	0.218784	0.339188	1.56653	Q9UNQ2;A0A494C0G7;A0A0C4DGB1;D6RCL3	Q9UNQ2;A0A494C0G7;A0A0C4DGB1	Probable dimethyladenosine transferase	DIMT1	6575
26.9029	27.3848	26.9052	27.4522	27.5063	27.4724					3	3	3	16.3	16.3	16.3	23.662	0	3.5631	1649700000	16	1.20424	0.218886	0.412652	1.58077	Q9BUE0	Q9BUE0	Mediator of RNA polymerase II transcription subunit 18	MED18	5620
31.063	30.8207	30.8677	31.3652	31.1712	31.161					15	15	15	42.5	42.5	42.5	35.582	0	125.43	24273000000	134	1.46889	0.218945	0.315334	1.57996	Q9H7B2;Q5VXN0;U3KQN5;Q5VXM9	Q9H7B2;Q5VXN0	Ribosome production factor 2 homolog	RPF2	5901
33.7193	33.7505	33.8933	33.9614	34.0903	34.2217					13	13	13	85.9	85.9	85.9	22.119	0	323.31	166550000000	441	1.51894	0.218968	0.303477	1.57815	P30043;A0A2R8YEP4;M0R192;A0A2R8Y7Y9;M0QZL1	P30043;A0A2R8YEP4;M0R192	Flavin reductase (NADPH)	BLVRB	2714
31.1037	30.8413	31.0951	30.6512	30.8173	30.523					24	24	18	49.7	49.7	38.9	56.3	0	138.35	18263000000	144	1.34929	0.219277	-0.349533	-1.58079	Q13188;Q13188-2;A0A087WZ06;E5RFQ9;E5RIM6;Q8NBU1	Q13188;Q13188-2;A0A087WZ06	Serine/threonine-protein kinase 3;Serine/threonine-protein kinase 3 36kDa subunit;Serine/threonine-protein kinase 3 20kDa subunit	STK3	3640
27.8843	27.5976	27.9542	NaN	28.1596	28.3223					8	8	8	19.3	19.3	19.3	36.851	0	13.858	2374000000	28	1.16762	0.21967	0.428928	1.69329	H0Y621;H0Y5K5;Q9Y282;Q9Y282-3;A0A1W2PPS8;Q9Y282-2;H0Y802;H0Y6Z0;A6PVJ2;A0A0C4DH46	H0Y621;H0Y5K5;Q9Y282;Q9Y282-3;A0A1W2PPS8;Q9Y282-2	Endoplasmic reticulum-Golgi intermediate compartment protein 3	ERGIC3	1265
30.6481	29.9539	30.3947	29.6814	30.0663	29.6277					8	8	8	34.6	34.6	34.6	15.598	0	323.31	10877000000	59	1.03441	0.219814	-0.540447	-1.56486	E9PQY2;Q9NQP4	E9PQY2;Q9NQP4	Prefoldin subunit 4	PFDN4	1081
27.6004	27.3822	27.4761	NaN	27.13	27.2095					7	7	3	36.7	36.7	17.8	28.974	0	9.3937	1497200000	29	1.44904	0.219978	-0.316531	-1.69462	Q16594;D6RIE8;D6RHW1;D6RIY1;D6RGK3;D6RIV9	Q16594;D6RIE8;D6RHW1;D6RIY1;D6RGK3;D6RIV9	Transcription initiation factor TFIID subunit 9	TAF9	3989
31.2977	31.3393	31.4996	31.5748	32.0258	31.709					12	12	12	29.9	29.9	29.9	46.286	0	228.33	30700000000	106	1.24724	0.22	0.391006	1.58184	Q9UBB4-2;Q9UBB4;A0A1W2PQD2;B1AHE3;B1AHE4	Q9UBB4-2;Q9UBB4;A0A1W2PQD2	Ataxin-10	ATXN10	6354
33.564	33.7106	33.5223	33.3138	33.2102	33.4115					28	28	20	60.7	60.7	50.8	55.594	0	323.31	113540000000	349	1.61338	0.220029	-0.287139	-1.58224	Q9BZK7;A0A0D9SF63;A0A1B0GVH3;A0A0D9SFI2;C9IYU9;F8W9D8;A0A1B0GUU2;A0A0D9SF25;C9J7E1;C9JCW4;C9JTW8;A0A0D9SEW5;C9J903;C9J3H2;C9JEC9;C9JY82;A0A0D9SFS8	Q9BZK7;A0A0D9SF63;A0A1B0GVH3	F-box-like/WD repeat-containing protein TBL1XR1	TBL1XR1	5733
28.0179	27.8354	27.7682	28.2969	28.4399	28.0299					13	12	12	15.1	14.5	14.5	155.64	0	18.646	2663400000	54	1.26663	0.220065	0.381739	1.58129	O14802;Q7Z755;R4GMX2	O14802	DNA-directed RNA polymerase III subunit RPC1	POLR3A	1649
30.5586	31.0214	30.9703	30.3848	30.5877	30.3346					13	13	12	62.5	62.5	55.1	19.527	0	62.727	15395000000	99	1.17588	0.221103	-0.414347	-1.55959	G3V2D5;G3V2P5;Q07352;G3V515	G3V2D5;G3V2P5;Q07352;G3V515	Zinc finger protein 36, C3H1 type-like 1	ZFP36L1	1212
28.7638	29.0299	28.852	28.5887	28.6503	28.5456					37	22	22	33.7	22.3	22.3	124.33	0	38.314	4320800000	85	1.57156	0.221269	-0.287027	-1.56023	B7ZLQ5;P28370;A0A0A0MRP6;P28370-2	B7ZLQ5;P28370;A0A0A0MRP6;P28370-2	Probable global transcription activator SNF2L1	SMARCA1	719
33.5312	33.6833	33.6498	33.7866	33.9825	33.9066					51	51	47	61.4	61.4	57.4	83.434	0	323.31	140480000000	451	1.6765	0.221649	0.27047	1.5603	P26639;P26639-2;D6R9F8;D6RCA5;D6RDJ6;D6RBR8;D6RJ97;D6RHV7;D6RCS6	P26639;P26639-2	Threonine--tRNA ligase, cytoplasmic	TARS	2663
31.9557	31.6572	31.9311	32.1293	32.2011	32.1403					28	28	28	71.1	71.1	71.1	60.586	0	323.31	38232000000	204	1.45977	0.221652	0.308884	1.55825	P0DN79;P35520;P35520-2;C9JMA6;H7C2H4;H7C1W6;H7C2W0	P0DN79;P35520;P35520-2	Cystathionine beta-synthase	CBS	2348
29.7309	29.5592	29.7301	29.5694	29.1251	29.0889					33	33	3	28.5	28.5	2.6	160.99	0	147.78	7351800000	139	1.17694	0.221667	-0.412278	-1.55754	Q96P48-3;Q96P48;E7EU13;Q96P48-4;Q96P48-7;A0A0A0MSJ2;Q96P48-5;F8WBT0;F5GWN4;F5GWQ2;H0YGD1	Q96P48-3;Q96P48;E7EU13;Q96P48-4;Q96P48-7;A0A0A0MSJ2;Q96P48-5	Arf-GAP with Rho-GAP domain, ANK repeat and PH domain-containing protein 1	ARAP1	5409
30.0394	29.9389	30.0904	30.2836	30.1967	30.3461					18	18	18	40.7	40.7	40.7	49.601	0	296.02	10984000000	109	1.8159	0.22167	0.252575	1.55789	Q13895;H7BY94;F8WBL2	Q13895	Bystin	BYSL	3738
27.5978	27.746	27.6562	27.9686	27.8543	28.2971					7	7	7	33.2	33.2	33.2	25.424	0	9.6385	2079500000	35	1.25583	0.221682	0.373391	1.55868	O95707;K7EQV2;K7ERD7;K7ESH8;K7EK50;A0A0A0MQS4	O95707;K7EQV2;K7ERD7	Ribonuclease P protein subunit p29	POP4	2122
28.9494	29.2613	29.3305	29.5841	29.4264	29.6048					10	10	4	53.2	53.2	21	21.416	0	216.08	7378500000	90	1.29074	0.22182	0.358035	1.55642	Q96BM9;A0A087X2J2	Q96BM9	ADP-ribosylation factor-like protein 8A	ARL8A	5211
29.676	29.213	29.7163	29.1513	29.1764	29.0276					13	13	13	38.4	38.4	38.4	46.898	0	126.87	6708800000	63	1.16703	0.221837	-0.416684	-1.55543	Q9NY27;C9IZ04;Q9NY27-3;Q9NY27-2;F8WCA1;F8WDK3;H7C559;C9IZF4	Q9NY27;C9IZ04;Q9NY27-3;Q9NY27-2	Serine/threonine-protein phosphatase 4 regulatory subunit 2	PPP4R2	6244
28.9798	28.393	28.2435	28.1198	27.8629	26.2919					10	10	10	38.5	38.5	38.5	49.593	0	32.492	2895100000	42	0.842242	0.222031	-1.11393	-1.56031	O95429;O95429-2;H0YBT1	O95429;O95429-2	BAG family molecular chaperone regulator 4	BAG4	2100
29.3788	28.3624	29.1324	28.3055	28.2638	28.3993					9	9	9	21.3	21.3	21.3	72.063	0	141.49	3801400000	51	0.963186	0.222281	-0.635012	-1.55359	Q6P1M0;Q6P1M0-2	Q6P1M0;Q6P1M0-2	Long-chain fatty acid transport protein 4	SLC27A4	4328
32.6651	32.4689	32.5758	32.2559	32.3772	31.9141					34	34	34	38.1	38.1	38.1	134.62	0	323.31	46534000000	210	1.21554	0.223223	-0.387527	-1.55135	Q27J81-2;Q27J81;A0A0A0MQU1;Q27J81-3	Q27J81-2;Q27J81;A0A0A0MQU1	Inverted formin-2	INF2	4022
32.6419	32.3893	32.6665	32.2381	32.248	32.3191					30	30	30	63.3	63.3	63.3	59.403	0	323.31	59882000000	227	1.49431	0.22402	-0.297507	-1.54816	E9PDR0;P05166;E7EX59;P05166-2;E7EUY3;E7ETT1;C9JQS9;E7ETT4;E9PEC3;F8WBI9;E7ENC1;H7C5C9;C9JVY9;C9JVW9;C9JAW3	E9PDR0;P05166;E7EX59;P05166-2;E7EUY3;E7ETT1;C9JQS9;E7ETT4;E9PEC3;F8WBI9	Propionyl-CoA carboxylase beta chain, mitochondrial	PCCB	1003
33.0897	33.1785	33.1488	32.7742	33.0161	32.7454					30	30	30	49.1	49.1	49.1	64.244	0	323.31	81101000000	306	1.51341	0.224034	-0.293746	-1.5484	Q96AY3;H0Y827;Q96AY3-2;K7ELI6;K7ESG6;C9JPC3;K7EM43	Q96AY3;H0Y827	Peptidyl-prolyl cis-trans isomerase FKBP10	FKBP10	5199
32.5117	32.2517	32.4348	32.146	32.0655	32.1442					32	29	29	47.4	43.7	43.7	70.253	0	323.31	45195000000	222	1.58174	0.224235	-0.280851	-1.54698	Q14651;C9JAM8;C9J359;C9J0F3;C9JAM3;C9JVY2;C9JU08;C9JYI1	Q14651	Plastin-1	PLS1	3798
34.8509	34.8869	34.8317	35.0659	35.2316	35.0321					137	137	4	67.6	67.6	2.5	233.47	0	323.31	311960000000	1229	1.78292	0.224612	0.253351	1.54715	Q9NZM1-6;Q9NZM1;Q9NZM1-2;Q9NZM1-5;Q9NZM1-7;Q9NZM1-8;Q9NZM1-4	Q9NZM1-6;Q9NZM1;Q9NZM1-2;Q9NZM1-5	Myoferlin	MYOF	6284
28.825	27.9864	28.6452	28.9848	28.9565	29.2183					14	14	14	26.2	26.2	26.2	96.395	0	32.506	4631200000	61	0.993179	0.225478	0.567728	1.54248	Q8N3V7-2;Q8N3V7-3;Q8N3V7	Q8N3V7-2;Q8N3V7-3;Q8N3V7	Synaptopodin	SYNPO	4765
28.416	28.707	28.4097	27.8276	28.2093	28.2565					18	18	18	25.5	25.5	25.5	101	0	30.629	3345700000	63	1.15978	0.225552	-0.413091	-1.54431	Q86WJ1;Q86WJ1-2;A0A494C1P7;Q86WJ1-4;A0A494C1F7;A0A0A0MSH9;A0A0A0MRH8;Q86WJ1-3;Q86WJ1-5;A0A494C179;A0A494C0J6;A0A087WTM4;A0A494C0F0;A0A494C0M4;A0A494C1H0;A0A494C111;A0A494C1I3;A0A494C0B8;A0A494C0Q0;A0A494C1S1;A0A087WWW4;A0A494C1H1;A0A087WZM7;A0A494C1F3	Q86WJ1;Q86WJ1-2;A0A494C1P7;Q86WJ1-4;A0A494C1F7;A0A0A0MSH9;A0A0A0MRH8;Q86WJ1-3;Q86WJ1-5;A0A494C179	Chromodomain-helicase-DNA-binding protein 1-like	CHD1L	4592
27.3411	27.469	27.4413	27.0609	27.2412	27.182					10	10	10	11.9	11.9	11.9	123.82	0	15.364	1373100000	29	1.75219	0.225689	-0.255807	-1.54321	Q93100-4;Q93100-3;Q93100-2;Q93100;I3L213;I3L0Z1;I3L3F2;H3BV13;H3BQ89	Q93100-4;Q93100-3;Q93100-2;Q93100	Phosphorylase b kinase regulatory subunit beta	PHKB	5158
31.1945	30.9495	31.3944	30.7253	30.9501	30.7002					30	30	25	12	12	10.5	299.72	0	69.787	19704000000	152	1.20459	0.2257	-0.387568	-1.5428	Q9H4A3-7;Q9H4A3;F5GWT4;Q9H4A3-6;Q9H4A3-5;Q9H4A3-2;Q9H4A3-4;F6UYG0;Q96J92;Q96J92-3;Q96J92-2;K7ENT7;H0YH68;H0Y7R3;H0YFF1;H0Y493;H0Y7J9	Q9H4A3-7;Q9H4A3;F5GWT4;Q9H4A3-6;Q9H4A3-5;Q9H4A3-2;Q9H4A3-4	Serine/threonine-protein kinase WNK1	WNK1	1096
29.1867	29.4568	29.4254	29.532	29.7455	29.8081					18	18	18	29.3	29.3	29.3	94.498	0	102.9	6993400000	89	1.32846	0.22593	0.338912	1.54473	Q8IWA0;F8WE20;F8WC81	Q8IWA0	WD repeat-containing protein 75	WDR75	4661
35.5305	35.4999	35.5469	35.2678	35.3231	35.3719					73	73	73	70.2	70.2	70.2	113.08	0	323.31	430540000000	1010	2.46148	0.22664	-0.204863	-1.53942	P09874;Q5VX84;Q5VX85	P09874	Poly [ADP-ribose] polymerase 1	PARP1	2334
34.3098	34.3717	34.2076	34.0999	34.0453	34.0457					10	10	10	40.4	40.4	40.4	21.525	0	221.39	187910000000	275	1.982	0.226811	-0.232705	-1.53955	Q5W0H4;A0A0B4J2C3;P13693;J3KPG2;E9PJF7;P13693-2;Q56UQ5;H0YCX0;Q9HAU6	Q5W0H4;A0A0B4J2C3;P13693;J3KPG2;E9PJF7;P13693-2	Translationally-controlled tumor protein	TPT1	227
27.9728	28.0013	27.8709	27.5128	27.8385	27.4032					14	14	14	11.8	11.8	11.8	191.42	0	71.455	2232600000	53	1.24967	0.228371	-0.363515	-1.53667	Q68CP9-3;Q68CP9;F8W108;F8WCU9;F8VWP4;A0A087WY37	Q68CP9-3;Q68CP9;F8W108;F8WCU9	AT-rich interactive domain-containing protein 2	ARID2	4257
31.9857	32.2525	32.2269	32.4248	32.427	32.4706					33	18	18	73	47.9	47.9	46.402	0	323.31	50261000000	237	1.529	0.228574	0.285815	1.53434	Q14240;Q14240-2;E7EQG2;J3KSN7;E7EMV8;E9PBH4;F8WE11;C9JUF0	Q14240;Q14240-2;E7EQG2	Eukaryotic initiation factor 4A-II;Eukaryotic initiation factor 4A-II, N-terminally processed	EIF4A2	3770
27.4328	28.1748	27.6065	28.0996	28.6997	28.2114					17	17	17	11.9	11.9	11.9	194.57	0	74.924	2728700000	58	0.966889	0.228588	0.59886	1.53514	Q9ULH0-4;Q9ULH0;Q9ULH0-2;E9PH70;A0A1W2PPB7;H0Y8E4;Q9ULH0-3;Q9ULH0-5;F8WAY8;H7C584;A0A1W2PPY4	Q9ULH0-4;Q9ULH0;Q9ULH0-2;E9PH70;A0A1W2PPB7;H0Y8E4;Q9ULH0-3	Kinase D-interacting substrate of 220 kDa	KIDINS220	6533
31.9539	32.1847	32.2116	32.4637	32.5333	32.298					31	13	13	70.9	45.6	45.6	50.432	0	323.31	49624000000	182	1.36793	0.229213	0.314928	1.51754	Q13509;A0A0B4J269;Q13509-2;G3V2A3;G3V5W4;G3V2R8;G3V3R4;G3V2N6;G3V542;G3V3J6;G3V3W7	Q13509;A0A0B4J269;Q13509-2	Tubulin beta-3 chain	TUBB3	3690
27.5055	27.8834	27.6808	27.9666	28.4387	27.983					16	15	15	30.5	29.1	29.1	89.865	0	75.493	2524100000	43	1.09147	0.229256	0.439519	1.51909	P51692;K7EK35;P42229-2;P42229;C9J4I3;K7EIF9;C9JVV6;K7EM17	P51692;K7EK35;P42229-2;P42229	Signal transducer and activator of transcription 5B;Signal transducer and activator of transcription;Signal transducer and activator of transcription 5A	STAT5B;STAT5A	3093
27.3461	27.5853	27.1441	26.8772	27.1479	26.8823					6	6	6	21.5	21.5	21.5	51.713	0	17.406	1468800000	24	1.17566	0.229264	-0.389365	-1.52264	P09914-2;P09914	P09914-2;P09914	Interferon-induced protein with tetratricopeptide repeats 1	IFIT1	2335
28.9146	29.4046	28.7003	29.4039	29.4847	29.5676					13	13	13	26.1	26.1	26.1	66.819	0	49.71	6498600000	63	1.0527	0.229336	0.478887	1.52638	Q6NUM9;H7C3J0;Q6NUM9-2;H7BZ81;H7BZ16;H0YGU3	Q6NUM9;H7C3J0;Q6NUM9-2	All-trans-retinol 13,14-reductase	RETSAT	4312
25.9133	26.0528	25.9662	26.188	26.3533	NaN					4	4	4	13.9	13.9	13.9	29.823	0	3.972	573490000	18	1.44124	0.229383	0.293217	1.62033	Q96EU6;Q96EU6-2;U3KPZ9	Q96EU6;Q96EU6-2	Ribosomal RNA processing protein 36 homolog	RRP36	5276
28.0848	27.9184	28.1649	27.5362	27.8885	27.7155					6	6	6	40.5	40.5	40.5	26.034	0	90.787	2327700000	40	1.28571	0.229461	-0.342632	-1.52312	O75391;I3L0X5;I3L4C3;I3L0Q5	O75391;I3L0X5;I3L4C3	Sperm-associated antigen 7	SPAG7	1942
29.4478	29.0403	28.9273	29.4314	29.8495	29.5165					9	9	9	50.2	50.2	50.2	28.466	0	30.562	6475300000	54	1.06582	0.229626	0.460657	1.51967	Q9UFN0;Q9BS92;F2Z3L7	Q9UFN0	Protein NipSnap homolog 3A	NIPSNAP3A	6405
29.5012	29.4886	29.0294	29.185	28.59	28.6797					12	12	12	35.7	35.7	35.7	33.775	0	21.517	5516100000	48	1.01294	0.22971	-0.521482	-1.52655	Q14894;I3L325;I3NI53;I3L2W5;I3L3Y1;I3L3J9	Q14894;I3L325;I3NI53;I3L2W5	Ketimine reductase mu-crystallin	CRYM	3828
30.0808	30.1136	30.1677	30.3978	30.3439	30.2773					7	7	7	87.6	87.6	87.6	10.998	0	323.31	10326000000	41	2.15041	0.22972	0.218994	1.53041	O60220;A0A2R8YDA8	O60220	Mitochondrial import inner membrane translocase subunit Tim8 A	TIMM8A	1825
29.0485	29.4026	29.0621	28.8434	28.7815	28.8813					8	8	2	19.7	19.7	7.3	88.209	0	49.234	4410800000	49	1.31593	0.229754	-0.335662	-1.52956	A0A087WX23;A0A087WXK2;A0A087WUL4;Q86TG7	A0A087WX23;A0A087WXK2;A0A087WUL4;Q86TG7	Retrotransposon-derived protein PEG10	PEG10	72
29.2641	29.1103	29.1552	29.4623	29.41	29.3608					20	20	20	33.8	33.8	33.8	80.735	0	101.31	6075600000	73	1.90606	0.229796	0.23449	1.52031	Q02040;X6RAJ1;Q02040-2;Q02040-3	Q02040;X6RAJ1;Q02040-2;Q02040-3	A-kinase anchor protein 17A	AKAP17A	3470
28.6729	29.1	28.7112	27.884	28.6958	28.2009					12	12	12	20.3	20.3	20.3	90.069	0	63.187	3998400000	57	0.97534	0.229834	-0.567796	-1.52313	P23921;E9PL69;E9PP77;H0YCY7	P23921;E9PL69	Ribonucleoside-diphosphate reductase large subunit	RRM1	2627
26.879	26.9302	26.6513	26.6424	26.4211	26.4207					4	4	4	61	61	61	12.878	0	64.531	930070000	20	1.34526	0.229882	-0.325462	-1.52703	Q9UFG5;E7EP72;K7EK56;Q9UFG5-2;K7ER12;K7EQW1;A0A087WUU5;K7ELZ1	Q9UFG5;E7EP72;K7EK56;Q9UFG5-2	UPF0449 protein C19orf25	C19orf25	6403
30.3009	30.2045	30.0553	30.5762	30.4886	30.3764					17	17	17	51.4	51.4	51.4	50.646	0	281.57	12029000000	120	1.47966	0.229915	0.293489	1.52912	Q9H0S4;Q9H0S4-2;F5H1N9	Q9H0S4;Q9H0S4-2	Probable ATP-dependent RNA helicase DDX47	DDX47	5800
32.6864	32.6277	32.6095	32.3077	32.5143	32.1639					18	18	18	58.7	58.7	58.7	42.592	0	323.31	53292000000	165	1.39693	0.229928	-0.312574	-1.52979	P39748;P39748-2;I3L3E9;F5H1Y3	P39748;P39748-2	Flap endonuclease 1	FEN1	2847
28.3877	28.0152	28.2232	NaN	27.9134	27.5069					7	4	4	21.6	12.4	12.4	30.485	0	7.3888	1924300000	22	1.0274	0.230101	-0.49851	-1.63067	A0A494C0B4;P54725-2;P54725-3;P54725;K7ENJ0;K7ELW1;K7EQ16	A0A494C0B4;P54725-2;P54725-3;P54725;K7ENJ0;K7ELW1	UV excision repair protein RAD23 homolog A	RAD23A	527
30.1981	30.4325	30.2977	30.05	29.9756	30.0972					19	19	16	28.8	28.8	25.5	82.658	0	58.071	11775000000	88	1.60603	0.230168	-0.26851	-1.52047	Q9H1B7	Q9H1B7	Interferon regulatory factor 2-binding protein-like	IRF2BPL	5812
31.173	31.1999	31.2291	31.5337	31.4536	31.3377					20	20	20	65.5	65.5	65.5	33.419	0	69.292	25368000000	184	1.81882	0.231244	0.241033	1.51433	Q9P015;E5RIZ4;E5RHF4	Q9P015;E5RIZ4;E5RHF4	39S ribosomal protein L15, mitochondrial	MRPL15	6298
32.0934	31.7966	31.6875	31.2116	31.5187	31.6141					11	11	11	50	50	50	29.13	0	49.089	30164000000	106	1.12629	0.231622	-0.411001	-1.51318	Q16270;Q16270-2	Q16270;Q16270-2	Insulin-like growth factor-binding protein 7	IGFBP7	3978
31.001	30.9028	31.1785	30.6384	30.2739	30.8596					17	17	17	46.6	46.6	46.6	46.321	0	313.57	16670000000	122	1.08721	0.231758	-0.4368	-1.51201	Q9BXW7;Q9BXW7-2;A8MYZ9	Q9BXW7;Q9BXW7-2	Cat eye syndrome critical region protein 5	CECR5	5693
29.2096	29.0448	28.9742	28.4364	28.9625	28.6037					17	17	17	31.7	31.7	31.7	79.727	0	41.45	4521700000	68	1.12946	0.231802	-0.408613	-1.51261	Q96RL1;Q96RL1-3;Q96RL1-2;Q96RL1-4;D6RC40;D6RCQ3;Q96RL1-5;D6R9M3;D6RDZ5	Q96RL1;Q96RL1-3;Q96RL1-2	BRCA1-A complex subunit RAP80	UIMC1	5437
31.613	31.4511	31.3222	32.007	31.8361	31.6252					10	10	10	69.8	69.8	69.8	20.105	0	107.41	30677000000	137	1.22076	0.231835	0.360685	1.51034	P51970	P51970	NADH dehydrogenase [ubiquinone] 1 alpha subcomplex subunit 8	NDUFA8	3102
31.3195	31.2181	31.2379	31.0507	31.0855	31.0272					14	14	11	58.8	58.8	53.4	23.399	0	130.14	22626000000	101	2.34945	0.231918	-0.204046	-1.50754	P62070;P62070-4;P62070-3;E9PK85;P62070-2;E9PQ87;E9PQK5;E9PQC5	P62070;P62070-4;P62070-3;E9PK85;P62070-2	Ras-related protein R-Ras2	RRAS2	3285
36.4464	36.5121	36.5566	36.7521	36.7124	36.6775					50	50	48	79.5	79.5	76.8	60.419	0	323.31	988920000000	1423	2.25006	0.232114	0.208979	1.50814	Q16881-4;Q16881;Q16881-3;A0A087WSY9;A0A087WSW9;Q16881-6;Q16881-2;Q16881-5;A0A182DWI3;F8W809;E9PIR7;Q16881-7;E2QRB9;E9PKD3;A0A0B4J225;E9PIZ5;E9PKI4;E9PLT3;E9PQI3;E9PRI8;E9PJU2	Q16881-4;Q16881;Q16881-3;A0A087WSY9;A0A087WSW9;Q16881-6;Q16881-2;Q16881-5;A0A182DWI3;F8W809;E9PIR7;Q16881-7;E2QRB9	Thioredoxin reductase 1, cytoplasmic	TXNRD1	4013
29.766	29.5312	29.7963	29.4164	29.4717	29.328					13	13	13	51.2	51.2	51.2	28.102	0	156.98	7169600000	77	1.45098	0.232203	-0.292496	-1.51052	D6RCD0;Q8NBQ5	D6RCD0;Q8NBQ5	Estradiol 17-beta-dehydrogenase 11	HSD17B11	893
30.2991	30.0514	30.2446	30.4762	30.6282	30.3976					36	36	36	32	32	32	136.1	0	129.96	12781000000	197	1.39429	0.23227	0.302334	1.50329	Q15147-4;Q15147;Q15147-5;Q15147-2;B1AJW3;B1AJW4;B1AJW2;B1AJW1	Q15147-4;Q15147;Q15147-5;Q15147-2	1-phosphatidylinositol 4,5-bisphosphate phosphodiesterase beta-4	PLCB4	3884
29.0459	28.1916	28.7158	27.9235	28.1733	28.2128					16	16	16	5.8	5.8	5.8	325.77	0	20.552	4155100000	39	0.969734	0.232395	-0.547912	-1.50245	A0A0C4DFX4;Q6ZRS2-3;Q6ZRS2-2;Q6ZRS2;A0A0A0MS59;A0A087X0E3	A0A0C4DFX4;Q6ZRS2-3;Q6ZRS2-2;Q6ZRS2;A0A0A0MS59;A0A087X0E3	Helicase SRCAP	SRCAP	241
31.521	31.2336	31.268	30.9779	31.1506	30.9306					25	25	22	37.7	37.7	33	103.88	0	323.31	24893000000	196	1.33448	0.232401	-0.321184	-1.51067	Q2M2I8;Q2M2I8-2;E9PG46	Q2M2I8;Q2M2I8-2;E9PG46	AP2-associated protein kinase 1	AAK1	4026
29.591	29.4452	29.5653	29.19	29.2789	29.3695					31	29	29	33.3	31.6	31.6	132.32	0	56.645	6345100000	86	1.684	0.232482	-0.254363	-1.50859	Q8NDI1-3;Q8NDI1-2;Q8NDI1;H7BZ98;H7C1E6;B5MC86;C9IYU2;C9J268;C9K0H9	Q8NDI1-3;Q8NDI1-2;Q8NDI1	EH domain-binding protein 1	EHBP1	4868
30.0523	30.1465	29.8618	30.287	30.2457	30.538					7	7	7	39.1	39.1	39.1	20.656	0	84.334	10877000000	72	1.27471	0.232635	0.336688	1.50377	E9PPW7;O00217;E9PKH6;E9PN51;F8W9K7	E9PPW7;O00217;E9PKH6;E9PN51;F8W9K7	NADH dehydrogenase [ubiquinone] iron-sulfur protein 8, mitochondrial	NDUFS8	1078
28.3955	28.6345	28.4041	28.0425	28.1747	28.2886					12	12	12	25.1	25.1	25.1	76.992	0	43.456	2996600000	58	1.36667	0.233002	-0.309418	-1.50386	Q8IUC4;Q8IUC4-2;A8MT19;K7EL35	Q8IUC4;Q8IUC4-2	Rhophilin-2	RHPN2	4631
30.4582	30.3401	30.4182	30.5697	30.6299	30.7227					28	28	28	44.2	44.2	44.2	88.313	0	166.72	13637000000	149	1.85371	0.233003	0.235277	1.50442	Q6ZMI0;Q6ZMI0-2;Q6ZMI0-5;Q6ZMI0-3;Q6ZMI0-4;F8WE40;F8W7E1;F8WBY8;H7C1Y1	Q6ZMI0;Q6ZMI0-2;Q6ZMI0-5;Q6ZMI0-3	Protein phosphatase 1 regulatory subunit 21	PPP1R21	4408
26.155	26.6146	26.5858	NaN	26.8779	26.9642					4	4	4	21.3	21.3	21.3	33.973	0	7.8218	822270000	18	1.02306	0.233145	0.469314	1.59329	Q9UJJ9;H0YEA7;A0A087WWA2;E9PQQ5	Q9UJJ9;H0YEA7	N-acetylglucosamine-1-phosphotransferase subunit gamma	GNPTG	6473
32.1493	32.014	32.209	31.9319	31.8632	31.8437					27	27	27	70.7	70.7	70.7	52.878	0	323.31	37949000000	204	1.7358	0.233504	-0.244483	-1.4946	Q96KP4;Q96KP4-2;J3QKT2;A0A087WYZ1;J3KSV5;J3QRD0;J3QRA8;J3QKQ0;J3QLU1;J3QR27;J3QQN6;J3QL02;J3KSS4;A0A087WVS2;J3KRD5;J3QRH4;J3QRP4;J3KRJ8	Q96KP4;Q96KP4-2	Cytosolic non-specific dipeptidase	CNDP2	5378
32.1484	32.0603	32.0863	31.8483	31.872	31.9483					24	24	24	67.7	67.7	67.7	50.435	0	323.31	39180000000	167	2.19618	0.233665	-0.208822	-1.4927	Q07960;H0YE29;E9PNR6	Q07960;H0YE29;E9PNR6	Rho GTPase-activating protein 1	ARHGAP1	3542
30.6585	30.8737	30.5571	30.2414	30.5098	30.3388					18	18	18	42	42	42	70.737	0	112.31	14671000000	100	1.2809	0.233728	-0.333069	-1.50068	Q969Z0;Q969Z0-2;C9J7P5;C9IZN7;H7C4R5;C9J5A2;C9J347;C9J618	Q969Z0;Q969Z0-2;C9J7P5;C9IZN7	Protein TBRG4	TBRG4	5181
32.0406	31.9904	32.2615	31.7398	31.778	31.8956					16	16	16	52.7	52.7	52.7	39.017	0	323.31	39444000000	129	1.4268	0.233863	-0.293049	-1.49842	Q96BW5;Q96BW5-2;A0A0A0MSI3	Q96BW5;Q96BW5-2;A0A0A0MSI3	Phosphotriesterase-related protein	PTER	5219
31.6951	31.6121	31.6582	31.4548	31.4194	31.0445					18	18	12	53.8	53.8	43.5	41.489	0	312.99	28057000000	150	1.22833	0.233864	-0.348916	-1.49473	Q99961;Q99961-3;Q99961-2;M0R0I3;M0QYE0;M0R2K6	Q99961;Q99961-3;Q99961-2;M0R0I3	Endophilin-A2	SH3GL1	5530
30.3455	30.1347	30.3238	29.8166	30.039	30.0469					20	20	12	21.5	21.5	13.2	148.63	0	323.31	12103000000	124	1.38917	0.234003	-0.300474	-1.49567	Q6Y7W6-4;Q6Y7W6-5;Q6Y7W6;I1E4Y6;Q6Y7W6-3;E7ESB6;C9JH18	Q6Y7W6-4;Q6Y7W6-5;Q6Y7W6;I1E4Y6;Q6Y7W6-3;E7ESB6	PERQ amino acid-rich with GYF domain-containing protein 2	GIGYF2	4402
31.7401	31.829	31.8494	31.4953	31.6274	31.6083					11	11	11	69.2	69.2	69.2	22.456	0	119.58	30203000000	122	1.9023	0.234056	-0.229209	-1.49661	Q99653;H0YNG9;H0YKE7;F5GX29;H0YLY7;H0YLX1	Q99653;H0YNG9;H0YKE7;F5GX29	Calcineurin B homologous protein 1	CHP1	5508
36.5719	36.5628	36.5931	36.9591	36.7618	36.7581					30	30	28	66.3	66.3	63.3	44.237	0	323.31	1012200000000	1075	1.69508	0.234194	0.250395	1.49928	A0A1B0GVD5;A0A1B0GWE8;P07339;A0A1B0GW44;A0A1B0GVP3;A0A1B0GV23;A0A1B0GU92;A0A1B0GU03;C9JH19;H7C469;F8WD96;H7C1V0;F8W787;A0A1B0GV01	A0A1B0GVD5;A0A1B0GWE8;P07339;A0A1B0GW44;A0A1B0GVP3;A0A1B0GV23;A0A1B0GU92;A0A1B0GU03;C9JH19;H7C469;F8WD96	Cathepsin D;Cathepsin D light chain;Cathepsin D heavy chain	CTSD	359
28.6819	28.6776	28.5044	28.3899	28.3799	28.3833					9	7	7	44.2	37.6	37.6	30.691	0	87.392	3722400000	49	1.80958	0.234226	-0.236983	-1.49473	Q15555-4;Q15555-5;Q15555-3;Q15555;K7EL66;K7ERD8;Q15555-2;M0QX52;K7ENB3	Q15555-4;Q15555-5;Q15555-3;Q15555;K7EL66;K7ERD8;Q15555-2	Microtubule-associated protein RP/EB family member 2	MAPRE2	3935
28.7183	28.5991	29.0085	28.0576	28.6534	28.1837					10	10	10	31	31	31	65.534	0	167.7	3611900000	67	1.02623	0.234228	-0.477054	-1.49895	C9JRJ5;Q9UGP4	C9JRJ5;Q9UGP4	LIM domain-containing protein 1	LIMD1	806
28.1254	28.0149	27.5316	27.493	27.5673	26.7757					12	2	2	30.6	8.7	8.7	39.821	0	47.144	1975700000	20	0.918049	0.234373	-0.61202	-1.48781	P17612-2;P17612;Q15136;K7ERP6	P17612-2;P17612;Q15136;K7ERP6	cAMP-dependent protein kinase catalytic subunit alpha	PRKACA;KIN27	2509
33.9176	33.997	33.9282	33.7213	33.7995	33.6783					35	35	35	59.6	59.6	59.6	69.284	0	323.31	146490000000	462	2.11023	0.23442	-0.214558	-1.49684	P09960;P09960-4;P09960-2;P09960-3;B4DEH5	P09960;P09960-4;P09960-2;P09960-3	Leukotriene A-4 hydrolase	LTA4H	2338
30.7899	30.6581	30.7314	30.9116	31.1036	30.9317					21	21	2	56.1	56.1	3.3	41.564	0	323.31	18124000000	145	1.627	0.234542	0.255784	1.48826	Q15435;Q15435-2;C9J177;C9JD73;Q15435-3;Q15435-5;Q15435-4;C9JRC4;H7C118	Q15435;Q15435-2;C9J177;C9JD73;Q15435-3;Q15435-5;Q15435-4	Protein phosphatase 1 regulatory subunit 7	PPP1R7	3926
NaN	31.5991	30.297	31.6446	32.096	32.0728					9	9	9	11.9	11.9	11.9	107.99	0	16.95	33860000000	41	0.813503	0.234588	0.989748	1.59398	Q6P9B9	Q6P9B9	Integrator complex subunit 5	INTS5	4350
33.5318	33.5373	33.5425	33.4092	33.2362	33.2915					19	19	19	47.8	47.8	47.8	46.971	0	309.3	105460000000	258	1.93243	0.234902	-0.224909	-1.48842	Q9BS26	Q9BS26	Endoplasmic reticulum resident protein 44	ERP44	5582
26.824	26.734	26.8461	26.2095	NaN	26.5979					2	2	2	10.1	10.1	10.1	54.938	0	7.748	852710000	16	1.10513	0.236073	-0.397654	-1.58208	Q9H8N7	Q9H8N7	Zinc finger protein 395	ZNF395	5924
33.8114	33.7147	33.8794	33.5673	33.6227	33.5179					65	65	65	57.8	57.8	57.8	140.47	0	323.31	131920000000	555	1.83223	0.236244	-0.232536	-1.4853	P26640;A0A140T936;A0A140T954;P26640-2;H0Y426;A2ABF4;A0A0G2JJT9;A0A140T904	P26640;A0A140T936	Valine--tRNA ligase	VARS	2664
26.8471	27.1419	26.9543	NaN	27.3898	27.2682					6	6	6	15.8	15.8	15.8	48.344	0.0036912	1.7866	1322500000	18	1.203	0.236907	0.347904	1.58069	P11117;E9PHY0;E9PQY3;B7Z7D2;P11117-2	P11117;E9PHY0;E9PQY3;B7Z7D2	Lysosomal acid phosphatase	ACP2	2377
27.8591	27.7667	NaN	28.2076	29.3453	28.4688					13	13	13	9.7	9.7	9.7	182.62	0	8.7118	2605200000	40	0.827446	0.237014	0.860991	1.57834	Q70Z35;Q70Z35-4;Q70Z35-2;Q70Z35-3	Q70Z35;Q70Z35-4;Q70Z35-2;Q70Z35-3	Phosphatidylinositol 3,4,5-trisphosphate-dependent Rac exchanger 2 protein	PREX2	4434
28.8343	29.0119	28.7188	29.1967	29.0924	29.875					12	12	12	35	35	35	48.593	0	12.1	5567400000	37	0.96098	0.237185	0.533036	1.4818	Q9Y2Z9-3;Q9Y2Z9;A0A0D9SFJ1;Q9Y2Z9-2;G3V2L5;G3V434;G3V4A6;G3V3A1	Q9Y2Z9-3;Q9Y2Z9;A0A0D9SFJ1;Q9Y2Z9-2	Ubiquinone biosynthesis monooxygenase COQ6, mitochondrial	COQ6	6670
30.757	30.6135	30.8421	30.5622	30.4374	30.4035					7	7	6	65	65	57.1	15.634	0	80.259	14443000000	69	1.51485	0.237364	-0.269815	-1.47996	A6NMQ3;Q5T5H1;O43768-2;O43768;O43768-9;O43768-3;O43768-4;A0A1W2PRU0;O43768-6;O43768-5;O43768-7;O43768-8	A6NMQ3;Q5T5H1;O43768-2;O43768;O43768-9;O43768-3;O43768-4;A0A1W2PRU0;O43768-6;O43768-5;O43768-7	Alpha-endosulfine	ENSA	615
27.2853	26.8301	27.041	26.769	26.6288	26.704					9	9	9	13.4	13.4	13.4	110.59	0	14.318	1330000000	26	1.20071	0.237549	-0.351568	-1.47955	B5MED8;Q96PQ0	B5MED8;Q96PQ0	VPS10 domain-containing receptor SorCS2	SORCS2	705
28.3901	27.9903	28.3004	28.7205	28.4114	28.6782					10	10	1	29.2	29.2	4.5	38.286	0	26.336	3291900000	48	1.14201	0.241227	0.376431	1.47611	Q13426;Q13426-3	Q13426;Q13426-3	DNA repair protein XRCC4	XRCC4	3672
31.6045	31.7154	31.4378	31.8071	32.0936	31.8347					6	6	6	20.6	20.6	20.6	54.262	0	103.03	28947000000	89	1.25593	0.241375	0.325913	1.46939	A0A2R8YD45;O14773;A0A2R8Y7U1;A0A2R8YGD1;O14773-2;A0A2R8YDY1;A0A2R8Y7I4;A0A2R8YE64;E7EV34	A0A2R8YD45;O14773;A0A2R8Y7U1;A0A2R8YGD1;O14773-2	Tripeptidyl-peptidase 1	TPP1	448
30.4699	30.5437	30.9887	30.4624	30.1437	30.0656					12	12	12	65.6	65.6	65.6	17.776	0	46.156	13594000000	73	1.0287	0.241725	-0.44352	-1.46646	P11441;Q5HY81;F8WB70	P11441;Q5HY81	Ubiquitin-like protein 4A	UBL4A	2394
27.6527	27.288	27.7087	NaN	27.2166	26.9574					7	7	7	22.9	22.9	22.9	56.547	0	13.212	1345000000	29	1.00416	0.241733	-0.462782	-1.56468	Q96GM8;Q96GM8-2	Q96GM8	Target of EGR1 protein 1	TOE1	5309
34.875	34.8947	34.7453	35.1643	35.0111	35.0655					51	51	17	72.4	72.4	28.6	42.331	0	323.31	316640000000	681	1.69288	0.241899	0.241968	1.46775	P38159;P38159-2;H3BT71;H0Y6E7;H3BUY5;H3BR27;P38159-3;O75526;H3BNC1;Q8N7X1	P38159;P38159-2;H3BT71;H0Y6E7;H3BUY5	RNA-binding motif protein, X chromosome;RNA-binding motif protein, X chromosome, N-terminally processed	RBMX	2836
29.4907	29.5367	29.5672	29.2997	29.2971	29.3899					31	31	31	32.4	32.4	32.4	138.6	0	89.989	7519900000	116	2.23554	0.241943	-0.202617	-1.47098	O15357;O15357-2;A0A0A0MTP6;F5GY16;H7BXR2;H0YFZ4;F5H588;H0Y5Q9;Q92835-3;Q92835-2;Q92835	O15357;O15357-2;A0A0A0MTP6	Phosphatidylinositol 3,4,5-trisphosphate 5-phosphatase 2	INPPL1	1721
31.7022	31.845	31.8484	32.1075	32.1162	31.9418					45	30	28	60	43.5	42	72.39	0	323.31	39404000000	178	1.58357	0.241958	0.256636	1.47139	Q13310-3;Q13310-2;B1ANR0;Q13310;H0Y5F5;H0YEU6;B1ANR1;H0YCC8;H0Y6X6;H0YEQ8;H0YER0;P0CB38	Q13310-3;Q13310-2;B1ANR0;Q13310;H0Y5F5	Polyadenylate-binding protein 4;Polyadenylate-binding protein	PABPC4	3656
32.7938	32.7768	32.808	33.0396	33.0619	32.9185					12	12	12	12.1	12.1	12.1	81.537	0	294.09	70345000000	160	2.03255	0.242071	0.213796	1.46994	P16070;P16070-16;P16070-8;P16070-5;P16070-3;P16070-4;P16070-6;P16070-17;P16070-18;P16070-7;P16070-10;P16070-11;P16070-13;P16070-14;P16070-12;H0Y2P0;H0YD13;H0YCV9;H0YDW7;P16070-15;H0Y5E4;H0YE40;P16070-9;H0YDX6;E9PKC6;H0YD17;P16070-19;Q86UZ1;H0YEU1;H0YEV3;H0YD90	P16070;P16070-16;P16070-8;P16070-5;P16070-3;P16070-4;P16070-6;P16070-17;P16070-18;P16070-7;P16070-10;P16070-11;P16070-13;P16070-14;P16070-12;H0Y2P0;H0YD13;H0YCV9;H0YDW7;P16070-15;H0Y5E4;H0YE40;P16070-9	CD44 antigen	CD44	2472
27.6986	28.2091	27.633	NaN	27.2745	27.3634					7	7	7	17.9	17.9	17.9	57.174	0	37.733	2003200000	27	0.94837	0.242092	-0.527953	-1.56482	A0A2R8YDT1;P15104	A0A2R8YDT1;P15104	Glutamine synthetase	GLUL	457
28.8105	28.3321	28.764	28.0888	28.2153	28.3875					7	7	7	39.4	39.4	39.4	33.403	0	152.69	2989800000	38	1.08679	0.242176	-0.405007	-1.47165	P56962;E9PIC2;E9PJV6;E9PJW1;E9PQU9	P56962;E9PIC2	Syntaxin-17	STX17	3217
29.5226	29.5713	29.7249	29.263	29.3338	29.4336					17	17	17	36.8	36.8	36.8	71.988	0	82.607	7376400000	90	1.54289	0.242539	-0.262765	-1.47201	Q13049;Q5JVY0	Q13049	E3 ubiquitin-protein ligase TRIM32	TRIM32	3619
31.2924	31.3739	31.4009	31.1513	31.043	31.1897					38	38	36	36.6	36.6	36.6	121.74	0	283.61	22775000000	242	1.85068	0.242903	-0.22771	-1.47204	Q9Y3P9;Q9Y3P9-2;Q9Y3P9-3;Q9Y3P9-4;A0A0U1RQV7;B5MCD9	Q9Y3P9	Rab GTPase-activating protein 1	RABGAP1	6714
31.1511	31.2724	31.2347	31.0428	30.8739	31.0181					39	39	6	40.2	40.2	5.1	144.67	0	204.26	21099000000	222	1.71359	0.24302	-0.241145	-1.47312	I3L2B0;A0A494C0R8;K7EIG1;I3L318;I3L350;I3L4B5	I3L2B0;A0A494C0R8;K7EIG1		CLUH	530
34.2916	34.23	34.3124	34.0156	34.126	34.0723					36	36	36	80.5	80.5	80.5	50.227	0	323.31	177850000000	504	2.1628	0.243267	-0.20666	-1.47253	Q9Y265;Q9Y265-2;E7ETR0;H7C4G5;J3QLR1;H7C4I3	Q9Y265;Q9Y265-2;E7ETR0	RuvB-like 1	RUVBL1	6622
33.1464	32.6189	32.7309	32.5699	32.0796	32.4506					12	12	12	98.3	98.3	98.3	13.133	0	123.99	63876000000	122	1.00129	0.24331	-0.465412	-1.46336	Q15370;Q15370-2;B8ZZU8;A0A0B4J296;I3L0M9	Q15370;Q15370-2;B8ZZU8;A0A0B4J296;I3L0M9	Transcription elongation factor B polypeptide 2	TCEB2	3913
32.8155	32.8737	32.702	33.008	33.0516	33.006					17	17	17	67.7	67.7	67.7	24.279	0	186.88	75527000000	216	1.88928	0.243386	0.22478	1.47313	Q9HAV7	Q9HAV7	GrpE protein homolog 1, mitochondrial	GRPEL1	5964
29.1663	29.1284	28.8934	29.2622	29.5388	29.3508					12	12	12	31.1	31.1	31.1	59.612	0	115.72	6175500000	63	1.27642	0.243403	0.321255	1.4733	Q9NPQ8-4;Q9NPQ8;Q9NPQ8-3;Q9NPQ8-2;H0YE35;H0YEN0;E9PSI0;E9PLE5;H0YC88;E9PI04;B7WPL0;Q9NVN3-4;Q9NVN3-3;Q9NVN3;Q9NVN3-1	Q9NPQ8-4;Q9NPQ8;Q9NPQ8-3;Q9NPQ8-2	Synembryn-A	RIC8A	6045
31.4056	31.428	31.6046	32.198	31.6084	31.8685					10	10	9	66.2	66.2	62.8	22.04	0	323.31	35455000000	137	1.06534	0.243623	0.412204	1.46252	P30405;R4GN99;H0Y548;P30405-2	P30405	Peptidyl-prolyl cis-trans isomerase F, mitochondrial	PPIF	2726
32.342	32.3135	32.3768	32.2283	31.959	32.0519					15	15	8	42.3	42.3	29.9	55.102	0	323.31	45199000000	156	1.50748	0.244516	-0.264348	-1.45976	Q13547;Q5TEE2	Q13547;Q5TEE2	Histone deacetylase 1	HDAC1	3697
27.8512	27.6362	27.307	27.1091	27.3852	27.0154					1	1	1	24.1	24.1	24.1	12.213	0	18.309	1400300000	19	1.04061	0.244618	-0.428239	-1.46008	Q5VUM1	Q5VUM1	Succinate dehydrogenase assembly factor 4, mitochondrial	SDHAF4	4225
35.305	35.3616	35.4169	35.1047	35.1515	35.2019					24	24	23	98	98	91	22.391	0	323.31	391760000000	601	2.08577	0.244693	-0.208436	-1.45982	P37802;X6RJP6;P37802-2	P37802;X6RJP6;P37802-2	Transgelin-2	TAGLN2	2833
29.2448	29.7053	29.1663	29.7936	29.7466	29.7509					19	19	11	31.5	31.5	17.5	88.923	0	82.844	7066700000	67	1.09074	0.245004	0.391544	1.45677	Q0JRZ9;Q0JRZ9-3;H7BXJ4;Q0JRZ9-2	Q0JRZ9;Q0JRZ9-3;H7BXJ4;Q0JRZ9-2	F-BAR domain only protein 2	FCHO2	3565
28.8171	28.6822	28.8332	28.9796	29.0047	28.9973					17	17	16	32.1	32.1	30.4	78.947	0	134.49	4976500000	67	1.95408	0.245165	0.21638	1.45751	O14641;I3L2N2;I3L2W9;I3L0Z8;I3L0M7	O14641;I3L2N2;I3L2W9	Segment polarity protein dishevelled homolog DVL-2	DVL2	1631
30.8551	31.0526	30.6971	30.6174	30.5957	30.45					9	9	9	34.9	34.9	34.9	41.408	0	323.31	17152000000	75	1.27518	0.245363	-0.313918	-1.45688	Q9UGV2;Q5TH30;Q9UGV2-2;Q9UGV2-3;F8WBF9;Q5TH29	Q9UGV2;Q5TH30;Q9UGV2-2;Q9UGV2-3;F8WBF9	Protein NDRG3	NDRG3	6418
29.1474	28.9427	29.0064	29.2255	29.2632	29.4974					10	10	10	20.2	20.2	20.2	71.649	0	61.03	6087500000	52	1.32979	0.246464	0.29656	1.45111	Q8WXA9-2;Q8WXA9;A0A087WY03;E5RFV3	Q8WXA9-2;Q8WXA9	Splicing regulatory glutamine/lysine-rich protein 1	SREK1	5048
30.3737	30.5935	30.7682	30.8636	31.2772	30.8311					8	8	8	49.6	49.6	49.6	26.925	0	162.45	16993000000	87	1.05592	0.246554	0.412176	1.4543	Q5SRQ6;P67870;Q5SRQ3;N0E472;A0A0G2JM12;N0E644;A0A0G2JM58	Q5SRQ6;P67870;Q5SRQ3;N0E472;A0A0G2JM12	Casein kinase II subunit beta	CSNK2B;CSNK2B-LY6G5B-1181;CSNK2B-LY6G5B--991	3366
37.6964	37.6038	37.7604	37.5536	37.31	37.392					43	43	28	95.8	95.8	73.2	36.688	0	323.31	1997500000000	1477	1.46817	0.246642	-0.268336	-1.45213	P00338;P00338-3;P00338-4;P00338-2;P00338-5;F5GXY2;F5GYU2;F5GXH2;F5H5J4;F5GZQ4;F5GWW2;F5GXC7;F5H8H6;F5GXU1;Q6ZMR3;A0A087WUM2;P07864;F5H155;F5H5G7;G3XAP5;F5H245	P00338;P00338-3;P00338-4;P00338-2;P00338-5;F5GXY2;F5GYU2	L-lactate dehydrogenase A chain	LDHA	2163
33.1656	32.9342	33.1574	32.8515	32.8629	32.54					9	9	9	80.6	80.6	80.6	11.268	0	257.44	76714000000	124	1.20739	0.246703	-0.334286	-1.4527	P00167-2;P00167;P00167-3;J3KNC7	P00167-2;P00167;P00167-3	Cytochrome b5	CYB5A	2162
36.0482	36.1184	36.1592	35.8499	35.9598	35.8788					33	33	2	66.6	66.6	3.3	50.909	0	323.31	617880000000	704	1.99838	0.246876	-0.212444	-1.45318	P48735;H0YL11	P48735	Isocitrate dehydrogenase [NADP], mitochondrial	IDH2	2980
31.2408	31.5748	31.1418	31.9796	31.459	31.8367					19	19	19	57.8	57.8	57.8	39.315	0	139.55	29337000000	136	1.01489	0.247595	0.439344	1.44914	Q9NXG2;H3BNW0	Q9NXG2	THUMP domain-containing protein 1	THUMPD1	6228
33.0829	32.7698	32.9977	32.6328	32.6587	32.7072					33	33	1	80.6	80.6	4.3	47.352	0	323.31	71295000000	307	1.38062	0.247665	-0.283896	-1.44868	R4GNH3;E9PN50	R4GNH3;E9PN50		PSMC3	6834
30.2879	30.2654	30.4035	30.5922	30.4548	30.7162					14	14	14	38	38	38	53.818	0	117.27	12459000000	75	1.44008	0.24826	0.268791	1.43915	O60784;O60784-2;O60784-4;B0QY01;O60784-3;V9GYF4;B0QY02;Q6UW50;V9GZ68;H7BYN7;F8WB30;F8WAW7;F8WE29;F8WBB0	O60784;O60784-2;O60784-4;B0QY01;O60784-3	Target of Myb protein 1	TOM1	1877
28.8899	28.1434	28.3987	28.8632	29.4301	28.834					18	18	18	36.5	36.5	36.5	73.351	0	95.864	4336100000	76	0.900907	0.248612	0.565121	1.43938	Q4J6C6-4;Q4J6C6;Q4J6C6-2;Q4J6C6-3;C9JMT4;H7C0M0;H7BZP6	Q4J6C6-4;Q4J6C6;Q4J6C6-2;Q4J6C6-3	Prolyl endopeptidase-like	PREPL	4066
33.0025	33.1841	32.987	33.4459	33.4433	33.1824					18	18	18	74.7	74.7	74.7	28.768	0	323.31	96883000000	239	1.30001	0.248675	0.299327	1.43978	P12004	P12004	Proliferating cell nuclear antigen	PCNA	2404
29.7163	29.8436	29.7013	30.101	30.1803	29.8654					16	16	16	50.1	50.1	50.1	50.925	0	94.561	9256300000	89	1.31873	0.248745	0.295156	1.4412	O75312;H7C0E5;H7BZM7;H7C449	O75312;H7C0E5;H7BZM7	Zinc finger protein ZPR1	ZPR1	1923
31.5568	31.5727	31.5345	30.7839	31.3011	31.3539					33	3	3	58.1	3.9	3.9	37.029	0	6.3864	21813000000	41	1.05308	0.248853	-0.408343	-1.44705	P51991-2	P51991-2	Heterogeneous nuclear ribonucleoprotein A3	HNRNPA3	3104
29.3554	29.1371	28.8163	28.6943	28.1761	28.8783					8	8	8	50.2	50.2	50.2	29.572	0	110.57	5142000000	44	0.927231	0.248952	-0.520061	-1.4362	Q9NQT5;Q9NQT5-2	Q9NQT5;Q9NQT5-2	Exosome complex component RRP40	EXOSC3	6060
30.3006	30.4942	30.5053	30.2385	30.1547	30.1705					6	6	6	28.7	28.7	28.7	25.923	0	29.047	12327000000	43	1.58204	0.248958	-0.245468	-1.43332	Q9UMS0-3;Q9UMS0;C9J8Q1;F8W9P7;H7C537;Q9UMS0-2	Q9UMS0-3;Q9UMS0;C9J8Q1;F8W9P7;H7C537;Q9UMS0-2	NFU1 iron-sulfur cluster scaffold homolog, mitochondrial	NFU1	6555
31.012	30.7321	30.7021	30.3617	30.6942	30.0007					5	5	5	40.7	40.7	40.7	15.278	0	48.463	12698000000	24	0.972086	0.248962	-0.46318	-1.43297	Q8N5K1;D6RCF4;A0A2R8Y540;I3L1N9	Q8N5K1;D6RCF4	CDGSH iron-sulfur domain-containing protein 2	CISD2	4788
35.1819	35.1984	35.2316	35.039	34.9057	35.035					72	72	72	76.3	76.3	76.3	99.326	0	323.31	346130000000	888	1.98776	0.248969	-0.210749	-1.44202	Q14764;H3BQK6;H3BRL2;H3BUK7;H3BNF6;H3BP76;H3BNF2;H3BUP3;I3L155;H3BQE7;H3BPZ2	Q14764	Major vault protein	MVP	3820
29.8058	29.4693	29.8616	29.4265	29.39	29.345					10	10	10	25	25	25	46.895	0	126.21	6997000000	73	1.22371	0.249007	-0.32504	-1.44602	Q9NW64;Q9NW64-2;E5RJW4;E5RHA8	Q9NW64;Q9NW64-2;E5RJW4	Pre-mRNA-splicing factor RBM22	RBM22	6187
28.1637	27.7292	27.9064	27.5335	27.6858	27.568					18	15	2	19	15.7	1.6	138.86	0	48.685	2178000000	57	1.18106	0.249028	-0.337391	-1.43996	E3W994;J3KR49;O75122;A0A0U1RQI6;H7C4X8;H7C5M8;B3KR06;E7ENG2;O75122-2;H7C4I5;C9J668;D6RBU8	E3W994;J3KR49;O75122;A0A0U1RQI6	CLIP-associating protein 2	CLASP2	913
27.0587	27.1634	27.2845	NaN	26.7676	26.9415					5	5	5	13.9	13.9	13.9	72.759	0	11.698	1225600000	14	1.22452	0.249133	-0.314298	-1.52388	Q9BRK4	Q9BRK4	Leucine zipper putative tumor suppressor 2	LZTS2	5563
29.9146	29.9931	28.8681	30.1875	30.2276	30.3661					13	10	10	57.1	41.9	41.9	22.774	0	61.178	12038000000	78	0.846742	0.249145	0.668473	1.43261	P51153;A0A087WWB9	P51153	Ras-related protein Rab-13	RAB13	3072
30.8952	30.5779	31.001	30.0022	30.4417	30.6301					5	5	5	49.1	49.1	49.1	12.199	0	104.37	14103000000	45	0.970238	0.249157	-0.466666	-1.43448	Q9NZ45	Q9NZ45	CDGSH iron-sulfur domain-containing protein 1	CISD1	6268
28.6845	28.761	28.8562	29.0607	28.9994	28.9395					17	14	14	36.8	33.4	33.4	68.584	0	69.162	4956300000	75	1.72999	0.249212	0.232651	1.44731	F5GYK2;Q9NRL3;Q9NRL3-3;M0R317;M0R0P4;Q9NRL3-2;M0R2A7;M0QYS2;R4GN16;M0QZM0;M0QXN2;M0R0W8	F5GYK2;Q9NRL3;Q9NRL3-3	Striatin-4	STRN4	1110
30.958	30.919	30.9688	31.2139	31.1213	31.1028					15	15	15	38.5	38.5	38.5	40.684	0	76.978	20504000000	120	2.20238	0.249238	0.197381	1.43488	H7C2Q8;Q99848	H7C2Q8;Q99848	Probable rRNA-processing protein EBP2	EBNA1BP2	1379
NaN	28.4125	28.2877	27.9994	27.3546	27.9738					2	2	2	12.6	12.6	12.6	24.548	0	18.554	2162500000	15	0.889254	0.249303	-0.574123	-1.52665	P57739	P57739	Claudin-2	CLDN2	3222
31.4921	31.4185	31.5207	31.6677	31.6746	31.6565					55	55	55	30	30	30	220.62	0	323.31	29419000000	270	2.44339	0.249322	0.189143	1.44508	Q14966;Q14966-3;Q14966-4;Q14966-5;Q14966-2;Q14966-6;A0A096LPK8;A0A096LNS4;C9JWN0;A0A096LPI0;A0A096LNR2;A0A096LNX0;A0A096LNQ0;A0A096LPB4	Q14966;Q14966-3;Q14966-4	Zinc finger protein 638	ZNF638	3832
29.895	29.6969	30.2094	NaN	28.962	29.6318					5	5	5	82.4	82.4	82.4	7.3184	0	9.3917	6552800000	16	0.864318	0.249324	-0.636866	-1.53351	P63218	P63218	Guanine nucleotide-binding protein G(I)/G(S)/G(O) subunit gamma-5	GNG5	3356
29.2141	29.2836	29.3523	28.8779	29.1414	29.0317					13	13	1	40.8	40.8	3.9	44.141	0	64.869	5537500000	53	1.43657	0.24955	-0.266356	-1.43036	Q12824;C9JTA6;A0A0G2JRV3;A0A0G2JSE9;A0A2R8Y5N5;A0A0U1RRB8	Q12824;C9JTA6;A0A0G2JRV3;A0A0G2JSE9;A0A2R8Y5N5	SWI/SNF-related matrix-associated actin-dependent regulator of chromatin subfamily B member 1	SMARCB1	3589
26.9825	26.6709	26.8431	26.3883	26.5299	26.6472					4	4	4	23.1	23.1	23.1	24.752	0	9.523	1130900000	29	1.24394	0.249553	-0.310364	-1.42926	Q86UY6-3;Q86UY6;F5H2C9;Q86UY6-4	Q86UY6-3;Q86UY6;F5H2C9;Q86UY6-4	N-alpha-acetyltransferase 40	NAA40	4569
33.7876	33.5261	33.7592	33.405	33.4459	33.4334					29	29	29	78.1	78.1	78.1	26.21	0	323.31	120150000000	309	1.45788	0.249577	-0.262867	-1.43086	Q9HB71;Q9HB71-3;B2ZWH1;Q9HB71-2	Q9HB71;Q9HB71-3	Calcyclin-binding protein	CACYBP	5969
30.3395	30.4412	30.2642	30.1991	30.0747	30.038					10	10	1	53.4	53.4	8.2	24.276	0	82.72	11420000000	72	1.58544	0.249579	-0.244375	-1.43106	Q93062-3;E5RFP4	Q93062-3	RNA-binding protein with multiple splicing	RBPMS	5154
31.2133	30.8242	30.9742	30.6677	30.7821	30.594					18	18	18	43.9	43.9	43.9	44.961	0	262.46	18147000000	132	1.20494	0.249643	-0.322603	-1.42854	Q96I25;Q5W012;Q5W011;Q5W010;H0Y6J6	Q96I25;Q5W012	Splicing factor 45	RBM17	5337
28.3851	28.1389	28.2398	27.7714	27.8538	28.1383					9	9	9	13.9	13.9	13.9	75.926	0	18.727	2346400000	41	1.18638	0.249655	-0.33342	-1.43641	Q96RN5-3;Q96RN5-2;Q96RN5;G3V1P5;F8WDM6;F2Z2B7;C9JM58;C9JLN7;C9JZV5;C9JGN2;C9J1I1;H7C308	Q96RN5-3;Q96RN5-2;Q96RN5;G3V1P5	Mediator of RNA polymerase II transcription subunit 15	MED15	5439
30.2421	30.2881	30.1381	31.3705	30.5307	30.4709					7	7	7	56.2	56.2	56.2	16.156	0	323.31	13471000000	46	0.901933	0.24968	0.567944	1.44235	P09132;A0A087WYR0;A0A087WWU9;A0A2U3TZN1;P09132-2	P09132;A0A087WYR0;A0A087WWU9	Signal recognition particle 19 kDa protein	SRP19	2318
32.9619	32.7506	32.9216	32.7203	32.5162	32.5819					16	14	14	43.7	41.1	41.1	42.823	0	198.89	71996000000	145	1.43098	0.249691	-0.271896	-1.44328	Q99733;Q99733-2;C9J6D1;C9JZI7;E9PS34;E9PNJ7;A8MXH2;E9PKT8;E9PNW0;E9PJJ2;E9PKI2;E9PP22;C9J1B1;H0YCI4	Q99733;Q99733-2;C9J6D1;C9JZI7;E9PS34;E9PNJ7;A8MXH2;E9PKT8;E9PNW0;E9PJJ2	Nucleosome assembly protein 1-like 4	NAP1L4	5515
28.9048	29.097	28.749	29.1275	29.233	29.3224					9	9	9	12.6	12.6	12.6	106.16	0	76.562	5518100000	41	1.26419	0.249751	0.310708	1.44294	P06400;A0A3B3IS71	P06400;A0A3B3IS71	Retinoblastoma-associated protein	RB1	2250
32.346	32.1935	32.4163	32.1637	32.0233	31.8464					16	16	16	61.7	61.7	61.7	24.68	0	121.6	45118000000	134	1.27733	0.249865	-0.307467	-1.44418	Q92520;C9JP35;C9JMN4	Q92520	Protein FAM3C	FAM3C	5069
30.2268	30.212	29.8909	28.8394	29.2368	30.1258					64	2	0	65.9	1.8	0	98.063	0	10.981	8845300000	30	0.830892	0.249897	-0.709199	-1.43053	P50570;P50570-5;K7EPK9	P50570;P50570-5	Dynamin-2	DNM2	3052
31.4923	31.1884	31.1902	30.9197	31.04	31.021					18	18	18	57.4	57.4	57.4	41.9	0	323.31	20916000000	121	1.29159	0.249989	-0.296704	-1.42861	Q15738;C9JDR0	Q15738;C9JDR0	Sterol-4-alpha-carboxylate 3-dehydrogenase, decarboxylating	NSDHL	3954
33.9022	34.0455	33.9315	34.1965	34.1598	34.1446					28	28	28	41.4	41.4	41.4	88.414	0	323.31	177540000000	423	1.95645	0.254436	0.207246	1.4162	P05556;P05556-2;P05556-5;P05556-4;P05556-3;E7EQW5;C9JPK5;Q5T3E6;E9PLR6;E7EUI6;H7C4N8;E7ERX5;C9JJP8;Q5T3E5;E9PQJ2	P05556;P05556-2;P05556-5;P05556-4;P05556-3	Integrin beta-1	ITGB1	2244
27.6676	27.6262	27.6608	27.4634	27.4576	27.11					5	5	5	20.4	20.4	20.4	29.264	0	35.535	1984300000	32	1.23042	0.254701	-0.30792	-1.41541	Q6NUK4;A0A0U1RR85;Q6NUK4-2	Q6NUK4;A0A0U1RR85;Q6NUK4-2	Receptor expression-enhancing protein 3	REEP3	4311
29.0095	28.5989	28.2337	28.9403	29.049	29.3905					8	8	8	45.9	45.9	45.9	11.402	0	7.3721	4782000000	34	0.913698	0.254783	0.512594	1.41625	O43676;C9JKQ2	O43676;C9JKQ2	NADH dehydrogenase [ubiquinone] 1 beta subcomplex subunit 3	NDUFB3	1793
31.5587	31.5743	31.5717	31.699	31.7922	31.7551					44	44	44	49.8	49.8	49.8	102.97	0	323.31	33677000000	311	2.5534	0.254873	0.180543	1.41569	Q86XP3;Q86XP3-2;A0A0A0MSJ0;J3QRI2;J3KTK9;J3KRE3	Q86XP3;Q86XP3-2;A0A0A0MSJ0	ATP-dependent RNA helicase DDX42	DDX42	4609
29.6479	30.1409	29.5294	30.4631	30.2791	29.9867					7	7	7	45.6	45.6	45.6	24.49	0	84.24	11551000000	69	0.944056	0.254947	0.470238	1.41207	Q9NQ50	Q9NQ50	39S ribosomal protein L40, mitochondrial	MRPL40	6050
29.9478	30.0016	29.9104	30.0715	30.3644	30.2231					14	14	14	48.8	48.8	48.8	42.932	0	142.02	11818000000	122	1.40127	0.255124	0.266405	1.41243	A4D1E9;A4D1E9-2;C9J8R7;C9JNI1;C9JEQ8;F8WBY0;F8WCN4;F8WBB5;A4D1E9-3	A4D1E9;A4D1E9-2;C9J8R7;C9JNI1	GTP-binding protein 10	GTPBP10	580
28.0334	28.0743	NaN	28.2316	28.2504	28.3435					6	6	6	50	50	50	18.09	0	14.723	2822300000	38	1.73709	0.255131	0.22137	1.50394	E7ETY7;Q8TED1	E7ETY7;Q8TED1	Glutathione peroxidase;Probable glutathione peroxidase 8	GPX8	971
26.9013	26.6273	26.77	26.5445	26.0752	NaN					5	5	5	18.5	18.5	18.5	42.566	0	6.2319	768140000	20	0.960046	0.255182	-0.456325	-1.50829	Q7L273	Q7L273	BTB/POZ domain-containing protein KCTD9	KCTD9	4454
30.5252	30.2561	30.7882	29.885	30.1758	30.2658					11	11	11	37.1	37.1	37.1	30.748	0	84.414	11633000000	66	1.01349	0.255327	-0.414296	-1.41957	Q9BT09;A0A0C4DFY8	Q9BT09	Protein canopy homolog 3	CNPY3	5596
27.5516	27.3032	27.51	27.978	27.7178	27.6372					6	6	6	29.2	29.2	29.2	31.88	0	49.141	1884600000	42	1.18215	0.25536	0.322749	1.41336	O43709;O43709-3;H7C0G4;H7C170;F8WD87;F8WD67;E9PCQ7;O43709-2	O43709;O43709-3	Probable 18S rRNA (guanine-N(7))-methyltransferase	WBSCR22	1798
28.7021	28.5837	28.7203	28.3248	28.5645	28.2645					12	12	12	36.7	36.7	36.7	51.359	0	42.419	3735600000	33	1.31583	0.25547	-0.2841	-1.41267	Q92692-2;Q92692;K7EKE8	Q92692-2;Q92692;K7EKE8	Nectin-2	PVRL2	5100
37.9035	37.6973	37.838	37.6232	37.5889	37.4999					80	56	51	81.4	62.8	61	83.263	0	323.31	2015700000000	2040	1.56801	0.25548	-0.242275	-1.41633	P08238;Q58FF7	P08238	Heat shock protein HSP 90-beta	HSP90AB1	2299
28.4725	NaN	27.8173	27.2837	27.7917	27.5124					3	3	3	50.8	50.8	50.8	7.6191	0	3.883	1928100000	16	0.852214	0.25566	-0.61562	-1.50449	O75394	O75394	39S ribosomal protein L33, mitochondrial	MRPL33	1943
29.8555	30.025	29.8325	30.2054	30.2035	30.058					16	16	16	60.1	60.1	60.1	34.404	0	84.463	9729100000	100	1.49377	0.255816	0.251292	1.41269	O75569;O75569-3;O75569-2;G5E9Q4;F8WEG8;C9JMM3	O75569;O75569-3;O75569-2;G5E9Q4;F8WEG8;C9JMM3	Interferon-inducible double-stranded RNA-dependent protein kinase activator A	PRKRA	1969
35.4862	35.5877	35.6885	35.3477	35.2705	35.4145					12	12	12	94.1	94.1	94.1	14.716	0	323.31	457090000000	634	1.56144	0.256011	-0.243243	-1.41678	P09382;F8WEI7	P09382	Galectin-1	LGALS1	2319
33.0164	33.0048	33.1593	32.8869	32.7502	32.8459					32	32	30	64.4	64.4	61.9	63.723	0	323.31	76462000000	320	1.65318	0.256363	-0.232517	-1.41682	A0A3B3IRI2;P17812;B4E1E0;A0A3B3IRQ8;A0A3B3ITF6;P17812-2;A0A3B3ITB8;A0A3B3ISY3;A0A3B3ITH9	A0A3B3IRI2;P17812;B4E1E0;A0A3B3IRQ8;A0A3B3ITF6;P17812-2;A0A3B3ITB8	CTP synthase 1;CTP synthase	CTPS1	475
27.3798	28.3474	27.9287	28.4236	28.9305	28.2193					4	4	4	15.3	15.3	15.3	49.038	0	52.495	2777900000	32	0.845547	0.256545	0.639137	1.41722	B4DJV5;Q13610	B4DJV5;Q13610	Periodic tryptophan protein 1 homolog	PWP1	677
28.2311	27.6912	27.8817	27.5788	27.6304	27.4658					8	8	8	27.3	27.3	27.3	51.547	0	93.22	1987000000	31	1.06941	0.256551	-0.376332	-1.41798	Q6NXE6-2;Q6NXE6;B4E1N1;F5GWV0;F5H4P3;H0YH65;F5H6J3;F5H2X2;F5H2K4;H0YGL0;F5H052;H0YGQ5;F5H3X1	Q6NXE6-2;Q6NXE6;B4E1N1;F5GWV0;F5H4P3	Armadillo repeat-containing protein 6	ARMC6	4318
33.8795	33.9211	33.9263	33.8043	33.5988	33.6151					33	33	33	76.7	76.7	76.7	38.242	0	323.31	144750000000	382	1.60146	0.256889	-0.236217	-1.40934	Q9Y266;A0A0A0MSU9;A0A0A0MSS4	Q9Y266	Nuclear migration protein nudC	NUDC	6623
29.2904	29.278	29.2764	29.1399	29.1064	29.0083					9	9	9	47.2	47.2	47.2	28.147	0	33.248	5781700000	65	2.11153	0.257174	-0.196737	-1.40821	Q15773;F5H0Y3;F5H7L5;F5H800	Q15773	Myeloid leukemia factor 2	MLF2	3959
35.6617	35.6569	35.7522	35.5257	35.4113	35.5112					66	66	66	75.8	75.8	75.8	113.8	0	323.31	478710000000	908	1.92217	0.257595	-0.207555	-1.40726	P22314-2;P22314;Q5JRR6;Q5JRR9;Q5JRS0;Q5JRS2;Q5JRS1;Q5JRS3	P22314-2;P22314	Ubiquitin-like modifier-activating enzyme 1	UBA1	2595
29.9657	30.0061	29.8906	29.737	29.7971	29.7469					18	18	18	31.4	31.4	31.4	92.462	0	163.44	9524700000	104	2.1304	0.257771	-0.193778	-1.39778	Q9BYF1;Q9BYF1-2	Q9BYF1;Q9BYF1-2	Angiotensin-converting enzyme 2;Processed angiotensin-converting enzyme 2	ACE2	5708
26.1063	26.3038	NaN	26.4947	26.4145	26.5938					5	5	5	10.1	10.1	10.1	89.761	0	8.0891	629140000	18	1.23024	0.257792	0.295942	1.48349	Q9C026-4;Q9C026;Q9C026-5	Q9C026-4;Q9C026;Q9C026-5	E3 ubiquitin-protein ligase TRIM9	TRIM9	5741
37.8268	37.7203	37.815	37.6316	37.5931	37.5214					43	43	36	91.6	91.6	79.6	44.614	0	323.31	2225100000000	2233	1.93221	0.257847	-0.20539	-1.40028	P00558;P00558-2	P00558;P00558-2	Phosphoglycerate kinase 1	PGK1	2177
30.4643	30.769	30.4842	30.2247	30.2007	30.3894					14	14	14	42.2	42.2	42.2	46.36	0	73.831	14105000000	138	1.23036	0.25786	-0.30092	-1.4004	O14874;O14874-2;O14874-3;H3BTL2;H3BS02;H3BNP3;H3BUV3;H3BQP2	O14874;O14874-2;O14874-3;H3BTL2;H3BS02	[3-methyl-2-oxobutanoate dehydrogenase [lipoamide]] kinase, mitochondrial	BCKDK	1653
34.2893	33.9924	34.3294	33.73	33.9524	33.9622					11	11	11	68.5	68.5	68.5	17.818	0	323.31	181100000000	274	1.16051	0.257885	-0.322138	-1.39738	P30050;P30050-2	P30050;P30050-2	60S ribosomal protein L12	RPL12	2719
29.7901	29.7879	30.1325	NaN	29.6552	29.0059					4	4	4	40.2	40.2	40.2	10.688	0	40.839	7065200000	38	0.864668	0.257941	-0.572973	-1.49387	P82921	P82921	28S ribosomal protein S21, mitochondrial	MRPS21	3405
30.7119	30.8939	30.7596	31.1394	30.9196	31.085					16	16	16	51.5	51.5	51.5	35.536	0	120.33	17609000000	99	1.41149	0.257947	0.259536	1.398	Q53FA7;Q53FA7-2;H7BZH6	Q53FA7;Q53FA7-2;H7BZH6	Quinone oxidoreductase PIG3	TP53I3	4084
31.8173	31.7474	31.7718	31.5052	31.6619	31.5272					20	20	19	72	72	68.6	31.54	0	323.31	33461000000	171	1.80407	0.258132	-0.214069	-1.39836	P48739;P48739-3;A0A0A0MSW4;P48739-2;B3KYB6;B3KYB7	P48739;P48739-3;A0A0A0MSW4;P48739-2	Phosphatidylinositol transfer protein beta isoform	PITPNB	2982
29.4414	28.8169	29.435	28.3273	28.0073	29.2003					4	4	4	28.4	28.4	28.4	25.609	0	86.805	5685100000	28	0.80706	0.25819	-0.719446	-1.40434	O95197-3;O95197-4;O95197-7;O95197-2;O95197;B7Z4M1;O95197-6;O95197-5;F5H891;F5GWG7;F5H617	O95197-3;O95197-4;O95197-7;O95197-2;O95197;B7Z4M1;O95197-6;O95197-5	Reticulon-3;Reticulon	RTN3	2068
33.945	33.6851	33.9662	33.3342	33.7371	33.4812					33	33	32	48.1	48.1	48.1	54.389	0	323.31	132290000000	397	1.10235	0.258202	-0.347916	-1.40058	P50995;P50995-2;H0Y6E1	P50995;P50995-2	Annexin A11	ANXA11	3065
29.0366	28.8751	29.1144	28.4024	28.2827	28.9736					12	12	12	47.1	47.1	47.1	45.251	0	109.19	3900900000	59	0.950101	0.258241	-0.455798	-1.40462	Q92643;A6NEM5;B1AK81;Q92643-2	Q92643;A6NEM5;B1AK81;Q92643-2	GPI-anchor transamidase	PIGK	5096
28.421	29.2026	28.982	28.5541	27.3736	28.412					7	7	7	39	39	39	18.388	0	23.88	4172100000	50	0.795052	0.258266	-0.755342	-1.40184	F5GYJ5;Q9NX18;F8W679;M0QYN2;F5GXW4;M0R060;F5H5T6;F5H8E2	F5GYJ5;Q9NX18;F8W679;M0QYN2;F5GXW4;M0R060;F5H5T6	Succinate dehydrogenase assembly factor 2, mitochondrial	SDHAF2	1109
29.9313	29.7346	29.726	29.9896	30.1529	30.0188					18	18	18	33.8	33.8	33.8	76.889	0	56.982	8701200000	102	1.42409	0.258285	0.256451	1.39519	Q969X6;H3BSH7;Q969X6-2;Q969X6-3;A0A0J9YWM9;A0A0J9YXV4;A0A0J9YWK2;H3BPD7;H3BRM8;I3L4T9;J3KSI1;J3KSE6;J3KTR0;A0A0J9YX18	Q969X6;H3BSH7;Q969X6-2;Q969X6-3;A0A0J9YWM9	Cirhin	CIRH1A	5179
26.85	27.5196	26.2645	27.4301	27.5797	27.5853					11	11	11	25	25	25	57.002	0	23.997	1655900000	57	0.827561	0.258317	0.653695	1.40238	Q9BV44;H7C3J3;H7C0R6;C9JP31;C9J9V2	Q9BV44;H7C3J3	THUMP domain-containing protein 3	THUMPD3	5634
28.1898	27.6777	28.2461	27.5933	27.64	27.6911					4	4	4	7	7	7	104.7	0	146.4	2174700000	33	1.01688	0.25838	-0.396447	-1.40092	Q9NVH2-3;Q9NVH2-2;Q9NVH2;Q9NVH2-4;A0A087X1Q0;A0A087WYC2;A0A087WXK3	Q9NVH2-3;Q9NVH2-2;Q9NVH2;Q9NVH2-4	Integrator complex subunit 7	INTS7	6164
29.6631	29.538	29.4458	29.2891	29.3478	29.3184					12	12	12	67.6	67.6	67.6	16.183	0	95.37	7088500000	53	1.61799	0.258455	-0.23056	-1.39561	Q9BQI0-3;Q9BQI0;Q9BQI0-2;A6PVM9;Q5JUP3;Q9BQI0-4	Q9BQI0-3;Q9BQI0;Q9BQI0-2;A6PVM9;Q5JUP3;Q9BQI0-4	Allograft inflammatory factor 1-like	AIF1L	5551
28.2415	28.0201	27.8415	28.5598	28.2164	28.3857					13	13	13	32.2	32.2	32.2	55.866	0	26.698	2864300000	42	1.0892	0.258473	0.352979	1.39869	P86790;P86791;F8WD66	P86790;P86791	Vacuolar fusion protein CCZ1 homolog B;Vacuolar fusion protein CCZ1 homolog	CCZ1B;CCZ1	3424
29.4338	29.1198	29.0092	29.4549	29.453	29.8117					10	10	10	29	29	29	58.199	0	201.18	6258000000	34	1.03882	0.258477	0.385592	1.40553	A0A0A6YYI3;A0A0B4J1V8;Q9NQ55-2;Q9NQ55;Q9NQ55-3;A8MV53;H7C446;C9J3W3;C9JHF7	A0A0A6YYI3;A0A0B4J1V8;Q9NQ55-2;Q9NQ55;Q9NQ55-3;A8MV53;H7C446	Suppressor of SWI4 1 homolog	PPAN-P2RY11;PPAN	213
30.0985	29.819	30.0535	30.2042	30.2307	30.3923					11	11	11	38.7	38.7	38.7	18.006	0	46.377	10738000000	72	1.27847	0.258574	0.28539	1.39421	X6R5Z6;Q5JTJ3-3;Q5JTJ3;Q5JTJ3-2	X6R5Z6;Q5JTJ3-3;Q5JTJ3;Q5JTJ3-2	Cytochrome c oxidase assembly factor 6 homolog	COA6	4129
28.5124	28.4072	28.2067	27.9394	28.2475	27.9476					14	14	14	16.9	16.9	16.9	168.35	0	102.27	2883300000	51	1.14876	0.258586	-0.330592	-1.40477	Q5TGY3	Q5TGY3	AT-hook DNA-binding motif-containing protein 1	AHDC1	4209
31.7841	31.8344	31.7822	32.1185	31.9953	31.9389					45	45	10	52.3	52.3	12	147.18	0	323.31	37084000000	275	1.75652	0.258653	0.217292	1.39564	Q641Q2;F8W7U3;Q641Q2-2;E7ESD2;A0A087WYF6;B1AP61	Q641Q2;F8W7U3;Q641Q2-2;E7ESD2;A0A087WYF6	WASH complex subunit FAM21A	FAM21A	4250
30.2916	29.9609	29.9559	29.7475	29.8306	29.7221					23	20	20	43.3	41.5	41.5	57.949	0	51.682	9211900000	112	1.22771	0.258661	-0.302748	-1.40268	Q13425;Q13425-2;H0YCS0;A0A140TA73;A0A0G2JM75;J3KT21;H7BY41	Q13425;Q13425-2;H0YCS0	Beta-2-syntrophin	SNTB2	3671
27.7423	28.386	28.3729	28.5804	28.5078	28.7817					41	6	6	49.1	8.8	8.8	147.05	0	58.604	3127900000	25	0.937089	0.258792	0.456243	1.3924	A0A0A0MR88;A0A096LPC5;Q9Y4E1-6;Q9Y4E1;Q9Y4E1-2;Q9Y4E1-1;J3KP36;Q9Y4E1-3;Q9Y4E1-5;Q5SRD0;A0A0A0MT65;Q5T1D7	A0A0A0MR88;A0A096LPC5;Q9Y4E1-6;Q9Y4E1;Q9Y4E1-2;Q9Y4E1-1;J3KP36;Q9Y4E1-3;Q9Y4E1-5	WASH complex subunit FAM21C	FAM21C	148
27.682	NaN	28.1954	27.1437	27.2288	27.6988					4	2	2	18	13.1	13.1	35.136	0	54.462	1833400000	19	0.847552	0.258967	-0.581608	-1.47715	P16220-2;P16220;P16220-3;C9JBT4;C9J896;C9J4L5;H7C1R5;H7C3I0;E7EWP8	P16220-2;P16220;P16220-3;C9JBT4;C9J896	Cyclic AMP-responsive element-binding protein 1	CREB1	2480
32.4166	32.5004	32.6529	32.1967	32.3331	32.2904					21	21	21	46	46	46	44.468	0	288.8	50585000000	195	1.45001	0.261377	-0.249878	-1.38779	Q16543;K7EQA9;K7EKQ2;K7EL68;K7EIU0	Q16543;K7EQA9;K7EKQ2	Hsp90 co-chaperone Cdc37;Hsp90 co-chaperone Cdc37, N-terminally processed	CDC37	3986
28.4413	28.5364	28.6362	28.0289	28.2841	28.3849					7	7	7	24.5	24.5	24.5	30.415	0	125.6	3477000000	45	1.19643	0.261717	-0.305316	-1.38812	A0A1W2PRV5;E7EQZ4;Q16637-4;Q16637-2;Q16637-3;Q16637;B4DP61;H0YBZ9;A0A0G2JRX5;A0A0G2JRY6	A0A1W2PRV5;E7EQZ4;Q16637-4;Q16637-2;Q16637-3;Q16637;B4DP61	Survival motor neuron protein	SMN1;SMN2	395
31.7539	31.6854	31.883	31.5518	31.3189	31.6019					21	21	20	49.5	49.5	47.5	44.361	0	224.57	32040000000	167	1.26953	0.262434	-0.283211	-1.3838	B7ZC38;Q9NR46;Q9NR46-2;B7ZC39;F8WFB9;G5E9J1;H7C1Z6	B7ZC38;Q9NR46;Q9NR46-2;B7ZC39	Endophilin-B2	SH3GLB2	717
30.2466	30.2908	30.0926	30.3837	30.4539	30.4875					27	27	27	58.3	58.3	58.3	58.414	0	87.744	12985000000	113	1.57915	0.262613	0.231704	1.38409	Q8TED0;H0Y8P4;Q8TED0-3;Q8TED0-2;D6RF65	Q8TED0;H0Y8P4;Q8TED0-3;Q8TED0-2	U3 small nucleolar RNA-associated protein 15 homolog	UTP15	4980
27.9507	28.3309	27.8339	27.3018	27.6087	27.8673					18	18	18	17	17	17	136.14	0	60.808	2619900000	49	0.939907	0.262653	-0.445882	-1.3853	E9PHV5;P28290-2;P28290;P28290-3;E7EUL7;H7BZ26	E9PHV5;P28290-2;P28290;P28290-3;E7EUL7	Sperm-specific antigen 2	SSFA2	1031
29.8962	30.1615	29.7816	30.3532	30.2266	30.187					31	31	30	35.5	35.5	34.2	152.29	0	185.08	10495000000	140	1.18024	0.262708	0.309212	1.38551	Q96RT1-5;Q96RT1-3;Q96RT1-9;Q96RT1-2;Q96RT1;Q96RT1-8;Q96RT1-7;Q96RT1-6;Q96RT1-4;B4DIP2;H0YA04;H0Y9E8;B1AKT2;Q96NW7-3	Q96RT1-5;Q96RT1-3;Q96RT1-9;Q96RT1-2;Q96RT1;Q96RT1-8;Q96RT1-7;Q96RT1-6;Q96RT1-4	Protein LAP2	ERBB2IP	5446
29.8435	29.7781	29.6602	29.4686	29.6155	29.4914					18	18	18	41.9	41.9	41.9	80.104	0	86.96	7767700000	87	1.54142	0.262956	-0.235434	-1.3815	Q5VV41;Q5VV41-2;B0QZD3;B0QZD4	Q5VV41;Q5VV41-2	Rho guanine nucleotide exchange factor 16	ARHGEF16	4226
33.2975	32.4296	32.9408	32.49	32.0975	32.4883					14	2	2	17.6	3.7	3.7	71.027	0	102.89	67431000000	80	0.87058	0.262973	-0.530669	-1.38315	P17066;P48741	P17066;P48741	Heat shock 70 kDa protein 6;Putative heat shock 70 kDa protein 7	HSPA6;HSPA7	2498
29.6398	29.8637	30.0214	30.3174	30.1128	30.0678					12	12	12	66.3	66.3	66.3	19.856	0	159.74	9465200000	71	1.1322	0.263216	0.324382	1.38188	Q8N183;D6RA56;H0YA50	Q8N183	Mimitin, mitochondrial	NDUFAF2	4736
31.2726	31.1988	31.3021	31.0514	30.8788	31.1122					14	14	14	42.5	42.5	42.5	45.059	0	178.95	19694000000	111	1.4789	0.263295	-0.243715	-1.38172	P05121;P05121-2	P05121;P05121-2	Plasminogen activator inhibitor 1	SERPINE1	2232
27.6734	27.3529	26.9671	27.616	27.7171	28.4161					9	5	5	39.6	26.1	26.1	23.584	0	75.956	2218400000	18	0.838154	0.263543	0.585265	1.38034	Q92930;H0YNE9;H0YMN7;A0A2R8YDI9;H0YLJ8;H0YL94;M0R257;G3V196;A0A2R8YFB8;P59190-2;P59190;Q96E17	Q92930;H0YNE9	Ras-related protein Rab-8B	RAB8B	5133
28.433	27.6671	28.3905	27.8182	NaN	26.5106					5	5	5	27.1	27.1	27.1	26.422	0	20.99	1971100000	19	0.732058	0.263565	-0.999097	-1.4619	Q5HYI8;C9JXM3;F8WF50;F8WDC7;H7C533;F8WAX9	Q5HYI8;C9JXM3	Rab-like protein 3	RABL3	4118
28.2906	29.0595	28.512	29.2296	28.9532	29.0952					13	13	13	21.6	21.6	21.6	87.054	0	24.028	4849200000	52	0.910286	0.263621	0.472006	1.37996	Q68CQ4;H7C2R4	Q68CQ4	Digestive organ expansion factor homolog	DIEXF	4258
26.8854	NaN	26.5633	26.9879	27.2588	27.0626					7	7	1	26.5	26.5	3.9	33.652	0	9.1075	876040000	20	1.01122	0.263744	0.378765	1.46231	Q9BSV6	Q9BSV6	tRNA-splicing endonuclease subunit Sen34	TSEN34	5594
31.2546	31.0104	31.3929	30.7918	31.0736	30.7611					14	14	14	50.6	50.6	50.6	41.806	0	264.27	20345000000	129	1.07992	0.264326	-0.343811	-1.3771	Q9BRK5;Q9BRK5-6;H0Y3T6;G3V1E2;Q9BRK5-4;Q9BRK5-3;Q9BRK5-2;Q9BRK5-5	Q9BRK5;Q9BRK5-6;H0Y3T6;G3V1E2;Q9BRK5-4;Q9BRK5-3;Q9BRK5-2	45 kDa calcium-binding protein	SDF4	5564
29.5858	29.3661	29.464	29.1116	29.1848	29.3321					26	26	26	8.4	8.4	8.4	521.95	0	73.716	6447300000	93	1.35148	0.26464	-0.262506	-1.37582	P98164;E9PC35;A0A3B3IT64	P98164	Low-density lipoprotein receptor-related protein 2	LRP2	3428
NaN	26.3258	26.4114	26.2176	25.9232	25.7658					6	6	6	18.7	18.7	18.7	49.75	0	14.261	586260000	18	0.978439	0.264663	-0.399744	-1.45955	Q8IX04-6;Q8IX04;Q8IX04-4;Q8IX04-3;Q8IX04-2;Q8IX04-5;Q8IX04-7	Q8IX04-6;Q8IX04;Q8IX04-4;Q8IX04-3;Q8IX04-2;Q8IX04-5	Ubiquitin-conjugating enzyme E2 variant 3	UEVLD	4682
28.5628	28.5237	28.5991	28.7104	28.741	28.8857					6	6	6	41.2	41.2	41.2	23.889	0	46.112	3832200000	46	1.69093	0.264796	0.217159	1.37193	Q6P1X6;H0YF29;Q6P1X6-2;J3KNI2	Q6P1X6;H0YF29;Q6P1X6-2	UPF0598 protein C8orf82	C8orf82	4332
33.0217	33.5307	33.2612	33.5265	33.6439	33.698					18	18	18	71.1	71.1	71.1	36.413	0	323.31	113850000000	297	1.06267	0.264855	0.351592	1.37616	Q15417;Q15417-2;Q15417-3;E9PDU6	Q15417;Q15417-2;Q15417-3;E9PDU6	Calponin-3;Calponin	CNN3	3921
31.2338	31.2773	31.4031	31.1589	31.0677	30.9586					23	23	23	58.4	58.4	58.4	67.867	0	323.31	21802000000	175	1.46368	0.264858	-0.242966	-1.37243	A1L0T0;M0R026;M0QZX5;E9PJS0;M0R1B5;E9PL44	A1L0T0;M0R026	Acetolactate synthase-like protein	ILVBL	559
29.8525	29.6932	29.7303	29.5285	29.4409	29.6101					15	15	15	38.4	38.4	38.4	33.881	0	107.47	7870600000	87	1.55866	0.264863	-0.232172	-1.37735	Q9NXA8;Q9NXA8-2;Q9NXA8-3;Q9NXA8-4	Q9NXA8;Q9NXA8-2;Q9NXA8-3;Q9NXA8-4	NAD-dependent protein deacylase sirtuin-5, mitochondrial	SIRT5	6224
28.1317	27.6423	27.9598	27.6078	27.5262	27.588					10	10	10	18.4	18.4	18.4	70.074	0	4.4697	2125300000	29	1.0903	0.265099	-0.337249	-1.37412	A0A0A0MRZ4;Q15025-7;Q15025-8;Q15025-5;Q15025-6;Q15025-4;Q15025-2;Q15025;E7EMV7;Q15025-3;E7EW15;H0YC17;E7EWG2;E7EW68	A0A0A0MRZ4;Q15025-7;Q15025-8;Q15025-5;Q15025-6;Q15025-4;Q15025-2;Q15025;E7EMV7;Q15025-3	TNFAIP3-interacting protein 1	TNIP1	179
31.3325	30.7958	31.5749	30.5076	30.6946	30.9834					6	6	6	19.3	19.3	19.3	44.385	0	322.61	19913000000	73	0.876989	0.265192	-0.505892	-1.3725	Q15427;Q5SZ64	Q15427	Splicing factor 3B subunit 4	SF3B4	3923
27.5568	27.1956	27.4716	27.1826	26.305	NaN					5	5	5	11.6	11.6	11.6	62.836	0	5.3934	1241200000	24	0.798666	0.265435	-0.664186	-1.45637	Q96BF6	Q96BF6	Nucleus accumbens-associated protein 2	NACC2	5207
27.4673	27.4356	26.7674	26.4439	26.7403	26.954					5	5	5	19.6	19.6	19.6	41.268	0	5.7468	1190400000	22	0.874095	0.265527	-0.510635	-1.37289	H0Y7P7;Q9UG56-2;Q9UG56;B1AKM8;B1AKM6	H0Y7P7;Q9UG56-2;Q9UG56	Phosphatidylserine decarboxylase proenzyme;Phosphatidylserine decarboxylase alpha chain;Phosphatidylserine decarboxylase beta chain	PISD	1271
27.0021	26.6103	27.2803	26.195	26.7199	26.5426					2	2	2	23.5	23.5	23.5	16.499	0	7.2267	1061700000	19	0.899676	0.265655	-0.478429	-1.37463	A0A024R161;P50151;Q9H1X3-3	A0A024R161;P50151;Q9H1X3-3	Guanine nucleotide-binding protein subunit gamma;Guanine nucleotide-binding protein G(I)/G(S)/G(O) subunit gamma-10;DnaJ homolog subfamily C member 25	hCG_1994888;GNG10;DNAJC25	3
36.2789	36.1646	36.4108	35.9776	36.1319	35.969					25	25	21	84.9	84.9	66.3	18.502	0	323.31	791770000000	796	1.36267	0.266385	-0.258603	-1.37073	P23528;G3V1A4;E9PP50;E9PK25;E9PQB7;E9PLJ3;E9PS23	P23528;G3V1A4;E9PP50;E9PK25;E9PQB7;E9PLJ3;E9PS23	Cofilin-1	CFL1	2621
26.3581	26.5026	26.5151	26.8769	NaN	26.6446					5	5	5	22.7	22.7	22.7	31.863	0	7.6035	935070000	25	1.16471	0.267221	0.302139	1.45046	Q96CS2;K7EK72;K7EJA9;K7EM54;K7EQT8;K7EKH4;K7ES67;Q96CS2-2	Q96CS2;K7EK72;K7EJA9;K7EM54;K7EQT8;K7EKH4	HAUS augmin-like complex subunit 1	HAUS1	5235
27.4016	NaN	27.8555	28.2748	27.857	28.5931					8	8	8	17.7	17.7	17.7	61.68	0	29.911	2275900000	34	0.812602	0.267704	0.613053	1.44922	P35052;H7C410;H7C024;H7BZL4;P35052-2;C9J4Y6;H7BZE9	P35052;H7C410;H7C024;H7BZL4	Glypican-1;Secreted glypican-1	GPC1	2785
29.2572	29.2623	29.6628	28.4404	29.1216	29.1274					18	16	16	27.6	26.4	26.4	97.326	0	51.395	5734100000	77	0.875244	0.269128	-0.497608	-1.3645	Q92995;Q92995-2;H7C5J3	Q92995;Q92995-2;H7C5J3	Ubiquitin carboxyl-terminal hydrolase 13	USP13	5145
26.4294	27.3515	NaN	27.5281	27.6129	27.4694					4	4	4	18.2	18.2	18.2	26.65	0	6.7872	1414600000	21	0.795561	0.270008	0.646331	1.44325	Q96K19-2;Q96K19;E9PP55;Q96K19-5;Q96K19-3;Q96K19-4;Q96K19-6	Q96K19-2;Q96K19;E9PP55;Q96K19-5;Q96K19-3	E3 ubiquitin-protein ligase RNF170	RNF170	5368
26.3649	26.4649	26.4727	26.7447	26.5997	26.6061					9	9	8	7	7	6.6	201.26	0	9.4198	873590000	30	1.67467	0.271065	0.216047	1.36167	Q9UPX8-3;Q9UPX8;H7C1X5;E7EUA2;A6NHU9;A0A0A0MSQ6;Q9UPX8-4;E7EX50;H0Y7S5;Q9UPX8-2;C9JFP8;H9KV90;Q9Y566-3;Q9Y566	Q9UPX8-3;Q9UPX8;H7C1X5;E7EUA2;A6NHU9;A0A0A0MSQ6;Q9UPX8-4	SH3 and multiple ankyrin repeat domains protein 2	SHANK2	6597
31.7028	31.5682	31.8067	31.4968	31.4805	31.3611					27	25	25	51.3	47.3	47.3	59.069	0	197.31	29364000000	192	1.41318	0.27187	-0.246415	-1.35982	Q13596;Q13596-2;Q13596-3;H0YK42;J3KPH4;H0YKD5;H0YK43;H0YKT3;H0YKL5;H0YK58	Q13596;Q13596-2;Q13596-3;H0YK42	Sorting nexin-1	SNX1	3705
30.4565	30.7018	30.3196	31.0445	30.783	30.6886					14	14	14	30.2	30.2	30.2	52.839	0	71.747	15072000000	85	1.05334	0.27203	0.346062	1.36049	P56182;D6RE82	P56182	Ribosomal RNA processing protein 1 homolog A	RRP1	3201
28.2916	28.2395	27.8326	27.6521	27.8639	27.7953					11	11	11	12.9	12.9	12.9	137.53	0	79.277	2761500000	47	1.04342	0.272095	-0.350813	-1.36008	Q92610;H0YM74	Q92610;H0YM74	Zinc finger protein 592	ZNF592	5089
28.6045	28.2138	28.4913	28.172	27.9597	28.2048					17	17	15	16.5	16.5	15.6	162.1	0	47.911	2666000000	69	1.09595	0.273406	-0.324375	-1.35628	Q15262;Q15262-2;Q15262-3;Q5TG12;E9PGC5;Q15262-4;H0Y6P5;H0YDP9;H0Y6V4;A0A0G2JQF6;E9PRW2	Q15262;Q15262-2;Q15262-3;Q5TG12;E9PGC5;Q15262-4	Receptor-type tyrosine-protein phosphatase kappa;Protein-tyrosine-phosphatase	PTPRK	3899
34.77	34.7898	34.9465	34.4757	34.6752	34.618					28	28	17	63.7	63.7	53.2	49.229	0	323.31	281380000000	840	1.40598	0.273434	-0.245742	-1.35437	P31943;G8JLB6;E9PCY7;H0YB39;D6RBM0;H0YBD7;D6RIU0;E5RGV0;D6RFM3;H0YBG7;D6RIT2;D6R9T0;D6RDU3;D6RJ04;D6RIH9;D6RAM1;E7EN40;E7EQJ0;E5RGH4;D6RDL0;D6RF17;D6R9D3;H0YAQ2;E5RJ94	P31943;G8JLB6;E9PCY7;H0YB39;D6RBM0	Heterogeneous nuclear ribonucleoprotein H;Heterogeneous nuclear ribonucleoprotein H, N-terminally processed	HNRNPH1	1249
26.2142	26.7391	NaN	26.9749	26.7934	27.4127					9	9	9	26.2	26.2	26.2	49.486	0	4.3745	996590000	14	0.812678	0.273568	0.583698	1.43229	Q9NWK9-2;Q9NWK9	Q9NWK9-2;Q9NWK9	Box C/D snoRNA protein 1	ZNHIT6	6195
29.1551	29.46	29.4159	29.7693	29.437	29.9669					11	11	11	28.2	28.2	28.2	53.415	0	32.255	7381700000	61	0.983061	0.273574	0.380733	1.35232	O00635	O00635	E3 ubiquitin-protein ligase TRIM38	TRIM38	1613
33.8917	33.7477	33.7007	33.467	33.595	33.5839					17	17	17	66.1	66.1	66.1	35.329	0	323.31	136230000000	338	1.51551	0.273587	-0.231388	-1.35668	P31937;H7BZL2	P31937	3-hydroxyisobutyrate dehydrogenase, mitochondrial	HIBADH	2751
28.1153	27.9039	27.9278	28.1813	28.2265	28.8021					10	10	10	30.6	30.6	30.6	43.266	0	9.8765	2673200000	34	0.934215	0.273614	0.420985	1.35504	A0A3B3ISA7;O75689;A0A087WTN6;H0Y7Q1;O75689-3;O75689-2;H7C324;H7C4B3;H7BZT6;H7C264;C9JN36	A0A3B3ISA7;O75689;A0A087WTN6;H0Y7Q1;O75689-3;O75689-2;H7C324;H7C4B3;H7BZT6;H7C264	Arf-GAP with dual PH domain-containing protein 1	ADAP1	487
26.8638	27.3988	26.9959	27.2651	27.4979	27.9508					10	10	10	24.9	24.9	24.9	37.478	0	22.159	1651700000	34	0.876297	0.273787	0.48507	1.35599	P46976-2;P46976;G5E9W8;C9JQ42;P46976-3;C9J8R8;C9J7C7	P46976-2;P46976;G5E9W8;C9JQ42;P46976-3	Glycogenin-1	GYG1	2948
30.1687	30.9829	30.6265	31.1555	31.0175	30.9894					5	5	5	7.6	7.6	7.6	53.944	0	254.8	19072000000	78	0.891817	0.273793	0.461421	1.35239	P53985;Q5T8R3;Q5T8R5;P53985-2	P53985;Q5T8R3;Q5T8R5;P53985-2	Monocarboxylate transporter 1	SLC16A1	3153
28.6271	28.8349	28.4338	29.0466	28.7817	29.0832					10	10	10	35.7	35.7	35.7	48.842	0	120.67	4128500000	41	1.06214	0.273834	0.338552	1.35533	Q9NWU1;Q9NWU1-2;C9JQQ2;C9J2G3;F8VNS3	Q9NWU1;Q9NWU1-2;C9JQQ2;C9J2G3	3-oxoacyl-[acyl-carrier-protein] synthase, mitochondrial	OXSM	6202
32.3892	32.4894	32.4768	32.1369	32.2501	32.3152					23	23	9	42.4	42.4	25.9	82.525	0	323.31	46248000000	211	1.63356	0.273906	-0.217695	-1.35317	A0A0A0MS51;A0A0A0MT01;P06396-2;P06396-4;P06396-3;P06396;Q5T0I0;A0A0U1RQL8;Q5T0H8	A0A0A0MS51;A0A0A0MT01;P06396-2;P06396-4;P06396-3;P06396	Gelsolin	GSN	182
28.2637	28.5896	28.3437	28.2573	28.0618	27.6927					8	8	8	13.7	13.7	13.7	86.724	0	52.221	2918400000	42	0.961557	0.274084	-0.395086	-1.3512	Q9Y4K0;H0YAR1;E5RHH3;E5RFY0;H0YAP6;E5RI22;E5RJL2	Q9Y4K0	Lysyl oxidase homolog 2	LOXL2	6742
30.7225	31.0276	30.9671	30.7296	30.6303	30.2414					17	17	2	78.8	78.8	11.8	33.733	0	157.3	15797000000	116	0.992355	0.275892	-0.371957	-1.34881	Q9Y316;Q9Y316-2;B5MCI6	Q9Y316;Q9Y316-2	Protein MEMO1	MEMO1	6675
26.4538	26.5839	26.5405	26.8677	27.0819	26.6085					8	8	8	13.6	13.6	13.6	96.619	0	25.377	1130700000	32	1.08062	0.276098	0.326671	1.34926	Q96RS0	Q96RS0	Trimethylguanosine synthase	TGS1	5444
31.2267	31.4418	31.4935	31.7771	31.5033	31.7861					23	23	23	62.9	62.9	62.9	52.545	0	282.85	30510000000	177	1.14698	0.276122	0.301537	1.34835	O75306;O75306-2	O75306;O75306-2	NADH dehydrogenase [ubiquinone] iron-sulfur protein 2, mitochondrial	NDUFS2	1922
27.7446	27.9377	27.9269	28.1297	28.0655	28.0824					11	11	8	16	16	12.7	122.87	0	80.218	2639300000	37	1.56432	0.27685	0.222808	1.34606	P00519;P00519-2	P00519;P00519-2	Tyrosine-protein kinase ABL1	ABL1	2175
31.4315	30.8537	31.2605	30.875	30.8728	30.624					23	22	22	55.8	54	54	54.933	0	93.983	19475000000	127	0.961629	0.276919	-0.391293	-1.3468	O95793-2;O95793;A0A087X1A5;Q5JW30;O95793-3;Q5JW28;F6UDC6	O95793-2;O95793;A0A087X1A5;Q5JW30;O95793-3	Double-stranded RNA-binding protein Staufen homolog 1	STAU1	2134
29.6555	29.665	29.7317	29.3972	29.5356	29.5164					13	13	13	44.1	44.1	44.1	38.496	0	93.872	6972200000	93	1.81439	0.278054	-0.200994	-1.34453	P40937;P40937-2;F5H5S0;F5H304;C9JH72;F5H0U6;E9PEP3	P40937;P40937-2	Replication factor C subunit 5	RFC5	2866
27.451	27.563	27.6719	27.8952	28.0873	27.6632					8	8	8	17.4	17.4	17.4	75.403	0	15.065	2213700000	29	1.08829	0.27886	0.319905	1.343	Q8WVC0;Q8WVC0-2	Q8WVC0;Q8WVC0-2	RNA polymerase-associated protein LEO1	LEO1	5024
31.1164	31.2813	31.0866	31.5618	31.5505	31.2511					22	22	2	58.4	58.4	5.2	52.891	0	323.31	25834000000	239	1.16361	0.27913	0.293015	1.34157	P50579;P50579-3;F8VRR3;G3V1U3;F8VY03;F8VSC4;F8VZX9	P50579;P50579-3;F8VRR3;G3V1U3	Methionine aminopeptidase 2	METAP2	3055
29.0835	29.0826	29.0541	29.2245	29.2109	29.2763					15	15	15	47.1	47.1	47.1	37.013	0	45.267	5568400000	67	2.74944	0.279354	0.16381	1.34114	Q9H147;H7C1M5;H7C1J2;F2Z2A4;H0Y501	Q9H147;H7C1M5;H7C1J2;F2Z2A4	Deoxynucleotidyltransferase terminal-interacting protein 1	DNTTIP1	5809
29.4554	29.118	29.1358	28.9162	28.9425	28.9966					19	19	19	27.1	27.1	27.1	80.224	0	29.753	5472500000	115	1.19293	0.279358	-0.284641	-1.34163	Q9NVM9;Q9NVM9-2;F5H457;F5H5W1;H0YH12;F8VRX9;H0YIA9	Q9NVM9;Q9NVM9-2	Protein asunder homolog	ASUN	6171
30.9427	32.8534	31.1109	30.9229	30.5306	30.5444					16	16	16	20.8	20.8	20.8	105.94	0	22.668	26965000000	75	0.709407	0.27946	-0.969714	-1.33904	Q9NZC9;H7BYI2;H7C051;C9J6I8;C9JP32;C9J8F8;C9JS37;H7C1I3	Q9NZC9;H7BYI2	SWI/SNF-related matrix-associated actin-dependent regulator of chromatin subfamily A-like protein 1	SMARCAL1	6273
27.8439	28.2257	28.063	28.5325	28.455	28.1716					11	11	6	28.4	28.4	15.9	60.182	0	12.053	2924800000	38	1.03149	0.279557	0.342197	1.33783	Q9BZE9;Q9BZE9-2;Q9BZE9-3;J3KRY8;J3KRF7;J3QL04;J3QR50;J3QRW3;J3KRG1;C9JAL9	Q9BZE9;Q9BZE9-2;Q9BZE9-3;J3KRY8	Tether containing UBX domain for GLUT4	ASPSCR1	5726
28.5217	28.6956	28.3994	28.465	27.9449	28.1007					10	10	3	16.2	16.2	5.6	91.154	0	20.066	3025700000	41	0.979292	0.279652	-0.368701	-1.3337	Q9NYL2	Q9NYL2	Mitogen-activated protein kinase kinase kinase MLT	ZAK	6256
27.1952	27.8321	27.0203	27.7638	27.6768	28.1592					2	2	2	17.8	17.8	17.8	19.881	0	3.0799	2167800000	23	0.83351	0.279718	0.517405	1.33386	Q99942;A0A140TA09	Q99942;A0A140TA09	E3 ubiquitin-protein ligase RNF5	RNF5	5527
32.1695	31.9343	32.0295	31.7781	31.7519	31.8833					58	58	57	50.9	50.9	49.8	150.83	0	323.31	38686000000	372	1.41115	0.279797	-0.239976	-1.33904	Q29RF7;Q29RF7-3;H0Y9L6;H0Y9L9;H0Y9X6	Q29RF7	Sister chromatid cohesion protein PDS5 homolog A	PDS5A	4023
30.5455	31.0272	30.9148	31.1708	31.2977	31.0642					5	5	4	53	53	29	11.309	0	191.97	22186000000	78	1.01957	0.279894	0.348354	1.33785	Q15836;K7ENK9;K7EKX0	Q15836	Vesicle-associated membrane protein 3	VAMP3	3966
30.0417	29.2243	29.5461	28.2156	28.9925	29.4636					5	5	5	52.1	52.1	52.1	10.546	0	293.33	4733400000	40	0.754388	0.279933	-0.713448	-1.33446	P23297;Q5T7Y5;Q5T7Y4;Q5T7Y6	P23297;Q5T7Y5;Q5T7Y4	Protein S100-A1	S100A1	2608
29.4933	29.9446	29.6294	30.0084	29.9635	30.0418					4	4	4	32.6	32.6	32.6	15.225	0	39.004	9967300000	48	1.09406	0.279981	0.315457	1.33912	Q9BRT6	Q9BRT6	Protein LLP homolog	LLPH	5575
30.7911	31.2243	30.9087	31.427	31.1391	31.3909					7	7	6	44.6	44.6	33.9	18.606	0	19.353	20233000000	52	1.02391	0.280048	0.344318	1.33521	H0YIV9;O43716;F8VRU3	H0YIV9;O43716	Glutamyl-tRNA(Gln) amidotransferase subunit C, mitochondrial	GATC	1304
30.4823	30.6563	31.1393	30.5594	29.6972	30.3251					206	4	3	81.3	2.2	1.8	251.39	0	91.914	12463000000	34	0.807578	0.280053	-0.565387	-1.33401	Q01082-3;A0A494C1G7	Q01082-3	Spectrin beta chain, non-erythrocytic 1	SPTBN1	3450
33.9012	34.049	33.9603	34.2462	34.0778	34.3211					21	21	21	70.8	70.8	70.8	23.742	0	323.31	169470000000	317	1.36541	0.280057	0.244858	1.33243	P23284	P23284	Peptidyl-prolyl cis-trans isomerase B	PPIB	2607
28.2842	28.6657	28.1668	28.3367	27.6881	27.5449					11	11	11	37.9	37.9	37.9	45.476	0	24.081	2725500000	60	0.835222	0.28012	-0.51565	-1.33456	Q99986;H0YJ50;H0YJJ9;H0YJF7	Q99986;H0YJ50	Serine/threonine-protein kinase VRK1	VRK1	5531
31.2186	31.1584	31.082	31.2811	31.4262	31.3874					65	65	62	49.9	49.9	47	195.91	0	291.57	24317000000	302	1.64744	0.280235	0.211919	1.33557	Q8IWJ2;B8ZZW2;B8ZZA5;H7BYJ9;U3KQE0;U3KPU4;H7C010	Q8IWJ2;B8ZZW2	GRIP and coiled-coil domain-containing protein 2	GCC2	4668
31.4417	31.2209	31.4139	31.0439	31.1249	31.1855					54	54	54	42.3	42.3	42.3	213.57	0	323.31	23281000000	260	1.39208	0.280243	-0.240708	-1.33251	Q12888;Q12888-2;Q12888-3;A6NNK5;C9JXV0;H7BZY0;H7C3N7;M0R142;H7C495	Q12888;Q12888-2;Q12888-3;A6NNK5	Tumor suppressor p53-binding protein 1	TP53BP1	3597
29.6892	30.1836	29.7499	30.1823	30.2409	30.2309					16	16	16	24.1	24.1	24.1	109.96	0	53.916	10424000000	65	1.03001	0.28032	0.3438	1.33913	O43592;F8WDU6;F5GYW6	O43592	Exportin-T	XPOT	1784
26.8852	27.2004	27.1233	26.5743	26.974	26.6264					7	5	5	29.5	21.5	21.5	34.551	0	131.7	1174400000	35	1.02911	0.280373	-0.344699	-1.3398	Q8TDX7;F8WAG2;Q8TDX7-2;F5H3U7	Q8TDX7	Serine/threonine-protein kinase Nek7	NEK7	4973
31.3022	31.2538	31.3603	31.4393	31.6129	31.501					37	37	37	38.5	38.5	38.5	148.09	0	323.31	27041000000	275	1.63223	0.280541	0.212308	1.33169	E9PF10;O75694;O75694-2;D6RA13	E9PF10;O75694;O75694-2	Nuclear pore complex protein Nup155	NUP155	1011
29.4966	29.6158	29.7775	29.8213	30.0445	29.854					21	21	21	28.4	28.4	28.4	86.323	0	97.286	8860200000	117	1.21343	0.280572	0.276626	1.33558	Q969S9-3;Q969S9;Q969S9-2;Q969S9-4;Q969S9-5;D6RAL1;D6RF75	Q969S9-3;Q969S9;Q969S9-2;Q969S9-4;Q969S9-5	Ribosome-releasing factor 2, mitochondrial	GFM2	5173
28.7407	28.9089	28.7163	29.034	29.261	28.9299					8	8	8	18.7	18.7	18.7	67.497	0	119.18	5387200000	59	1.17087	0.280599	0.28632	1.33184	Q9Y2R4;A0A087X1P7;A0A087WTD6;A0A087X069;A0A087X121	Q9Y2R4	Probable ATP-dependent RNA helicase DDX52	DDX52	6655
27.3942	27.3545	26.9328	NaN	26.915	26.6574					11	9	9	36.7	30.3	30.3	34.081	0	11.369	1176400000	23	0.883716	0.281056	-0.440927	-1.40697	A0A024QZP7;P06493;P06493-2;E5RIU6;A0A087WZZ9	A0A024QZP7;P06493;P06493-2;E5RIU6;A0A087WZZ9	Cyclin-dependent kinase 1	CDC2;CDK1	1
30.1846	30.4565	30.4922	30.6594	30.6315	30.6312					18	18	0	21.8	21.8	0	93.444	0	271.23	12149000000	109	1.26443	0.281152	0.262947	1.33083	A0A1W2PRB8;A0A1W2PNF3;A0A1W2PPP8	A0A1W2PRB8			392
29.8627	30.3754	29.813	29.3562	29.8732	29.4739					19	19	19	15.8	15.8	15.8	192.84	0	33.331	9508500000	72	0.877864	0.281606	-0.449275	-1.32799	Q8IZH2-2;Q8IZH2;H7C5E4;Q8IZH2-3;H7C583	Q8IZH2-2;Q8IZH2;H7C5E4	5-3 exoribonuclease 1	XRN1	4720
30.8067	30.9537	30.7168	31.0908	31.1402	30.9789					16	16	16	49.2	49.2	49.2	48.357	0	323.31	19455000000	142	1.35994	0.281939	0.244246	1.328	Q05048;A0A0A0MSZ9;A3KFI9	Q05048;A0A0A0MSZ9	Cleavage stimulation factor subunit 1	CSTF1	3507
30.9497	31.0523	30.9762	31.2285	31.1616	31.1422					16	16	16	44.4	44.4	44.4	46.319	0	180.41	20461000000	87	1.99049	0.28229	0.184704	1.31582	A0A0A0MT83;P26440;A0A0S2Z4K7;P26440-2;H0YLC3;H7C4G6;H0YN10;H0YKV0;A0A087WVD3	A0A0A0MT83;P26440;A0A0S2Z4K7;P26440-2;H0YLC3	Isovaleryl-CoA dehydrogenase, mitochondrial	IVD	200
27.5155	27.657	27.8016	27.8874	27.8689	27.9647					7	7	7	11.7	11.7	11.7	96.079	0	16.709	2150900000	32	1.32925	0.282358	0.248983	1.32677	A0A1B0GWK2;Q674X7-2;Q674X7;Q674X7-3;Q674X7-5;Q674X7-4;B0QYQ6	A0A1B0GWK2;Q674X7-2;Q674X7;Q674X7-3;Q674X7-5;Q674X7-4	Kazrin	KAZN	366
28.5848	28.2309	28.4986	27.4633	28.1534	28.2381					10	10	6	17.2	17.2	11.6	101.7	0	40.525	3419100000	57	0.844305	0.282445	-0.486459	-1.3237	Q15139;F8WBA3;H0YHL5;A0A494C196;F8VZ98;A0A494C0Q1	Q15139;F8WBA3	Serine/threonine-protein kinase D1;Serine/threonine-protein kinase	PRKD1	3883
28.2699	28.5766	27.7691	29.5505	29.7985	28.032					14	14	14	36.2	36.2	36.2	57.474	0	74.608	3832600000	49	0.700274	0.28249	0.92182	1.31643	B4E1Q4;O14730;O14730-2;J3QLP4;J3QQL5	B4E1Q4;O14730;O14730-2	Serine/threonine-protein kinase RIO3	RIOK3	693
30.6785	30.9147	30.2288	31.1215	31.2942	30.7895					14	14	13	49.3	49.3	49.3	25.943	0	113.74	18458000000	92	0.857957	0.282565	0.461041	1.31801	Q7Z7H5;Q7Z7H5-3;Q7Z7H5-2;F8W7F7	Q7Z7H5;Q7Z7H5-3;Q7Z7H5-2;F8W7F7	Transmembrane emp24 domain-containing protein 4	TMED4	4533
36.6578	36.6234	36.6897	36.7966	36.8587	36.8176					169	157	128	68.7	66.3	55.1	280.01	0	323.31	1052600000000	2172	2.49644	0.282649	0.167383	1.32377	P21333-2;P21333;Q60FE5;A0A087WWY3;H0Y5C6;H0Y5F3;H7C2E7	P21333-2;P21333;Q60FE5;A0A087WWY3	Filamin-A	FLNA	2578
30.4921	30.3858	30.6016	30.2352	30.314	30.2732					9	9	9	39.9	39.9	39.9	32.236	0	87.019	12859000000	69	1.52467	0.28271	-0.219017	-1.31678	Q96CN7;D6RGE2	Q96CN7	Isochorismatase domain-containing protein 1	ISOC1	5233
35.1133	34.9977	35.129	34.9426	34.8092	34.8661					8	8	8	88.6	88.6	88.6	5.0526	0	270.4	315950000000	191	1.66663	0.282761	-0.207401	-1.32407	P62328	P62328	Thymosin beta-4;Hematopoietic system regulatory peptide	TMSB4X	3309
31.6542	31.9121	30.9983	32.2494	32.0194	31.8617					9	9	5	53.9	53.9	21.3	20.471	0	221.33	33767000000	87	0.821314	0.282774	0.521925	1.32346	Q03135;E9PCT5	Q03135;E9PCT5	Caveolin-1;Caveolin	CAV1	3487
28.798	28.864	28.8463	28.9399	29.3559	29.0948					10	10	10	31.2	31.2	31.2	62.615	0	131.82	4709300000	38	1.12465	0.282821	0.294092	1.31894	P34913;E5RFU2;P34913-3;P34913-2;E5RFH6;E5RI53;H0YAW7	P34913;E5RFU2;P34913-3;P34913-2;E5RFH6	Bifunctional epoxide hydrolase 2;Cytosolic epoxide hydrolase 2;Lipid-phosphate phosphatase	EPHX2	2781
27.8139	27.9831	28.164	NaN	28.5958	28.2032					8	8	8	32.1	32.1	32.1	40.285	0	140.06	2316600000	36	0.899201	0.282891	0.41249	1.39316	Q9NWT6;E9PL41	Q9NWT6;E9PL41	Hypoxia-inducible factor 1-alpha inhibitor	HIF1AN	6201
29.6867	30.0597	30.0908	30.2225	30.3418	30.2118					14	14	13	48.4	48.4	45.9	51.61	0	60.545	10324000000	93	1.0789	0.283093	0.312973	1.3241	P29353-2;P29353-7;P29353;P29353-6;P29353-3;X6R6D0;P29353-5;H0Y539;Q5T181;Q5T182;Q5T188;Q5T187;P98077	P29353-2;P29353-7;P29353;P29353-6;P29353-3;X6R6D0;P29353-5	SHC-transforming protein 1	SHC1	2699
36.105	36.0328	36.0161	35.9083	35.7942	35.8818					59	59	40	89.5	89.5	75.3	48.057	0	323.31	648700000000	1086	1.90532	0.283148	-0.189861	-1.31905	P05783;F8VZY9;CON__H-INV:HIT000015463;P08727;CON__Q497I4;CON__P08727;C9JM50;CON__REFSEQ:XP_986630;CON__O76014;CON__O76013;CON__O76015;CON__P19012;K7EMD9;CON__A2AB72;CON__Q6IFX2;CON__Q14532;CON__P08730-1;CON__Q9QWL7;K7EPJ9;CON__Q2M2I5;F5GWP8;CON__Q04695;K7ERE3;CON__Q14525;Q04695;P13646-3;O76013-2;Q14532;O76014;Q14525;O76015;P19012;P13646;O76013;P13646-2;CON__ENSEMBL:ENSP00000377550;Q2M2I5	P05783;F8VZY9	Keratin, type I cytoskeletal 18	KRT18	2245
33.8676	33.7612	33.7449	33.5973	33.6061	33.6183					18	18	16	62.5	62.5	50.4	27.647	0	292.99	143150000000	311	2.03968	0.283186	-0.183993	-1.32439	P25788-2;P25788;G3V4X5;G3V3W4;G3V5N4	P25788-2;P25788	Proteasome subunit alpha type-3	PSMA3	2648
27.6931	27.3399	27.2862	27.5884	28.0198	27.8179					7	7	7	22.8	22.8	22.8	49.669	0	33.685	2075600000	31	0.968759	0.283223	0.368954	1.32526	O95396	O95396	Adenylyltransferase and sulfurtransferase MOCS3;Molybdopterin-synthase adenylyltransferase;Molybdopterin-synthase sulfurtransferase	MOCS3	2096
27.7948	28.0968	27.7348	28.2207	28.0521	28.2593					11	11	11	16	16	16	108.45	0	21.286	2431300000	40	1.10201	0.28324	0.301898	1.31938	F8WE42;F5H101;Q76FK4-4;Q76FK4;Q76FK4-2;F5GWN9;A0A0A0MSJ1;F5H8B8;F5GXV1;F5H532;F5H797;F5H0I5;F5H692;F5H7D5	F8WE42;F5H101;Q76FK4-4;Q76FK4;Q76FK4-2;F5GWN9	Nucleolar protein 8	NOL8	1123
NaN	27.5914	26.6319	27.7159	27.9103	27.6758					5	5	5	22.2	22.2	22.2	19.015	0	23.703	1629800000	28	0.759103	0.283394	0.655725	1.39635	Q96EL2;F8VYR5	Q96EL2	28S ribosomal protein S24, mitochondrial	MRPS24	5269
29.6702	29.9431	29.7847	29.4548	29.6863	29.3786					21	21	21	29.2	29.2	29.2	93.52	0	95.892	7978200000	123	1.13071	0.283414	-0.29272	-1.32006	Q86Y56;Q86Y56-2;H0Y650;E9PGY2;Q86Y56-3;H7C3B1	Q86Y56;Q86Y56-2;H0Y650	Dynein assembly factor 5, axonemal	DNAAF5	4616
32.5754	32.5472	32.4832	32.666	32.751	32.7334					28	28	28	69	69	69	48.534	0	323.31	60264000000	349	2.0719	0.283425	0.181559	1.31941	P04181;P04181-2	P04181;P04181-2	Ornithine aminotransferase, mitochondrial;Ornithine aminotransferase, hepatic form;Ornithine aminotransferase, renal form	OAT	2212
31.4098	31.5274	31.4677	31.2004	31.3518	31.2273					21	21	6	70.4	70.4	17.9	31.895	0	108.5	29814000000	168	1.64797	0.283468	-0.20845	-1.32189	Q13642-1;Q13642-5;Q13642-4;Q5JXI8	Q13642-1;Q13642-5;Q13642-4;Q5JXI8	Four and a half LIM domains protein 1	FHL1	3719
27.3624	27.4842	27.3972	27.8173	27.7892	27.4822					11	11	11	23.9	23.9	23.9	63.419	0	55.09	1990400000	46	1.16897	0.283637	0.281635	1.32046	Q86UY8;Q86UY8-2;H7C3S8;H7C193	Q86UY8;Q86UY8-2	5-nucleotidase domain-containing protein 3	NT5DC3	4570
27.381	27.5119	27.0466	27.1261	26.8591	26.922					7	7	7	7.4	7.4	7.4	151.19	0	13.533	1447300000	30	1.00725	0.283654	-0.344117	-1.322	O15014;E7ERY8;O15014-2	O15014	Zinc finger protein 609	ZNF609	1673
27.441	27.5385	27.7517	27.9657	27.759	27.8339					6	6	5	69.2	69.2	61.7	15.237	0	49.168	2122700000	33	1.18053	0.283711	0.275811	1.31437	P0DPB6;A0A0R4J2F3	P0DPB6;A0A0R4J2F3			2350
31.9085	31.7296	31.8773	31.9886	32.2729	32.0541					32	32	32	50.8	50.8	50.8	73.964	0	323.31	39496000000	203	1.22671	0.283754	0.266733	1.31953	Q9BZE4;Q9BZE4-2;Q9BZE4-3;Q5T3R7	Q9BZE4;Q9BZE4-2;Q9BZE4-3	Nucleolar GTP-binding protein 1	GTPBP4	5725
29.327	29.4619	29.3367	29.9004	29.4336	29.7555					7	7	7	42.7	42.7	42.7	15.956	0	101.46	7040300000	42	1.0436	0.283908	0.321283	1.31342	H0YNP9;Q8N4P3-2;Q8N4P3;H0YKT9	H0YNP9;Q8N4P3-2;Q8N4P3;H0YKT9	Guanosine-3,5-bis(diphosphate) 3-pyrophosphohydrolase MESH1	HDDC3	1323
29.6446	29.2428	29.0664	30.1326	29.4993	29.712					8	7	7	40.6	35	35	20.589	0	6.4977	8257100000	41	0.851641	0.284234	0.463357	1.31347	Q13595-4;Q13595-3;Q13595;Q13595-2	Q13595-4;Q13595-3;Q13595;Q13595-2	Transformer-2 protein homolog alpha	TRA2A	3704
26.5661	26.4658	26.7567	26.4005	26.3449	26.2902					4	4	4	19.4	19.4	19.4	32.645	0	12.341	724650000	22	1.29199	0.284454	-0.251011	-1.31369	Q8NI37	Q8NI37	Protein phosphatase PTC7 homolog	PPTC7	4917
30.6339	30.6832	30.524	30.3006	30.5046	30.3319					13	8	8	82.8	52.8	52.8	20.529	0	213.94	15886000000	53	1.3867	0.285152	-0.234683	-1.3114	P84085;C9J1Z8	P84085;C9J1Z8	ADP-ribosylation factor 5	ARF5	3415
29.0157	28.935	28.8777	29.0497	29.5005	29.21					15	15	15	33.7	33.7	33.7	48.564	0	36.983	5203700000	61	1.05876	0.286211	0.310602	1.30585	P42696;A2A2V2;P42696-2;Q5TCT4	P42696;A2A2V2;P42696-2	RNA-binding protein 34	RBM34	2900
29.9919	29.3599	28.7494	28.7434	28.8035	28.7553					3	3	3	16.7	16.7	16.7	20.161	0	36.176	5890300000	36	0.768741	0.28639	-0.599658	-1.30599	C9JA28;Q9UNL2;Q9UNL2-2;C9J365	C9JA28;Q9UNL2;Q9UNL2-2	Translocon-associated protein subunit gamma	SSR3	773
29.2813	29.1691	28.906	28.8529	28.9086	28.7088					11	11	11	17.5	17.5	17.5	111.77	0	33.935	5383100000	42	1.10116	0.286465	-0.295404	-1.30627	Q8N5C6;Q8N5C6-2	Q8N5C6	S1 RNA-binding domain-containing protein 1	SRBD1	4785
28.6219	27.2871	28.9422	27.3452	27.7468	27.3011					10	10	10	12.3	12.3	12.3	104.82	0	9.8414	2358600000	27	0.711126	0.28665	-0.819372	-1.30832	Q12872;Q12872-2;F5H1A5;H0YFR9	Q12872;Q12872-2	Splicing factor, suppressor of white-apricot homolog	SFSWAP	3593
28.1517	28.1324	28.1813	28.2407	28.4223	28.5119					10	10	10	18.5	18.5	18.5	77.394	0	44.292	3294200000	37	1.36346	0.286791	0.236493	1.30637	Q8TC07-2;Q8TC07-3;Q8TC07;C9JA93;F8WDJ1;F8WF35;F8VV61;F8WCB5;F8WAX5	Q8TC07-2;Q8TC07-3;Q8TC07;C9JA93	TBC1 domain family member 15	TBC1D15	4942
30.3734	30.32	30.2339	30.1151	30.1498	30.1002					33	32	32	41.9	40.9	40.9	119.39	0	287.53	12138000000	164	1.91065	0.286977	-0.187388	-1.30849	O75146;O75146-2;H0YH66	O75146	Huntingtin-interacting protein 1-related protein	HIP1R	1909
27.7825	27.6312	27.9424	27.4367	27.2237	27.679					8	7	7	15	12.6	12.6	77.846	0	32.999	1866400000	26	0.997948	0.287008	-0.338893	-1.30705	Q96S59;Q96S59-2;Q96S59-3	Q96S59;Q96S59-2;Q96S59-3	Ran-binding protein 9	RANBP9	5455
27.2291	27.1341	26.5278	NaN	26.4134	26.4534					8	8	8	16.9	16.9	16.9	92.75	0	17.11	969870000	18	0.799534	0.287048	-0.530266	-1.38105	A0A2R8Y4W2;A0A2R8YE63;Q12929;Q12929-2;H0YFG1;F5H0R8	A0A2R8Y4W2;A0A2R8YE63;Q12929;Q12929-2	Epidermal growth factor receptor kinase substrate 8	EPS8	412
35.6564	35.5479	35.6743	35.4043	35.4564	35.4577					116	116	7	70.4	70.4	4.2	156.27	0	323.31	470620000000	1265	1.90502	0.2889	-0.186746	-1.30386	Q86UP2;Q86UP2-4;Q86UP2-3;B7Z6P3;H0YJZ8;G3V5P0;G3V5G2;H0YJP2;H0YJV5	Q86UP2;Q86UP2-4;Q86UP2-3	Kinectin	KTN1	4562
29.2854	29.51	29.3506	29.3208	28.9471	28.9189					14	14	14	26.4	26.4	26.4	108.38	0	206.21	5583100000	51	1.03052	0.289284	-0.319746	-1.30138	Q96T76-9;Q96T76;Q96T76-8;Q96T76-5;H0Y746;H7C1W5;H0Y7V3;F8WCH8;B0QZ77;Q5T454;Q96T76-7;H7C0A9	Q96T76-9;Q96T76;Q96T76-8;Q96T76-5;H0Y746	MMS19 nucleotide excision repair protein homolog	MMS19	5473
31.6491	31.7488	31.7535	31.6469	31.3183	31.3801					32	32	32	32.6	32.6	32.6	122.34	0	144.95	29728000000	239	1.18679	0.28961	-0.268682	-1.30157	P46379-3;P46379;P46379-2;A0A0G2JK23;A0A024RCR6;P46379-5;A0A0G2JL47;P46379-4;X6REW1;A0A0G2JJM1;F6S6P2;F6VEM6;F6U341;F6WML8;F6X9W3;A0A1B0GX79;A0A0G2JJR8;F6XTU0;F6U1F2;F6UR09;H0Y710;F6TC96;H0Y4L1	P46379-3;P46379;P46379-2;A0A0G2JK23;A0A024RCR6;P46379-5;A0A0G2JL47;P46379-4;X6REW1;A0A0G2JJM1;F6S6P2	Large proline-rich protein BAG6	BAG6;BAT3	13
29.131	29.6112	29.1384	29.6355	29.7295	29.5567					17	17	17	36.4	36.4	36.4	69.458	0	131.75	6973800000	83	0.976519	0.289828	0.347014	1.30201	Q96S55-2;Q96S55;Q96S55-3;Q96S55-4	Q96S55-2;Q96S55;Q96S55-3;Q96S55-4	ATPase WRNIP1	WRNIP1	5454
33.6337	33.6243	33.7898	33.4571	33.3806	33.5419					30	30	30	60.7	60.7	60.7	53.801	0	323.31	126030000000	236	1.45542	0.290011	-0.222766	-1.30215	P49189;P49189-3;P49189-2	P49189;P49189-3;P49189-2	4-trimethylaminobutyraldehyde dehydrogenase	ALDH9A1	2988
35.0308	34.7995	35.0141	34.6604	34.7213	34.7609					42	42	42	59.3	59.3	59.3	87.819	0	323.31	280460000000	676	1.3658	0.290839	-0.233935	-1.29959	A2A274;Q99798	A2A274;Q99798	Aconitate hydratase, mitochondrial	ACO2	565
34.2358	34.2346	34.385	34.006	33.9934	34.1714					19	19	19	96.7	96.7	96.7	20.345	0	323.31	174820000000	353	1.3994	0.291228	-0.228245	-1.2966	P30626-2;C9J0K6;P30626;P30626-3;B4DHQ6	P30626-2;C9J0K6;P30626;P30626-3;B4DHQ6	Sorcin	SRI	2737
36.7148	36.5643	36.7038	36.4885	36.3464	36.4932					52	51	42	79.2	76.2	65	56.782	0	323.31	905110000000	1226	1.48054	0.291294	-0.218274	-1.29673	P30101	P30101	Protein disulfide-isomerase A3	PDIA3	2723
27.6161	28.1631	27.6298	27.7348	27.1903	26.9566					11	11	11	13.7	13.7	13.7	122.76	0	22.991	2015500000	38	0.804678	0.291499	-0.509116	-1.29694	P42338;H0Y871;Q68DL0;C9JYX0;F8WDJ8;H7C527;Q5SR50;F8W9P4;O00329	P42338;H0Y871	Phosphatidylinositol 4,5-bisphosphate 3-kinase catalytic subunit beta isoform	PIK3CB	2890
31.9252	31.8638	31.8894	31.6525	31.7926	31.6434					29	29	29	33.8	33.8	33.8	141.15	0	323.31	33104000000	180	1.72656	0.291753	-0.19665	-1.29826	Q92797;A0A087WUE9;M0R3C7;Q92797-2;M0R1C2;M0R180;M0QXP5;M0R039	Q92797;A0A087WUE9;M0R3C7;Q92797-2	Symplekin	SYMPK	5111
30.7071	30.6239	30.9584	30.3723	30.6165	30.4246					39	39	39	51.8	51.8	51.8	101.67	0	226.83	15973000000	168	1.0986	0.291811	-0.292002	-1.29791	Q9H3U1-2;A0A1W2PNX8;Q9H3U1;Q9H3U1-3	Q9H3U1-2;A0A1W2PNX8;Q9H3U1	Protein unc-45 homolog A	UNC45A	5851
29.5473	29.8955	29.7321	29.9885	30.0641	29.9307					12	12	12	48.8	48.8	48.8	37.375	0	83.881	9722200000	90	1.17584	0.291825	0.26946	1.29706	Q9UJ70;Q9UJ70-2;C9JEV6;H7C3G9;H7C286;H0YEB7;E9PPU6;H7C1L7;H0YE82;H0YC94;H0YF44	Q9UJ70;Q9UJ70-2;C9JEV6;H7C3G9;H7C286;H0YEB7	N-acetyl-D-glucosamine kinase	NAGK	6468
31.0075	31.4016	31.2844	31.5848	31.4697	31.5022					50	50	3	31.6	31.6	2.8	210.58	0	214.43	26445000000	224	1.11115	0.291888	0.287698	1.29735	Q15746-6;Q15746;Q15746-5;Q15746-3;Q15746-11;Q15746-7;Q15746-9;D6R9C2;Q15746-10;Q15746-8;F8WBL7	Q15746-6;Q15746;Q15746-5;Q15746-3;Q15746-11;Q15746-7	Myosin light chain kinase, smooth muscle;Myosin light chain kinase, smooth muscle, deglutamylated form	MYLK	3956
28.9387	28.8482	29.0872	28.7487	28.7911	28.4701					17	17	17	21	21	21	131.14	0	87.168	4194200000	70	1.10656	0.292009	-0.288089	-1.29522	Q16706	Q16706	Alpha-mannosidase 2	MAN2A1	3998
32.92	32.5262	32.8473	32.3364	32.4114	32.5983					15	15	15	78	78	78	24.579	0	323.31	55423000000	200	1.03051	0.292053	-0.315773	-1.29474	P00492;Q9NRG1-2;Q9NRG1	P00492	Hypoxanthine-guanine phosphoribosyltransferase	HPRT1	2173
28.4738	28.4545	28.6295	29.3021	29.1802	28.4807					15	15	15	45.6	45.6	45.6	52.384	0	322.61	4831700000	75	0.829247	0.292779	0.468356	1.29439	P48637;A0A2R8Y430;P48637-2;A0A2R8Y5T7;A0A2R8Y6Q7;A0A2R8YF34;A0A2R8Y7I7;A0A2R8Y2X9;A0A2R8Y6Y6;A0A2R8Y4V9;A0A2R8Y790;A0A2R8Y446;A0A0S2Z4J7;A0A2R8Y2F2	P48637;A0A2R8Y430;P48637-2;A0A2R8Y5T7	Glutathione synthetase	GSS	2974
32.8633	32.9246	32.9173	33.1874	32.9833	33.2175					10	10	10	75.8	75.8	75.8	14.173	0	323.31	78826000000	126	1.39586	0.293533	0.227675	1.29323	P55769;B1AHD1;A0A3B3IUA2;A0A3B3IRU2;A0A3B3ISH1	P55769;B1AHD1;A0A3B3IUA2	NHP2-like protein 1;NHP2-like protein 1, N-terminally processed	NHP2L1	3193
32.5924	32.6756	32.5706	32.2841	32.5201	32.3457					44	44	42	51.3	51.3	50.7	123.63	0	323.31	55253000000	325	1.38126	0.293594	-0.229584	-1.29292	O00410;O00410-3;H0Y8C6;O00410-2;E7ETV3;E7EQT5;E7EV12;E7EWK4;H0Y3V4;E7EX05;E7ESZ1;E7ETV8;C9JZD8;C9JQT6;C9J875;C9JXE0;C9JZ53;F8WF30;C9J583	O00410;O00410-3;H0Y8C6;O00410-2	Importin-5	IPO5	1581
26.8815	27.3595	27.2099	26.8327	NaN	26.6742					12	5	5	24.8	11.7	11.7	56.014	0	6.3349	1264800000	25	0.885752	0.294227	-0.396835	-1.36091	Q5F2F8;P16298-2;P16298-3;P16298;P16298-4;Q5F2G0	Q5F2F8;P16298-2;P16298-3;P16298;P16298-4	Serine/threonine-protein phosphatase;Serine/threonine-protein phosphatase 2B catalytic subunit beta isoform	PPP3CB	2482
36.3092	36.4392	36.3393	36.1872	36.212	36.1033					57	57	57	80.7	80.7	80.7	57.116	0	323.31	775050000000	1040	1.72108	0.294552	-0.195085	-1.28974	P07237;H7BZ94;H0Y3Z3;I3L398;I3L312;I3L3P5;I3L3U6;I3L0S0;I3NI03;I3L4M2;I3L514;I3L1Y5	P07237;H7BZ94;H0Y3Z3	Protein disulfide-isomerase	P4HB	2269
27.8628	27.551	27.5803	27.4332	27.2273	27.4653					11	11	11	21.6	21.6	21.6	53.119	0	12.215	1908700000	34	1.09526	0.294569	-0.289446	-1.29068	A0A0D9SFL2;M0QYH2;Q96T60;Q96T60-2;M0R3C8;M0QYI1;A0A0D9SEV0;M0R000;A0A0D9SFD6;A0A1B0GU66	A0A0D9SFL2;M0QYH2;Q96T60;Q96T60-2;M0R3C8;M0QYI1	Bifunctional polynucleotide phosphatase/kinase;Polynucleotide 3-phosphatase;Polynucleotide 5-hydroxyl-kinase	PNKP	286
30.0291	29.8985	29.5848	29.7087	29.4614	29.1307					14	13	12	33.6	31.8	30.2	80.354	0	48.691	8708300000	59	0.882818	0.29463	-0.403854	-1.28985	J3KPF9;A0A087X011;E9PES4;Q9Y496;H7C2F6;C9J9X2	J3KPF9;A0A087X011;E9PES4;Q9Y496	Kinesin-like protein;Kinesin-like protein KIF3A	KIF3A	107
30.995	31.0883	31.2341	30.7407	30.9405	30.8927					28	28	28	30.4	30.4	30.4	98.401	0	323.31	19715000000	140	1.26398	0.294758	-0.247857	-1.29081	H0Y360;Q01433-2;Q01433;Q01433-5;Q01433-3;Q01433-4;E9PIJ1;E9PJF6;H0YF16	H0Y360;Q01433-2;Q01433;Q01433-5;Q01433-3;Q01433-4	AMP deaminase 2	AMPD2	1255
33.4468	33.4604	33.4386	33.2847	33.3294	33.224					61	61	2	53.8	53.8	1.4	138.35	0	323.31	99219000000	476	2.25258	0.294836	-0.169221	-1.28999	P29144;A0A494C1B8;A0A494C0U1;A0A494C1S4;A0A494C0A3;A0A494C1S6;A0A494C0X4;A0A494C1L2;A0A494C159	P29144;A0A494C1B8;A0A494C0U1	Tripeptidyl-peptidase 2	TPP2	2695
31.1734	31.0024	31.4477	31.5506	31.5105	31.4579					6	6	6	72.6	72.6	72.6	13.623	0	274.37	27631000000	84	1.05909	0.296276	0.298489	1.28416	Q9UHA4;Q9UHA4-2	Q9UHA4;Q9UHA4-2	Ragulator complex protein LAMTOR3	LAMTOR3	6423
29.1719	28.7426	28.7249	29.2169	29.4174	29.0741					6	6	6	22.2	22.2	22.2	52.417	0	58.063	5158600000	56	0.94265	0.29633	0.356325	1.28722	Q92733;H0YE12;H0Y679	Q92733	Proline-rich protein PRCC	PRCC	5101
27.2406	27.0777	27.1761	26.9429	26.156	26.9659					35	2	2	27.2	2.4	2.4	144.12	0	26.419	1052800000	22	0.815889	0.296348	-0.476517	-1.28654	J3KQ96;E7ETY2;Q13428-6;Q13428-7;A0A3B3IS06;H0Y8Y7;Q13428-5;A0A2R8Y857;H0YA99;A0A2R8Y4M7	J3KQ96;E7ETY2;Q13428-6;Q13428-7;A0A3B3IS06;H0Y8Y7;Q13428-5	Treacle protein	TCOF1	970
29.5456	29.3384	29.6086	28.9192	29.494	28.8407					7	7	7	68.8	68.8	68.8	21	0	49.732	6246500000	38	0.867159	0.2966	-0.412865	-1.28417	O75884;O75884-2	O75884;O75884-2	Putative hydrolase RBBP9	RBBP9	2000
32.7017	32.7714	32.7259	32.8565	32.9922	32.9073					29	15	4	64.3	32.4	7.7	50.67	0	320.55	70085000000	239	1.85256	0.296654	0.185706	1.28477	P42167	P42167	Lamina-associated polypeptide 2, isoforms beta/gamma;Thymopoietin;Thymopentin	TMPO	2885
29.9792	29.8356	30.1253	29.8788	29.5934	29.5964					14	14	14	30.8	30.8	30.8	51.958	0	101.68	9431400000	81	1.08139	0.29673	-0.290543	-1.28385	P55081	P55081	Microfibrillar-associated protein 1	MFAP1	3182
31.5089	31.9405	31.6672	32.3441	32.1387	31.7995					13	13	13	70.9	70.9	70.9	17.259	0	323.31	36893000000	112	0.893645	0.296795	0.388552	1.28356	Q04837;A0A0G2JLD8;E7EUY5;C9K0U8	Q04837;A0A0G2JLD8;E7EUY5;C9K0U8	Single-stranded DNA-binding protein, mitochondrial	SSBP1	3503
32.3311	32.328	32.3517	32.1602	32.2216	32.0614					69	69	57	66.5	66.5	58.4	128.08	0	323.31	45875000000	387	1.79407	0.296979	-0.189191	-1.2849	Q8IUD2;X6RLX0;G8JLD3;Q8IUD2-3;X6RM00;Q8IUD2-2;Q8IUD2-4;Q8IUD2-5;A0A0U1RQM4;K7EPP6;A0A0U1RQN0;K7EPD6;K7EIZ7;A0A0U1RQD6;A0A0U1RRM0;K7EKH8;K7EP25;A0A0U1RR82	Q8IUD2;X6RLX0;G8JLD3;Q8IUD2-3;X6RM00;Q8IUD2-2;Q8IUD2-4;Q8IUD2-5	ELKS/Rab6-interacting/CAST family member 1	ERC1	4632
28.5114	28.9798	29.0462	29.2577	29.1011	29.2405					9	9	9	50.6	50.6	50.6	20.747	0	323.31	4741400000	46	0.943853	0.297305	0.353971	1.28513	Q9BRG1;K7EKV4;K7ENE3;K7EP45	Q9BRG1;K7EKV4	Vacuolar protein-sorting-associated protein 25	VPS25	5561
28.9148	29.2814	29.2219	29.7004	29.3315	29.391					18	18	18	51.6	51.6	51.6	53.261	0	80.516	6377900000	92	0.973594	0.297793	0.334917	1.28234	Q9NUQ7;D6RGX2;H0YA18;D6RB53;D6RA67;D6R9J7;H0Y9B0	Q9NUQ7;D6RGX2;H0YA18	Ufm1-specific protease 2	UFSP2	6144
31.3223	31.5881	31.5754	31.7616	31.7365	31.7089					22	22	22	61.3	61.3	61.3	39.31	0	323.31	29002000000	194	1.28272	0.29842	0.240395	1.27949	Q96DI7;Q96DI7-2;Q9NSS8	Q96DI7;Q96DI7-2;Q9NSS8	U5 small nuclear ribonucleoprotein 40 kDa protein	SNRNP40;DKFZp434D199	5251
31.0368	31.0379	31.1233	31.1585	31.4245	31.3152					20	20	20	38.6	38.6	38.6	82.921	0	323.31	22560000000	187	1.32687	0.298523	0.233422	1.28015	Q12996;E9PLP8;Q12996-2;E9PJ06;H0YE74;Q12996-3	Q12996;E9PLP8	Cleavage stimulation factor subunit 3	CSTF3	3610
32.0237	31.9138	31.8647	31.6566	31.6498	31.8274					16	15	15	91.6	88.8	88.8	29.644	0	233.22	32775000000	109	1.39048	0.30039	-0.222796	-1.27505	O95865;A0A140T971;Q5SSV3;Q5SRR8;H0Y7N1	O95865;A0A140T971;Q5SSV3;Q5SRR8;H0Y7N1	N(G),N(G)-dimethylarginine dimethylaminohydrolase 2	DDAH2	2146
29.7795	29.6259	29.7483	29.5002	29.5788	29.4773					27	27	26	23.7	23.7	23.1	191.58	0	109.04	7659500000	105	1.62497	0.300639	-0.19921	-1.27655	Q7LBC6;Q7LBC6-2;Q7LBC6-3;H0Y9V5	Q7LBC6;Q7LBC6-2	Lysine-specific demethylase 3B	KDM3B	4473
27.0403	27.3226	26.866	27.3742	27.4859	27.3004					4	4	4	34.6	34.6	34.6	12.455	0	7.0492	1578600000	15	1.01535	0.300716	0.310555	1.2751	H3BNK2;O43325	H3BNK2;O43325	LYR motif-containing protein 1	LYRM1	1333
27.9915	28.12	28.0729	27.2208	27.894	27.8454					12	12	12	16	16	16	119.09	0	33.772	2163100000	49	0.862625	0.301042	-0.408019	-1.27519	P23229-4;P23229-2;P23229-5;P23229-3;P23229-9;P23229-6;P23229;P23229-7;C9JXX7;H7BZ97	P23229-4;P23229-2;P23229-5;P23229-3;P23229-9;P23229-6;P23229;P23229-7	Integrin alpha-6;Integrin alpha-6 heavy chain;Integrin alpha-6 light chain;Processed integrin alpha-6	ITGA6	2604
27.6323	27.8645	28.0815	28.7693	NaN	28.0598					4	4	4	13.7	13.7	13.7	20.313	0	6.1989	2765800000	21	0.758922	0.301065	0.55514	1.34423	A0A2R8Y484;Q08722-2;Q08722-3;Q08722-4;Q08722	A0A2R8Y484;Q08722-2;Q08722-3;Q08722-4;Q08722	Leukocyte surface antigen CD47	CD47	408
28.7752	29.1538	28.8495	29.1623	29.2454	29.2051					14	14	14	36.3	36.3	36.3	51.212	0	64.759	5862500000	77	1.1056	0.301111	0.278103	1.27405	Q13451;Q13451-2	Q13451	Peptidyl-prolyl cis-trans isomerase FKBP5;Peptidyl-prolyl cis-trans isomerase FKBP5, N-terminally processed	FKBP5	3681
28.1589	28.288	27.7721	27.957	27.6512	27.2286					10	10	3	22.9	22.9	7.3	51.727	0	11.42	2359700000	45	0.814123	0.301637	-0.46074	-1.27293	P51513;P51513-5;F8VWX1;F8W659;P51513-2;I3L2B5;F8VW64;G8JLA5;F8VYI3	P51513;P51513-5;F8VWX1;F8W659;P51513-2	RNA-binding protein Nova-1	NOVA1	3077
28.5591	28.1697	28.3954	27.4743	28.099	28.2014					12	12	12	19.4	19.4	19.4	113.48	0	45.351	2787800000	43	0.821162	0.302278	-0.449816	-1.27161	A0A090HNM7;A0A1W2PS85;R4GMW8;P28715;A0A494C0S2;P28715-2	A0A090HNM7;A0A1W2PS85;R4GMW8;P28715;A0A494C0S2	DNA repair protein complementing XP-G cells	ERCC5-201;BIVM-ERCC5;ERCC5	144
29.7157	29.5563	29.3315	30.1732	29.8069	29.6982					22	22	22	26.1	26.1	26.1	100.89	0	63.517	7482700000	106	0.920269	0.302776	0.358244	1.2711	Q13206;E9PIF2;A0A3B3ISR7	Q13206;E9PIF2;A0A3B3ISR7	Probable ATP-dependent RNA helicase DDX10	DDX10	3643
27.2321	24.2623	25.4996	NaN	24.2933	23.737					24	2	2	62.9	4.1	4.1	38.737	0.0004867	2.5762	363050000	11	0.61835	0.302967	-1.64955	-1.33998	P42167-2;P42167-3	P42167-2;P42167-3	Lamina-associated polypeptide 2, isoforms beta/gamma;Thymopoietin;Thymopentin	TMPO	2886
29.1561	29.31	29.0653	28.5883	28.8729	29.0808					16	16	16	20.7	20.7	20.7	115.46	0	80.099	5038000000	70	0.967695	0.302994	-0.329783	-1.27022	Q9P2Q2;A0A0J9YYA7;Q5T376	Q9P2Q2	FERM domain-containing protein 4A	FRMD4A	6350
33.5088	33.5089	33.4459	33.3093	33.3694	33.2133					41	41	41	75.6	75.6	75.6	61.448	0	323.31	103090000000	362	1.72021	0.303489	-0.19051	-1.26933	P36871;A0A3B3ITK7;P36871-2;P36871-3	P36871;A0A3B3ITK7;P36871-2;P36871-3	Phosphoglucomutase-1	PGM1	2826
26.2924	26.2442	25.8083	25.7878	25.7794	25.8096					9	9	9	13.3	13.3	13.3	78.155	0	6.3916	623410000	24	0.980841	0.303579	-0.322741	-1.26953	O96006;C9JXP4	O96006	Zinc finger BED domain-containing protein 1	ZBED1	2155
27.9969	28.5808	27.9671	28.6306	NaN	28.6929					5	5	5	49.3	49.3	49.3	23.138	0	181.38	3433800000	22	0.793873	0.304013	0.480175	1.3377	Q9NXJ5;Q9NXJ5-2;U3KQ24;U3KQG9;S4R2Y9	Q9NXJ5;Q9NXJ5-2	Pyroglutamyl-peptidase 1	PGPEP1	6232
29.0838	29.2977	28.9602	29.5034	29.4456	29.2493					13	8	8	38.6	30.7	30.7	48.033	0	73.957	5532300000	51	1.07337	0.304202	0.285518	1.26879	P49841-2;P49841;A0A3B3ITW1	P49841-2;P49841;A0A3B3ITW1	Glycogen synthase kinase-3 beta	GSK3B	3029
32.6357	31.7961	32.8119	32.0889	31.3799	31.9461					17	4	4	41.6	13.6	13.6	22.35	0	14.806	37396000000	66	0.733353	0.304287	-0.609598	-1.26757	P16402	P16402	Histone H1.3	HIST1H1D	2485
27.0364	26.6085	26.6153	26.8675	27.2065	27.3005					3	3	3	30.6	30.6	30.6	12.853	0	4.3899	1125800000	21	0.896587	0.304944	0.371429	1.26687	E9PGW7;Q5T8T7;E7EN96;Q5T8T8;Q15528-2;Q15528	E9PGW7;Q5T8T7;E7EN96;Q5T8T8;Q15528-2;Q15528	Mediator of RNA polymerase II transcription subunit 22	MED22	945
35.0075	35.1487	35.1188	34.9768	34.8105	34.8595					59	59	1	65.3	65.3	1.1	109.44	0	323.31	325970000000	855	1.48304	0.305118	-0.209419	-1.2659	Q14697-2;E9PKU7;E9PNH1	Q14697-2;E9PKU7	Neutral alpha-glucosidase AB	GANAB	3817
29.4124	29.3768	29.2111	28.9381	28.9665	29.2602					19	19	19	9.6	9.6	9.6	265.05	0	82.604	6028900000	81	1.08935	0.305299	-0.27852	-1.26481	P13611-2;P13611;P13611-5;E9PF17;P13611-4;P13611-3;D6RGZ6;Q86W61	P13611-2;P13611;P13611-5;E9PF17;P13611-4;P13611-3	Versican core protein	VCAN	2423
31.2095	31.2257	31.2443	31.1173	30.9762	31.0482					15	15	15	54.2	54.2	54.2	17.522	0	91.234	21771000000	119	1.8887	0.305436	-0.17926	-1.26281	E9PES6;E7ES08;E7EQU1;O15347	E9PES6;E7ES08;E7EQU1;O15347	High mobility group protein B3	HMGB3	959
31.0325	31.0898	31.0966	31.2229	31.2652	31.2091					18	18	8	65.6	65.6	32.2	36.899	0	107.02	21801000000	119	2.41959	0.305477	0.159444	1.26113	Q9NQG5;E9PIQ9;E9PQF3	Q9NQG5	Regulation of nuclear pre-mRNA domain-containing protein 1B	RPRD1B	6055
27.73	27.7932	28.1153	27.5166	27.4301	27.7413					9	9	9	46.2	46.2	46.2	25.673	0	26.552	2020700000	40	0.982714	0.305514	-0.316805	-1.26162	Q9HD15;R4GMW4	Q9HD15	Steroid receptor RNA activator 1	SRA1	6010
26.6983	26.7304	27.0579	26.6327	26.5842	26.3296					2	2	2	33.9	33.9	33.9	11.66	0	70.455	902980000	17	0.989831	0.305537	-0.313341	-1.26129	H3BRW3;H3BRD2;P55789	H3BRW3;H3BRD2;P55789	Sulfhydryl oxidase;FAD-linked sulfhydryl oxidase ALR	GFER	1344
29.2977	29.3468	29.2772	29.462	29.6168	29.4437					13	13	8	27.3	27.3	20.3	50.98	0	38.486	6262600000	67	1.56994	0.305608	0.200237	1.26217	P49840;A8MT37;M0QYV0	P49840;A8MT37	Glycogen synthase kinase-3 alpha	GSK3A	3028
31.3961	31.4212	31.2523	31.603	31.5918	31.4933					17	17	17	40.9	40.9	40.9	53.486	0	145.65	26180000000	141	1.51014	0.305615	0.206186	1.264	P11182;Q5VVL7	P11182;Q5VVL7	Lipoamide acyltransferase component of branched-chain alpha-keto acid dehydrogenase complex, mitochondrial	DBT	2383
27.5458	27.1741	27.5515	27.8094	27.8629	27.5658					5	5	5	22.1	22.1	22.1	28.402	0	4.1117	1658000000	18	0.97576	0.305625	0.322266	1.26498	Q9BRU9;G3XAM4;E5RGP0;Q9BRU9-2;E5RH13;E5RIC4	Q9BRU9	rRNA-processing protein UTP23 homolog	UTP23	5578
27.53	27.4545	27.7294	27.3278	27.2329	27.4088					5	5	5	18.8	18.8	18.8	27.408	0	10.815	1827500000	35	1.2088	0.30576	-0.248128	-1.26298	A0A2R8Y653;Q9BZX2;Q9BZX2-2;Q9HA47-3;Q9HA47;Q9HA47-4	A0A2R8Y653;Q9BZX2;Q9BZX2-2	Uridine-cytidine kinase 2	UCK2	430
28.1162	27.5403	28.0613	26.8852	27.7363	27.5234					8	8	8	25.1	25.1	25.1	55.042	0	29.912	2065900000	46	0.766794	0.305826	-0.524311	-1.26416	Q15464;Q15464-2	Q15464;Q15464-2	SH2 domain-containing adapter protein B	SHB	3928
36.6737	36.8612	36.7651	36.6446	36.5331	36.438					37	37	26	94.1	94.1	76	28.804	0	323.31	1048200000000	1093	1.32511	0.305868	-0.228092	-1.26316	P18669;Q8N0Y7	P18669	Phosphoglycerate mutase 1	PGAM1	2529
28.7414	27.598	28.1503	NaN	27.6691	27.1498					4	4	4	25	25	25	16.496	0	119.65	2065100000	24	0.686732	0.306204	-0.75378	-1.32684	Q5JSL0;P82970;Q5JSK6;Q5JSK9;Q5JSK8;Q5JSK7	Q5JSL0;P82970;Q5JSK6;Q5JSK9;Q5JSK8	High mobility group nucleosome-binding domain-containing protein 5	HMGN5	3409
31.2695	31.1372	31.2498	30.9557	30.9098	31.1229					33	33	33	36	36	36	131.29	0	237.27	21350000000	190	1.35568	0.306217	-0.222697	-1.25978	A0A1B0GUN5;Q5VTI5;Q9Y2H5	A0A1B0GUN5;Q5VTI5;Q9Y2H5	Pleckstrin homology domain-containing family A member 6	PLEKHA6	355
30.4797	30.3809	30.3473	30.0062	30.346	30.0453					13	13	13	23.1	23.1	23.1	67.887	0	323.31	11913000000	87	1.10968	0.306257	-0.270117	-1.25948	Q9HD45;Q5TB53	Q9HD45;Q5TB53	Transmembrane 9 superfamily member 3	TM9SF3	6016
32.7808	32.8017	32.8315	33.0797	33.2206	32.8745					15	15	15	52.7	52.7	52.7	41.401	0	120.81	71649000000	159	1.17394	0.306492	0.25359	1.25809	Q8TDN6	Q8TDN6	Ribosome biogenesis protein BRX1 homolog	BRIX1	4969
31.1132	31.036	31.2261	30.5698	30.8498	31.0313					20	20	20	34.2	34.2	34.2	68.568	0	90.775	19836000000	132	0.995735	0.30706	-0.308138	-1.25702	P43155-2;P43155;P43155-3;H0Y4Z7;B7ZBP5;A6PVN3	P43155-2;P43155;P43155-3	Carnitine O-acetyltransferase	CRAT	2908
28.9804	28.4717	28.6289	28.5989	28.1272	28.1793					10	10	10	33.8	33.8	33.8	46.306	0	47.658	3650200000	56	0.859651	0.307195	-0.391838	-1.25622	Q9NZ32;V9GYX7;G3V2Q5;G3V5Y4;F6S9Y6;G3V524;H0YJD9;G3V4K6	Q9NZ32;V9GYX7;G3V2Q5;G3V5Y4;F6S9Y6	Actin-related protein 10	ACTR10	6266
26.4339	26.6694	27.0541	27.0397	27.1439	27.0435					4	4	4	35.8	35.8	35.8	19.147	0	93.573	1120200000	25	0.904408	0.307443	0.356588	1.25572	Q8TAP9	Q8TAP9	M-phase-specific PLK1-interacting protein	MPLKIP	4925
29.4619	29.39	29.1189	29.1923	28.8765	29.002					13	13	13	19	19	19	98.262	0	23.983	5588300000	57	1.01243	0.307879	-0.29996	-1.25484	Q86TI2;Q86TI2-4;Q86TI2-2;M0R2A8;M0R2G6;M0R1L4;M0R162;M0R3E8;M0R3C4	Q86TI2;Q86TI2-4;Q86TI2-2;M0R2A8	Dipeptidyl peptidase 9	DPP9	4546
29.6499	29.8704	29.8008	29.9704	30.2539	29.9286					12	12	12	45.8	45.8	45.8	31.54	0	162.98	8968900000	75	1.07564	0.309087	0.277256	1.25363	Q15404;Q15404-2	Q15404;Q15404-2	Ras suppressor protein 1	RSU1	3920
29.234	29.3024	29.552	29.0692	29.1908	29.0554					20	18	13	32.5	30.2	22.9	79.192	0	94.974	6253400000	75	1.14556	0.309687	-0.257657	-1.25214	Q13330-3;E7ESY4;Q13330;H0Y4T7;Q13330-2;F8W9Y9;H7C3F3	Q13330-3;E7ESY4;Q13330;H0Y4T7;Q13330-2	Metastasis-associated protein MTA1	MTA1	3658
28.2813	28.2962	28.2482	28.1333	28.1205	28.1392					15	15	15	40.8	40.8	40.8	48.486	0	33.356	2525000000	49	3.15924	0.309756	-0.144232	-1.25172	Q9UKS6;A0A0C4DGG1;E9PIY1;E9PJ75;E9PNM9;E9PJ33;H0YDM6	Q9UKS6;A0A0C4DGG1;E9PIY1	Protein kinase C and casein kinase substrate in neurons protein 3	PACSIN3	6508
36.5851	36.7032	36.6911	36.833	36.8232	36.84					186	186	3	78.3	78.3	1.8	281.63	0	323.31	1040500000000	2481	1.98415	0.310231	0.172291	1.25014	O75369-8	O75369-8	Filamin-B	FLNB	1935
28.7514	28.8479	28.7506	28.7259	28.4668	28.325					26	26	0	28	28	0	144.42	0	31.405	4368300000	92	1.07137	0.310287	-0.27744	-1.25132	E9PKC0;Q6IQ23	E9PKC0;Q6IQ23	Pleckstrin homology domain-containing family A member 7	PLEKHA7	1052
33.0736	31.161	33.5196	31.0089	32.0366	31.3967					4	4	4	60	60	60	10.659	0	47.148	45547000000	51	0.635689	0.310453	-1.10398	-1.25024	P05114;F2Z2W6;F2Z2Y5;H7BXJ5;A0A494C035;A6NEL0;A6NL93	P05114;F2Z2W6;F2Z2Y5;H7BXJ5;A0A494C035;A6NEL0	Non-histone chromosomal protein HMG-14	HMGN1	2231
28.8487	28.2996	28.5905	29.0498	29.0111	28.7469					12	12	12	19.7	19.7	19.7	105.95	0	145.28	4316300000	61	0.89832	0.310776	0.356304	1.25025	Q01831;Q01831-2;E7EUB5	Q01831;Q01831-2	DNA repair protein complementing XP-C cells	XPC	3467
31.3253	31.3537	31.2034	31.1067	31.1577	30.8757					25	25	24	51.2	51.2	49.6	62.608	0	139.9	22396000000	167	1.18392	0.31134	-0.247445	-1.24809	Q9NUL3;Q9NUL3-2;E9PH62;A0A0A0MTD1;E7EVJ4;E7EPX0;Q9NUL3-3;Q9NUL3-8;F8VPI7;Q9NUL3-6;A0A0A0MTC4;Q9NUL3-7;A0A0A0MTC6;E5RJN7;E7EVI1;Q9NUL3-4;G5EA18;E5RJ67;H0YBY0;E5RFK1;E5RGT3;Q9NUL3-5;E5RGQ5	Q9NUL3;Q9NUL3-2;E9PH62;A0A0A0MTD1;E7EVJ4;E7EPX0;Q9NUL3-3;Q9NUL3-8;F8VPI7;Q9NUL3-6;A0A0A0MTC4;Q9NUL3-7;A0A0A0MTC6;E5RJN7;E7EVI1;Q9NUL3-4;G5EA18	Double-stranded RNA-binding protein Staufen homolog 2	STAU2	1025
28.2384	28.3506	28.032	27.6765	27.9378	28.0739					7	7	7	26	26	26	31.608	0	9.1493	2937500000	41	0.975706	0.312236	-0.310942	-1.24711	P42574;A8MVM1;C9JXR7	P42574;A8MVM1;C9JXR7	Caspase-3;Caspase-3 subunit p17;Caspase-3 subunit p12	CASP3	2895
29.1873	29.059	29.0554	29.1774	29.4073	29.4383					12	12	12	29.4	29.4	29.4	43.664	0	21.248	6184000000	65	1.21454	0.31224	0.240409	1.24558	Q13601;Q13601-2	Q13601;Q13601-2	KRR1 small subunit processome component homolog	KRR1	3706
35.1524	35.0593	35.1205	34.8914	34.9967	34.9126					292	291	0	43.8	43.7	0	856.87	0	323.31	317770000000	2034	1.8635	0.312434	-0.177158	-1.24603	H3BPE1;H3BQK9;E9PNZ4;E9PLY0;H0Y314;H0Y4F5;E9PS75	H3BPE1;H3BQK9		MACF1	1340
30.6524	30.8837	30.6238	30.5959	30.3968	30.3988					11	8	8	61	41.2	41.2	20.843	0	262.42	15062000000	54	1.14171	0.312493	-0.25615	-1.24641	Q9Y2Q9;H0YAT2;E5RGC7;E5RFH3;H7C5V3;E5RK86;E5RFT8;U3KQQ8	Q9Y2Q9;H0YAT2;E5RGC7;E5RFH3;H7C5V3	28S ribosomal protein S28, mitochondrial	MRPS28	6653
28.081	28.6569	28.1907	28.7953	28.7793	28.4862					8	8	8	31.4	31.4	31.4	27.701	0	151.96	3392600000	38	0.864091	0.312751	0.377387	1.24495	Q969G5;E9PIE3	Q969G5;E9PIE3	Protein kinase C delta-binding protein	PRKCDBP	5163
28.6887	28.7337	28.9277	29.1483	29.0103	28.9282					7	7	7	16.1	16.1	16.1	71.283	0	24.134	5305700000	32	1.18434	0.31323	0.245546	1.24346	P26012-2;P26012	P26012-2;P26012	Integrin beta-8	ITGB8	2651
28.5151	28.8375	28.1435	28.6826	29.1715	28.9303					8	8	8	24.7	24.7	24.7	54.089	0	62.129	4250700000	43	0.810329	0.313314	0.429439	1.24403	Q96I59;H0YEL9;E9PRK2;Q96I59-2;H0YE96	Q96I59;H0YEL9;E9PRK2	Probable asparagine--tRNA ligase, mitochondrial	NARS2	5339
30.7223	29.3145	29.1304	28.8102	29.3494	28.5698					9	9	9	18.4	18.4	18.4	68.809	0	19.079	7016300000	30	0.666135	0.313373	-0.812616	-1.24425	Q5T1V6;Q5T1V6-2;H0Y6Y1;Q5T1W1;B7ZBU3;B7ZBU4;H0Y7Z8;Q5T1V5	Q5T1V6;Q5T1V6-2	Probable ATP-dependent RNA helicase DDX59	DDX59	4173
32.9721	32.6299	32.6523	32.3265	32.4546	32.5963					20	20	20	64.8	64.8	64.8	29.841	0	271.81	60381000000	164	1.0144	0.313606	-0.292269	-1.24252	O75937;S4R3J5	O75937	DnaJ homolog subfamily C member 8	DNAJC8	2009
28.6992	27.9061	28.142	29.818	29.3665	28.0731					7	1	1	7.9	1.1	1.1	140.03	0.0025078	2.0325	4225900000	22	0.661137	0.313834	0.836746	1.24272	Q2VIQ3;Q5JRK0;H0Y718;Q6ZMV9-3;Q6ZMV9	Q2VIQ3	Chromosome-associated kinesin KIF4B	KIF4B	4038
32.9947	33.021	32.9898	32.8325	32.8798	32.6114					59	59	59	47.4	47.4	47.4	141.36	0	323.31	77047000000	459	1.27971	0.313916	-0.227281	-1.23998	A0A0G2JH68;O60610;A0A140T8Z0;O60610-2;O60610-3;A0A2R8Y5N1;H9KV28;B4E2I7;A0A2R8YEF8;H7C2W8	A0A0G2JH68;O60610;A0A140T8Z0;O60610-2;O60610-3;A0A2R8Y5N1;H9KV28	Protein diaphanous homolog 1	DIAPH1	294
26.4685	26.534	26.2628	NaN	26.9805	26.5923					13	13	13	11.4	11.4	11.4	180.28	0	21.971	876310000	22	0.871477	0.314096	0.36467	1.30694	E9PHY8;Q8NDA8;Q8NDA8-3;Q8NDA8-2;Q8NDA8-7;Q8NDA8-5;Q8NDA8-4;Q8NDA8-6	E9PHY8;Q8NDA8;Q8NDA8-3;Q8NDA8-2	Maestro heat-like repeat-containing protein family member 1	MROH1	1034
30.1895	30.1812	29.5025	30.3607	30.2903	30.4608					10	10	10	48.4	48.4	48.4	28.293	0	154.48	11031000000	74	0.820956	0.314238	0.412875	1.24004	E9PCW1;O95249;B4DQA8;K7EJC8;G5E9T8;O95249-2;F6RU00	E9PCW1;O95249;B4DQA8;K7EJC8;G5E9T8;O95249-2	Golgi SNAP receptor complex member 1	GOSR1	1000
33.5011	33.6063	33.5416	33.4213	33.3346	33.375					76	76	76	65.4	65.4	65.4	136.82	0	323.31	113730000000	661	1.91935	0.315836	-0.172677	-1.23708	Q14203-3;E7EX90;Q14203-4;Q14203;Q14203-6;Q14203-5;Q14203-2;Q6AWB1;E7EWF7;C9JJD0;E9PCY0;C9JJN7;C9JKG6;C9JTE5;C9JZA4;C9J1B7;C9JUI8	Q14203-3;E7EX90;Q14203-4;Q14203;Q14203-6;Q14203-5;Q14203-2;Q6AWB1	Dynactin subunit 1	DCTN1;DKFZp686E0752	987
29.996	29.8912	29.9604	29.4615	29.9188	29.5757					33	33	20	18.9	18.9	13.5	274.18	0	147.12	8949200000	155	0.989495	0.316329	-0.297174	-1.23403	O75179-2;O75179;H0YM23;O75179-7;O75179-6;O75179-4;H0YLQ3;O75179-3;A0A1W2PQ15;O75179-5	O75179-2;O75179;H0YM23;O75179-7;O75179-6;O75179-4	Ankyrin repeat domain-containing protein 17	ANKRD17	1917
28.2567	28.2095	28.3887	27.8665	28.1868	28.0352					11	11	11	15.6	15.6	15.6	96.413	0	33.239	2809700000	38	1.12377	0.316431	-0.255498	-1.23476	A0A2U3U043;J3KSG1;J3QRK1;Q719H9;E9PK99;E9PMS5;E9PRT1;E9PJJ5;Q4G0X4	A0A2U3U043			472
27.0099	26.1658	26.6099	27.072	27.0936	26.9165					6	6	6	21.1	21.1	21.1	39.134	0	10.167	917440000	22	0.798529	0.316443	0.432158	1.23449	O75794;X6RA30;H7BZW7;X6RKY7;X6RF82	O75794;X6RA30	Cell division cycle protein 123 homolog	CDC123	1990
28.5922	28.3183	28.769	28.8975	28.7188	29.0127					11	10	10	26.7	25	25	60.314	0	32.682	3940700000	46	0.945889	0.316454	0.316466	1.23365	Q9Y6K8-3;Q9Y6K8;Q9Y6K8-2;E9PQQ8;H0YEZ1;E9PIS7	Q9Y6K8-3;Q9Y6K8;Q9Y6K8-2	Adenylate kinase isoenzyme 5	AK5	6817
29.9791	29.9193	29.808	29.3109	29.8853	29.4821					12	12	12	51.9	51.9	51.9	35.548	0	70.889	9740800000	54	0.900672	0.316627	-0.342673	-1.23496	Q9BRF8;Q9BRF8-2;Q9BRF8-3	Q9BRF8;Q9BRF8-2	Serine/threonine-protein phosphatase CPPED1	CPPED1	5560
30.7003	30.5292	30.7078	30.1613	30.6396	30.0932					7	7	7	26	26	26	32.267	0	75.174	13435000000	54	0.892895	0.31695	-0.347691	-1.23497	Q9Y394-2;Q9Y394;H0YJ66;H0YJE4;H0YJR8	Q9Y394-2;Q9Y394;H0YJ66	Dehydrogenase/reductase SDR family member 7	DHRS7	6683
32.068	32.1083	32.1223	31.7618	31.9832	31.929					14	14	14	72.6	72.6	72.6	17.027	0	323.31	39365000000	112	1.41412	0.316951	-0.208254	-1.2353	E9PL01;A0A087WUC6;Q15005;E9PI68;E9PRB9;H0YE04	E9PL01;A0A087WUC6;Q15005;E9PI68;E9PRB9	Signal peptidase complex subunit 2	SPCS2	32
28.5005	28.5141	28.5715	28.0231	28.5157	28.1107					9	9	9	41.5	41.5	41.5	34.188	0	71.088	3281400000	57	0.953321	0.316964	-0.312215	-1.23266	Q9Y6I9;C9JXQ7;C9JHH5;A0A087WTU3;C9JUC3;C9J7N0;C9JL43	Q9Y6I9;C9JXQ7;C9JHH5;A0A087WTU3	Testis-expressed sequence 264 protein	TEX264	6813
27.6089	28.0265	27.9549	28.2465	28.0581	28.1736					7	7	7	16.8	16.8	16.8	67.223	0	19.227	2200500000	36	0.990574	0.317187	0.296022	1.23279	Q9HA65-3;Q9HA65;Q9HA65-2;M0R2L2;M0QYC9;M0QXA2	Q9HA65-3;Q9HA65;Q9HA65-2;M0R2L2	TBC1 domain family member 17	TBC1D17	5952
29.6707	29.8818	29.7637	30.0076	30.0237	29.9147					9	9	9	76.7	76.7	76.7	17.512	0	130.11	9455200000	63	1.39983	0.317275	0.209872	1.23535	G3V4P8;P60983;G3V3X4;M0QYG8;M0R1D2;M0R0C1;M0QYJ8;O60234	G3V4P8;P60983	Glia maturation factor beta	GMFB	1224
35.5044	35.5218	35.6379	35.4029	35.3946	35.3004					46	46	46	74.8	74.8	74.8	57.129	0	323.31	451280000000	930	1.62069	0.317296	-0.188703	-1.23124	Q5T2W1;Q5T2W1-2;A0A0C4DG67;A8MUH7;A8MUH7-2	Q5T2W1;Q5T2W1-2;A0A0C4DG67;A8MUH7	Na(+)/H(+) exchange regulatory cofactor NHE-RF3;Putative PDZ domain-containing protein 1P	PDZK1;PDZK1P1	4177
30.2638	29.865	30.0165	29.9255	29.6045	29.6887					10	10	10	26	26	26	85.852	0	254.73	9162000000	91	0.958971	0.317382	-0.308877	-1.23157	O43719;Q5H919;Q5H918	O43719	HIV Tat-specific factor 1	HTATSF1	1800
NaN	26.714	26.6353	26.8583	27.9284	27.2112					14	14	14	11.6	11.6	11.6	201.05	0	121.25	1545000000	40	0.688719	0.317509	0.657963	1.29655	Q69YN4-3;Q69YN4;Q69YN4-2;Q69YN4-4;H0YB68;H0YBN5	Q69YN4-3;Q69YN4;Q69YN4-2;Q69YN4-4	Protein virilizer homolog	KIAA1429	4269
28.4711	28.7685	28.8839	28.5631	28.2326	28.3852					9	9	9	28	28	28	40.143	0	84.854	3385800000	51	0.944022	0.318085	-0.314187	-1.22877	Q9NP66;H0YKL0;H0YKM5;H0YK55;H0YMS9;H0YNS8	Q9NP66;H0YKL0	High mobility group protein 20A	HMG20A	6022
32.7804	32.6106	32.6459	32.4207	32.4908	32.5317					36	36	36	72.5	72.5	72.5	71.223	0	323.31	58923000000	296	1.50014	0.31828	-0.197893	-1.22885	Q9UBT2;Q9UBT2-2;K7ESK7;K7EPL2;U3KQ93;U3KQ55;K7ES38	Q9UBT2;Q9UBT2-2	SUMO-activating enzyme subunit 2	UBA2	6381
32.1874	32.0955	32.1837	32.0259	31.9765	31.966					25	25	22	72	72	61.3	43.066	0	323.31	41973000000	189	2.03453	0.318357	-0.166084	-1.22791	P13861-2;P13861;H7C330;H7C1L0;C9J830;H7C4A9	P13861-2;P13861	cAMP-dependent protein kinase type II-alpha regulatory subunit	PRKAR2A	2433
29.4668	29.6978	29.7083	29.3943	29.0486	29.4895					14	14	14	40.1	40.1	40.1	50.562	0	174.74	6629700000	91	0.943793	0.318403	-0.313515	-1.22757	C9J0I9;Q86WB0;Q86WB0-3;Q86WB0-2;F8WAU5;F8WBD7;F8WDK5;F8WF13	C9J0I9;Q86WB0;Q86WB0-3;Q86WB0-2	Nuclear-interacting partner of ALK	ZC3HC1	744
34.5821	34.6822	34.6577	34.575	34.3485	34.2931					5	5	5	72.7	72.7	72.7	5.0256	0	37.388	213490000000	127	1.20986	0.318601	-0.23513	-1.22894	P63313;CON__P21752	P63313	Thymosin beta-10	TMSB10	3363
29.5921	29.6631	29.6148	29.792	29.8328	29.7395					23	23	23	34.1	34.1	34.1	101.97	0	157.42	8137200000	92	2.0693	0.318677	0.164784	1.22799	Q15031;E9PHM2;A0A494C1E0;A0A499FJL2;C9JYR8	Q15031;E9PHM2;A0A494C1E0;A0A499FJL2	Probable leucine--tRNA ligase, mitochondrial	LARS2	3856
34.1454	32.8113	34.0479	32.6424	33.4982	32.5743					4	4	3	45.1	45.1	28.2	8.1111	0	123.37	90506000000	59	0.662174	0.319098	-0.763252	-1.22662	P61956-2;P61956	P61956-2;P61956	Small ubiquitin-related modifier 2	SUMO2	3277
30.0571	30.1349	29.8497	30.2813	30.3559	30.1529					12	12	6	29.2	29.2	12.6	68.07	0	139.83	10240000000	90	1.13104	0.319173	0.249464	1.2245	O15213;H0Y6G3	O15213;H0Y6G3	WD repeat-containing protein 46	WDR46	1703
27.5851	27.4229	27.9187	NaN	27.3796	27.0844					3	3	3	19.8	19.8	19.8	21.627	0	7.6781	1694500000	17	0.804991	0.319467	-0.410237	-1.28925	Q53FT3;A0A087WYW7;E9PPG8;E9PJB2	Q53FT3;A0A087WYW7;E9PPG8	Protein Hikeshi	C11orf73	4085
31.2573	31.2355	31.1332	30.8882	31.1594	30.7231					27	27	23	39.4	39.4	34.6	103.08	0	296.12	20783000000	156	1.00716	0.319492	-0.285082	-1.22452	Q96HY7;H7C149;H7C1J3	Q96HY7	Probable 2-oxoglutarate dehydrogenase E1 component DHKTD1, mitochondrial	DHTKD1	5332
30.7684	29.6039	30.2211	29.34	29.9768	29.4865					5	5	5	31.9	31.9	31.9	17.303	0	3.9068	8434200000	28	0.702242	0.319493	-0.596704	-1.22382	M0R0N4;M0QYZ2;P53680;X6R390;P53680-2;M0QZ21;M0R1S0	M0R0N4;M0QYZ2;P53680;X6R390;P53680-2;M0QZ21	AP-2 complex subunit sigma	AP2S1	1534
31.4718	31.1022	31.3479	31.1781	30.9244	30.9591					12	12	6	58.7	58.7	22.3	23.567	0	323.31	23957000000	80	0.999805	0.319741	-0.28679	-1.22271	P11233;H7C3P7;C9JPE8;C9JYR1;F8WEQ6	P11233;H7C3P7	Ras-related protein Ral-A	RALA	2386
34.4355	34.542	34.4681	34.6351	34.6179	34.7768					25	25	25	59.5	59.5	59.5	54.177	0	323.31	232560000000	429	1.51564	0.319849	0.194742	1.22191	P09622;E9PEX6;P09622-2;P09622-3;F8WDM5;A0A1W2PR83;F2Z2E3	P09622;E9PEX6;P09622-2;P09622-3	Dihydrolipoyl dehydrogenase, mitochondrial;Dihydrolipoyl dehydrogenase	DLD	2331
33.0001	33.3902	33.2888	32.9535	32.9378	32.9887					24	24	24	72.2	72.2	72.2	37.432	0	323.31	90622000000	285	1.0624	0.32006	-0.266389	-1.22289	O76003	O76003	Glutaredoxin-3	GLRX3	2016
29.8313	29.4827	29.5007	29.2584	29.4692	29.2164					9	9	9	59.5	59.5	59.5	22.724	0	83.869	6531000000	56	0.988288	0.320075	-0.290256	-1.22111	O14653-3;O14653;A0A1W2PPP5;A0A1W2PPG5;A0A1W2PRV0;A0A1W2PQM3;O14653-2;I3NI02;A0A1W2PPG1;E7EQ34;A0A1W2PS81;I3L0K1;A0A1W2PPJ0;I3L4Z6;I3L1K7;A0A1X7SBU8;A0A1W2PRC2;A0A1W2PR02;A0A1W2PRP7;A0A1W2PPW8;A0A1W2PR23;A0A1W2PRE6;A0A1W2PS12;A0A1W2PRL0;A0A1W2PQP2;A0A1W2PQ06;A0A1W2PQ77;A0A1W2PNV3;A0A1W2PQE0;A0A1W2PRD0;A0A1W2PQQ4;A0A1W2PQ38;A0A1W2PQS3;A0A1W2PP28	O14653-3;O14653;A0A1W2PPP5;A0A1W2PPG5;A0A1W2PRV0;A0A1W2PQM3;O14653-2;I3NI02;A0A1W2PPG1;E7EQ34;A0A1W2PS81;I3L0K1;A0A1W2PPJ0;I3L4Z6;I3L1K7;A0A1X7SBU8;A0A1W2PRC2;A0A1W2PR02;A0A1W2PRP7;A0A1W2PPW8;A0A1W2PR23;A0A1W2PRE6;A0A1W2PS12;A0A1W2PRL0;A0A1W2PQP2;A0A1W2PQ06;A0A1W2PQ77	Golgi SNAP receptor complex member 2	GOSR2	380
27.7645	28.1079	27.7199	28.1319	28.0985	28.1879					13	13	13	18.6	18.6	18.6	80.926	0	21.013	2343000000	56	1.03164	0.320167	0.275341	1.22194	Q9H8Y5;B8ZZS4;C9K022;C9JQZ3;C9JS61	Q9H8Y5;B8ZZS4	Ankyrin repeat and zinc finger domain-containing protein 1	ANKZF1	5927
29.1451	29.2034	29.4939	28.9074	29.21	28.6112					13	13	11	53.7	53.7	51.6	42.987	0	92.905	5457900000	60	0.846036	0.320362	-0.371251	-1.22218	Q16644;C9J8E1;C9JPW3;H7C0G6	Q16644;C9J8E1	MAP kinase-activated protein kinase 3	MAPKAPK3	3992
29.1528	29.1847	29.0869	29.2805	29.4221	29.2866					26	26	25	18.7	18.7	18.2	191.6	0	104.95	5573100000	101	1.58761	0.320646	0.188271	1.21912	A0A087WVF7;Q9NZM3-2;Q9NZM3;Q9NZM3-4;Q9NZM3-3;E7EPJ2;F8W719;H7BZD4	A0A087WVF7;Q9NZM3-2;Q9NZM3;Q9NZM3-4;Q9NZM3-3;E7EPJ2	Intersectin-2	ITSN2	50
30.6778	30.4979	30.4264	30.4765	30.1507	30.1006					25	25	0	39.8	39.8	0	87.198	0	119.69	12936000000	127	0.978509	0.320731	-0.291425	-1.21643	Q9BX66-9	Q9BX66-9	Sorbin and SH3 domain-containing protein 1	SORBS1	5678
29.14	29.1726	29.2724	28.8579	29.0599	29.0305					15	15	15	43	43	43	46.02	0	43.703	5113600000	46	1.33207	0.320765	-0.212257	-1.21594	Q9GZT9;Q9GZT9-2;Q9GZT9-3;G3V3M1;F8W1G2;Q9H6Z9	Q9GZT9;Q9GZT9-2;Q9GZT9-3	Egl nine homolog 1	EGLN1	5770
30.0128	30.1446	29.9676	30.2248	30.2441	30.2171					21	21	20	23.1	23.1	22.4	119.13	0	323.31	10417000000	93	1.59748	0.320798	0.187023	1.21693	A0A0G2JNW7;Q9Y666;A0A0U1RR18;A0A0G2JQE3;H0YB78;Q9Y666-2	A0A0G2JNW7;Q9Y666;A0A0U1RR18;A0A0G2JQE3;H0YB78	Solute carrier family 12 member 7	SLC12A7	304
33.7255	33.5923	33.5399	33.8082	33.782	33.8473					31	31	28	79.4	79.4	71.4	33.935	0	253.3	128090000000	390	1.52744	0.320836	0.193211	1.21983	A0A1W2PPZ5;P23193;A0A1W2PRL9;P23193-2;E5RIS7;B7Z4S1;E5RJ93;E5RK46;A0A1W2PS15;E5RFI1;A0A1W2PPV7	A0A1W2PPZ5;P23193;A0A1W2PRL9;P23193-2	Transcription elongation factor A protein 1	TCEA1	383
35.2046	35.1782	35.2216	35.0296	35.0947	35.0105					68	68	66	76.3	76.3	75.2	101.56	0	323.31	344430000000	795	2.27468	0.321037	-0.156521	-1.21867	P11586;V9GYY3;A0A384N5Y3;F5H2F4;V9GZ78;A0A494C1T2;V9GY75	P11586;V9GYY3;A0A384N5Y3;F5H2F4;V9GZ78;A0A494C1T2	C-1-tetrahydrofolate synthase, cytoplasmic;Methylenetetrahydrofolate dehydrogenase;Methenyltetrahydrofolate cyclohydrolase;Formyltetrahydrofolate synthetase;C-1-tetrahydrofolate synthase, cytoplasmic, N-terminally processed	MTHFD1	2398
33.698	33.7575	33.4545	33.7893	33.9063	33.9687					20	20	19	69.5	69.5	66	33.784	0	302.78	133680000000	267	1.10929	0.321114	0.251387	1.21698	P22087;M0QXL5;M0R299;M0R2Q4;M0R0P1;M0R2U2;M0R1H0;M0R2B0	P22087;M0QXL5;M0R299;M0R2Q4;M0R0P1	rRNA 2-O-methyltransferase fibrillarin	FBL	2590
NaN	28.1636	28.2574	27.5973	28.116	27.7643					15	15	1	25.9	25.9	1.6	77.224	0	104.46	2181300000	52	0.821718	0.321304	-0.384624	-1.28033	Q9Y2L9-2	Q9Y2L9-2	Leucine-rich repeat and calponin homology domain-containing protein 1	LRCH1	6647
32.8686	32.8403	32.8216	32.9042	33.3217	33.113					39	39	39	64.4	64.4	64.4	70.389	0	323.31	82972000000	320	1.04338	0.321366	0.269463	1.21755	P49748;P49748-3;P49748-2;G3V1M7;K7EQP4;J3QRJ8;J3KSR4;K7EJW8;J3QKU9;J3KS89;K7EMF8	P49748;P49748-3;P49748-2	Very long-chain specific acyl-CoA dehydrogenase, mitochondrial	ACADVL	3015
31.5863	31.4603	31.5046	31.7332	31.7009	31.6462					49	49	49	38.1	38.1	38.1	149.37	0	323.31	30782000000	259	1.76915	0.321435	0.176366	1.21793	Q9BQG0-2;Q9BQG0;I3L1L3	Q9BQG0-2;Q9BQG0;I3L1L3	Myb-binding protein 1A	MYBBP1A	5550
25.3096	25.7949	NaN	25.8643	26.2266	25.8662					4	4	4	13.2	13.2	13.2	56.051	0	12.226	503950000	15	0.777822	0.321621	0.433432	1.28037	Q6SPF0;E9PIW9;F8WDT5	Q6SPF0;E9PIW9	Atherin	SAMD1	4377
33.406	33.6019	33.5348	33.3837	33.3086	33.2017					59	59	59	66.6	66.6	66.6	144.73	0	323.31	109400000000	492	1.29855	0.321965	-0.216255	-1.2146	O15067;H0YGH1;J3QSG0;J3QSH6;J3KTL4;J3KT98;J3KTQ5;J3QL39	O15067	Phosphoribosylformylglycinamidine synthase	PFAS	1681
30.9846	30.9586	30.8163	30.6786	30.817	30.6018					11	11	11	43.2	43.2	43.2	24.553	0	41.737	16793000000	62	1.26518	0.322613	-0.220734	-1.21372	J3KN29;O00233;F5H5V4;F5GX23;O00233-2;F5H169;F5H7X1;O00233-3	J3KN29;O00233;F5H5V4;F5GX23;O00233-2;F5H169	26S proteasome non-ATPase regulatory subunit 9	PSMD9	1414
26.9133	26.2448	26.8197	26.8056	27.302	27.1617					5	5	5	9.9	9.9	9.9	76.743	0	16.525	1027000000	19	0.775119	0.32335	0.430517	1.20954	Q92542-2;Q92542;H0Y6T7;Q5T205;H0Y3Z4	Q92542-2;Q92542;H0Y6T7	Nicastrin	NCSTN	5075
30.8051	30.6817	30.8113	31.0147	30.883	30.9718					32	32	32	39.4	39.4	39.4	90.954	0	149.66	17283000000	170	1.53317	0.323376	0.190474	1.21074	Q93034;H0YCA0;E9PP19	Q93034	Cullin-5	CUL5	5150
30.9128	30.6419	30.7367	30.9411	31.0115	31.0007					12	12	12	71.6	71.6	71.6	20.713	0	169.29	16877000000	111	1.25791	0.323424	0.220672	1.21026	Q9BSD7;Q5TDF0	Q9BSD7;Q5TDF0	Cancer-related nucleoside-triphosphatase	NTPCR	5585
27.427	28.2355	27.5384	28.1732	28.0758	28.2535					14	14	14	18.5	18.5	18.5	101.7	0	20.792	2636600000	40	0.774387	0.323578	0.433863	1.21142	A0A1W2PS05;Q8NEB9;A8MYT4;K7EIV6;K7EKH3;K7ENH3;M0R308	A0A1W2PS05;Q8NEB9;A8MYT4	Phosphatidylinositol 3-kinase catalytic subunit type 3;Phosphatidylinositol 3-kinase	PIK3C3	396
29.1985	29.2062	29.1984	29.2593	28.5579	28.5949					19	19	19	17.5	17.5	17.5	142.6	0	49.293	4696700000	62	0.805682	0.323692	-0.397015	-1.21087	F8VXG7;Q99590-2;Q99590;A0A0A0MTP7;A0A087WTB7	F8VXG7;Q99590-2;Q99590	Protein SCAF11	SCAF11	1177
31.2048	31.5895	31.1484	31.5928	31.5995	31.6186					15	15	15	42.8	42.8	42.8	46.48	0	303.66	27348000000	127	0.976944	0.323789	0.289366	1.21175	Q9HDC9;Q9HDC9-2;H0Y512	Q9HDC9;Q9HDC9-2;H0Y512	Adipocyte plasma membrane-associated protein	APMAP	6018
27.8303	26.9397	27.985	NaN	29.4646	27.8366					7	7	7	4.3	4.3	4.3	210.47	0	3.0461	2442900000	13	0.611588	0.323813	1.06566	1.27135	Q96SN8-3;Q96SN8-2;Q96SN8;B1AMJ5;Q96SN8-4;A0A0A0MRG9;F8WCI3;Q5JTU8;F8WBJ0;F8WF55	Q96SN8-3;Q96SN8-2;Q96SN8;B1AMJ5;Q96SN8-4;A0A0A0MRG9	CDK5 regulatory subunit-associated protein 2	CDK5RAP2	5464
27.9082	27.5863	27.3427	27.3148	26.9912	27.4132					7	7	7	32.4	32.4	32.4	37.763	0	61.256	1550600000	24	0.832942	0.324012	-0.372702	-1.21199	Q9Y375;H0YNN4;H0YNB7;H0YL22	Q9Y375;H0YNN4;H0YNB7;H0YL22	Complex I intermediate-associated protein 30, mitochondrial	NDUFAF1	6680
28.6865	28.6759	28.7691	28.6387	28.4443	28.0416					9	9	9	35	35	35	38.787	0	8.9271	2937500000	26	0.876466	0.324357	-0.335625	-1.20602	O15541	O15541	RING finger protein 113A	RNF113A	1736
30.0804	29.7173	29.9929	29.663	29.7314	29.6215					15	15	15	49.4	49.4	49.4	44.047	0	200.76	8517100000	71	1.06455	0.324446	-0.258266	-1.20675	Q9BXR0;Q9BXR0-2;K7ESP6;K7EJ21;K7EPI1;K7EL95	Q9BXR0	Queuine tRNA-ribosyltransferase	QTRT1	5689
28.2174	27.7278	27.8817	28.2628	28.1113	28.443					20	20	20	20.4	20.4	20.4	150.78	0	22.008	2822700000	69	0.886659	0.324761	0.330042	1.20695	Q9ULM3;H0Y6M6	Q9ULM3	YEATS domain-containing protein 2	YEATS2	6539
NaN	29.3935	28.8373	29.7373	29.5991	29.3507					4	4	4	50	50	50	9.7251	0	7.1125	6484200000	23	0.754232	0.32521	0.446951	1.26429	P62306;A0A0B4J254;F8W0W6	P62306;A0A0B4J254;F8W0W6	Small nuclear ribonucleoprotein F	SNRPF	3303
33.5102	33.3025	33.3668	33.2743	33.1802	32.9872					28	28	28	65.1	65.1	65.1	44.23	0	323.31	100650000000	318	1.10724	0.325404	-0.245918	-1.20288	Q13561;Q13561-3;Q13561-2;F8W1I6;H0YI98;F8VW18;F8VX93;F8VRV7;H0YHL1;F8W0U6	Q13561;Q13561-3;Q13561-2;F8W1I6;H0YI98;F8VW18	Dynactin subunit 2	DCTN2	3698
28.6488	28.1063	28.2319	28.3596	27.7162	27.2214					11	11	11	25.5	25.5	25.5	43.254	0	18.228	2584700000	51	0.697613	0.325465	-0.563275	-1.20353	Q9UBB5;J3KSA7;X6RBL6;Q9UBB5-3	Q9UBB5	Methyl-CpG-binding domain protein 2	MBD2	6355
34.9234	35.0828	34.8245	35.3002	35.0879	35.1568					70	70	70	78.6	78.6	78.6	79.494	0	323.31	338310000000	922	1.14437	0.325479	0.238055	1.20334	Q08426;Q08426-2;C9JJE0	Q08426;Q08426-2	Peroxisomal bifunctional enzyme;Enoyl-CoA hydratase/3,2-trans-enoyl-CoA isomerase;3-hydroxyacyl-CoA dehydrogenase	EHHADH	3550
31.3246	31.1508	31.3251	31.153	31.0526	30.834					19	19	19	72.6	72.6	72.6	23.865	0	125.58	25512000000	161	1.07794	0.325634	-0.253619	-1.20426	Q8WUY1;H0YAR9	Q8WUY1	Protein THEM6	THEM6	5019
28.0888	27.6734	27.7689	27.4306	27.753	27.353					7	7	7	25.6	25.6	25.6	23.239	0	58.063	2445300000	32	0.880131	0.325656	-0.331533	-1.20367	Q9BVM2;Q5JQQ4;Q5JQQ2	Q9BVM2;Q5JQQ4	Protein DPCD	DPCD	5648
31.0782	31.2029	31.3776	30.8804	30.9999	31.0567					25	25	23	38	38	36.7	80.832	0	108.41	19866000000	142	1.11809	0.327615	-0.240561	-1.19575	E9PG40;P05067;P05067-11;P05067-8;P05067-6;P05067-9;A0A0A0MRG2;P05067-10;P05067-4;P05067-7;P05067-5;P05067-3;H7C0V9;H7C2L2;P05067-2	E9PG40;P05067;P05067-11;P05067-8;P05067-6;P05067-9;A0A0A0MRG2;P05067-10;P05067-4;P05067-7;P05067-5;P05067-3;H7C0V9	Amyloid beta A4 protein;N-APP;Soluble APP-alpha;Soluble APP-beta;C99;Beta-amyloid protein 42;Beta-amyloid protein 40;C83;P3(42);P3(40);C80;Gamma-secretase C-terminal fragment 59;Gamma-secretase C-terminal fragment 57;Gamma-secretase C-terminal fragment 50;C31	APP	1018
31.9602	32.1707	32.1319	32.4476	32.2377	32.2669					32	32	3	35.6	35.6	4.3	113.37	0	323.31	44441000000	195	1.17248	0.327809	0.229771	1.19583	Q8WWM7;Q8WWM7-6;Q8WWM7-8;Q8WWM7-5;Q8WWM7-4;Q8WWM7-9;Q8WWM7-2;Q8WWM7-3;H3BRB0;A0A0C4DGL7	Q8WWM7;Q8WWM7-6;Q8WWM7-8;Q8WWM7-5;Q8WWM7-4;Q8WWM7-9;Q8WWM7-2;Q8WWM7-3	Ataxin-2-like protein	ATXN2L	5041
29.5272	29.6005	29.5847	30.1607	29.482	30.6294					10	10	2	25.4	25.4	5.9	45.879	0	94.165	9060400000	59	0.711408	0.327996	0.519906	1.19845	O43493;O43493-5;O43493-3;O43493-7	O43493;O43493-5;O43493-3;O43493-7	Trans-Golgi network integral membrane protein 2	TGOLN2	1777
29.5878	29.6003	29.7125	29.3531	29.2636	29.5695					25	25	25	26.3	26.3	26.3	127.52	0	47.882	7270800000	92	1.13024	0.328004	-0.23815	-1.19618	P40818;P40818-2;A0A075B720;H0YNL5;H0YM47;H0YKV1;H0YM17;H0YLH2	P40818;P40818-2;A0A075B720	Ubiquitin carboxyl-terminal hydrolase 8	USP8	2862
30.4206	30.2352	30.4786	29.9434	30.1354	30.2681					43	43	43	35.3	35.3	35.3	196.71	0	213.24	11447000000	195	1.032	0.328226	-0.262524	-1.19624	Q9BY89;A0A1B0GVJ7;Q9BY89-2	Q9BY89	Uncharacterized protein KIAA1671	KIAA1671	5700
27.6966	28.0878	28.1003	28.1722	28.3825	28.2172					12	12	12	23.1	23.1	23.1	78.919	0	20.195	2818200000	46	0.940039	0.328326	0.295739	1.19666	Q96ME1-4;Q96ME1-2;Q96ME1;H0Y6I6;Q96ME1-3	Q96ME1-4;Q96ME1-2;Q96ME1;H0Y6I6	F-box/LRR-repeat protein 18	FBXL18	5389
30.8916	31.7104	31.643	31.7843	32.2288	31.7019					4	4	4	58.4	58.4	58.4	12.452	0	230.52	32775000000	66	0.725194	0.328369	0.490007	1.19727	P63172	P63172	Dynein light chain Tctex-type 1	DYNLT1	3353
31.4611	31.3281	31.3575	31.5724	31.747	31.4926					21	21	21	48.4	48.4	48.4	35.808	0	122.27	30548000000	173	1.22202	0.328507	0.221763	1.19706	Q96DB5;Q96DB5-2;Q96DB5-3;E5RH53;H0YB03;H0YB83;H0YC67;H0YC27;H0YBD9;E5RGC8;H0YAP5	Q96DB5;Q96DB5-2;Q96DB5-3;E5RH53;H0YB03;H0YB83	Regulator of microtubule dynamics protein 1	RMDN1	5247
27.5943	27.1761	NaN	26.4788	26.9853	27.159					8	8	8	29	29	29	44.765	0	19.849	1346700000	23	0.712751	0.328522	-0.510782	-1.25783	A0A1B0GVV3;Q5EBL4;Q5EBL4-2;Q5EBL4-3	A0A1B0GVV3;Q5EBL4;Q5EBL4-2;Q5EBL4-3	RILP-like protein 1	RILPL1	362
34.2899	34.1828	34.4275	34.0994	34.1614	33.8965					75	75	1	44.8	44.8	1.1	171.51	0	323.31	184270000000	629	1.08987	0.328581	-0.247686	-1.19742	Q04637-3;Q04637;Q04637-9;Q04637-5;Q04637-4;Q04637-6;C9JF13;C9J6B6	Q04637-3;Q04637;Q04637-9;Q04637-5;Q04637-4;Q04637-6	Eukaryotic translation initiation factor 4 gamma 1	EIF4G1	3497
28.9581	29.2032	28.8701	29.4078	29.2223	29.1904					5	5	5	26.7	26.7	26.7	35.368	0	91.912	5021600000	50	1.0247	0.330173	0.263072	1.19289	Q9BXY0;H0YBV6	Q9BXY0;H0YBV6	Protein MAK16 homolog	MAK16	5694
33.3111	33.5159	33.3561	32.9292	33.1579	33.2961					39	33	33	53.1	47.4	47.4	85.018	0	323.31	99997000000	310	1.01129	0.330838	-0.266638	-1.19178	P17858;P17858-2;F8WEU2	P17858;P17858-2	ATP-dependent 6-phosphofructokinase, liver type	PFKL	2514
28.2704	28.1514	28.018	28.0792	27.7277	27.8184					13	13	13	29.6	29.6	29.6	72.064	0	33.873	2715900000	38	0.993791	0.331628	-0.271495	-1.19016	A0A286YFD0;A0A286YF17;Q5SNW7;P42898;P42898-2;L7P8G6;F8W9T8;Q5SNW5;A0A286YF47	A0A286YFD0;A0A286YF17;Q5SNW7;P42898;P42898-2;L7P8G6	Methylenetetrahydrofolate reductase	MTHFR	401
29.6102	29.6191	29.6592	29.2724	29.4515	29.53					24	24	24	25.1	25.1	25.1	118.02	0	91.528	7400500000	96	1.27694	0.331722	-0.211531	-1.19039	O60524-4;O60524-5;O60524-3;O60524;G3V5V3;G3V4D9;O60524-2;G3V547	O60524-4;O60524-5;O60524-3;O60524;G3V5V3	Nuclear export mediator factor NEMF	NEMF	1858
29.2877	29.6165	29.6243	28.9927	29.396	29.2081					25	25	24	34.2	34.2	33.2	113.96	0	65.568	5949200000	90	0.900579	0.332038	-0.310591	-1.19057	Q5TCX8;Q5TCX8-2;Q5TCX8-3	Q5TCX8;Q5TCX8-2	Mitogen-activated protein kinase kinase kinase MLK4	MLK4	4202
30.2615	30.0441	29.582	30.5411	30.2412	30.257					8	8	8	35.6	35.6	35.6	36.567	0	156.88	10063000000	66	0.79596	0.332201	0.383867	1.18926	Q96IZ0;H0YI16;A0A0B4J260;H0YHP5;F8W1M8	Q96IZ0	PRKC apoptosis WT1 regulator protein	PAWR	5349
31.5123	31.3003	31.1819	31.7119	31.6824	31.4281					13	10	10	66.5	48.2	48.2	21.834	0	123.68	28403000000	97	0.979012	0.332284	0.275998	1.18903	Q9NUP9;G3V1D4	Q9NUP9;G3V1D4	Protein lin-7 homolog C	LIN7C	6139
27.4418	27.9085	27.6075	28.2841	28.0124	27.7503					8	8	8	28.7	28.7	28.7	48.886	0	22.27	2498700000	33	0.816098	0.333009	0.363013	1.18658	Q9NPH0;A0A087WYU6;Q9NPH0-2;V9GZ71;A0A0A0MS36;A0A087WW36	Q9NPH0;A0A087WYU6;Q9NPH0-2;V9GZ71;A0A0A0MS36	Lysophosphatidic acid phosphatase type 6	ACP6	6036
30.1271	31.017	29.8827	31.0349	30.7126	30.907					12	12	12	42.2	42.2	42.2	49.419	0	81.557	15166000000	81	0.691676	0.333105	0.542575	1.18675	Q9BQ67;M0QX71	Q9BQ67;M0QX71	Glutamate-rich WD repeat-containing protein 1	GRWD1	5543
33.6612	33.531	33.6754	33.4992	33.4203	33.393					26	26	26	62.5	62.5	62.5	46.937	0	316.79	111860000000	291	1.52835	0.33342	-0.185018	-1.18694	J3KQ32;Q9NTK5;Q9NTK5-2;Q9NTK5-3;C9JCJ9;C9JTK6	J3KQ32;Q9NTK5;Q9NTK5-2;Q9NTK5-3	Obg-like ATPase 1	OLA1	1433
32.4913	32.3904	32.4704	32.3023	32.3221	32.1221					26	26	26	54.8	54.8	54.8	51.353	0	232.76	51901000000	232	1.33627	0.333987	-0.201884	-1.18281	Q9UNF0-2;Q9UNF0;A0A0U1RR22;B0QYG7;B0QYG8;H0Y923;F6U236;Q9BY11	Q9UNF0-2;Q9UNF0;A0A0U1RR22	Protein kinase C and casein kinase substrate in neurons protein 2	PACSIN2	6566
28.1941	27.7089	28.0364	27.5001	27.766	27.731					5	5	5	40.9	40.9	40.9	17.218	0	12.023	2467500000	31	0.884455	0.334184	-0.314103	-1.18325	Q9H4G4;Q5VZR0;A0A087WUM5	Q9H4G4;Q5VZR0	Golgi-associated plant pathogenesis-related protein 1	GLIPR2	5867
27.4492	27.0376	NaN	26.4166	26.8447	27.0399					10	10	10	5.1	5.1	5.1	335.8	0	15.633	845570000	26	0.719522	0.334464	-0.476307	-1.24417	Q96L91-3;Q96L91-5;Q96L91-2;Q96L91;Q96L91-4;A0A0A0MR70	Q96L91-3;Q96L91-5;Q96L91-2;Q96L91;Q96L91-4	E1A-binding protein p400	EP400	5381
29.5477	29.6835	29.6474	29.7672	29.7805	29.8702					38	38	3	19.5	19.5	0.6	309.22	0	153.18	8768800000	177	1.58906	0.334499	0.179755	1.18326	O95071-2;O95071	O95071-2;O95071	E3 ubiquitin-protein ligase UBR5	UBR5	2056
30.7067	30.5267	30.9296	30.5464	30.2824	30.479					10	10	10	39.7	39.7	39.7	32.233	0	197.42	15422000000	108	0.94673	0.334697	-0.285067	-1.18344	Q14165;F5H1S8;H0YG07;F5GX14	Q14165;F5H1S8;H0YG07	Malectin	MLEC	3763
27.9778	28.1585	28.0715	28.6231	28.6119	28.0386					9	9	9	13.5	13.5	13.5	79.87	0	11.037	3259000000	48	0.823287	0.33478	0.355273	1.18451	Q9NVU7;E7EW05;Q9NVU7-2;F8W8T7;D6RC74	Q9NVU7;E7EW05;Q9NVU7-2	Protein SDA1 homolog	SDAD1	6180
29.2428	30.0707	29.336	29.8835	30.085	29.9885					26	11	11	57.1	33.7	33.7	49.129	0	183.7	8266000000	66	0.745905	0.334895	0.435811	1.18359	O00148;O00148-2;O00148-3;K7EQN7;K7EPJ3;K7EN69;K7ENP6;A0A0D9SEM9;K7EL56;K7EIL8	O00148;O00148-2;O00148-3;K7EQN7	ATP-dependent RNA helicase DDX39A	DDX39A	1553
NaN	28.7941	29.276	30.1251	29.7119	29.1502					13	13	13	22.1	22.1	22.1	89.257	0	30.667	7100700000	28	0.656607	0.334949	0.627348	1.23846	Q8N3E9;K7EQF2;H0YGF8;F5GXC1	Q8N3E9	1-phosphatidylinositol 4,5-bisphosphate phosphodiesterase delta-3	PLCD3	4761
36.077	35.9371	36.0465	35.888	35.7928	35.8463					47	47	21	77.1	77.1	38.9	61.397	0	323.31	617410000000	1159	1.60844	0.335009	-0.177814	-1.18043	P00367;P00367-3;P00367-2	P00367;P00367-3;P00367-2	Glutamate dehydrogenase 1, mitochondrial	GLUD1	2165
33.2147	33.3008	33.3205	33.17	33.0405	33.0958					22	22	22	68.3	68.3	68.3	46.374	0	323.31	89684000000	332	1.62623	0.335041	-0.176528	-1.17979	P16930;P16930-2;H0YLC7;H3BNP8	P16930;P16930-2	Fumarylacetoacetase	FAH	2489
31.4291	31.2812	31.3606	31.0943	30.6973	31.2897					9	9	9	63.5	63.5	63.5	9.8703	0	74.883	20124000000	47	0.854051	0.335122	-0.329826	-1.18023	F8WF48;Q99442;F8WCJ7	F8WF48;Q99442;F8WCJ7	Translocation protein SEC62	SEC62	1202
35.0328	35.1591	35.1771	34.8674	34.9064	35.0164					23	23	23	54.1	54.1	54.1	26.224	0	323.31	325560000000	392	1.4115	0.335259	-0.192924	-1.17877	B5MDF5;P62826;J3KQE5;F5H018;H0YFC6;B4DV51;A0A087X0W0	B5MDF5;P62826;J3KQE5;F5H018	GTP-binding nuclear protein Ran	RAN	703
32.745	31.9752	32.7294	32.0735	32.1206	31.992					6	6	6	45.9	45.9	45.9	11.471	0	36.474	49877000000	77	0.753696	0.335323	-0.421186	-1.18045	Q99584	Q99584	Protein S100-A13	S100A13	5497
27.9037	27.5992	27.8057	27.4291	27.7055	27.2632					8	8	8	29.2	29.2	29.2	42.054	0	29.816	1678500000	29	0.901225	0.335371	-0.303603	-1.18064	A0A0A0MRK1;Q5T3I0;E9PAV9;Q5T3I0-3;F8W895;E9PPY4;F2Z3C6;Q5T3I0-2	A0A0A0MRK1;Q5T3I0;E9PAV9;Q5T3I0-3;F8W895	G patch domain-containing protein 4	GPATCH4	171
28.8401	28.8753	28.9838	28.466	28.8607	28.5766					15	15	15	28.2	28.2	28.2	77.528	0	91.719	4391100000	70	0.993419	0.335416	-0.265319	-1.17791	Q6ZRP7;H0Y430	Q6ZRP7	Sulfhydryl oxidase 2	QSOX2	4412
33.382	33.4745	33.5509	33.3841	32.9982	33.2383					11	11	11	65	65	65	23.239	0	323.31	99449000000	192	1.00326	0.335513	-0.262246	-1.17795	P43487-2;P43487;F6WQW2;C9JXG8;C9JJ34;C9JGV6;C9JDM3;C9JIC6;Q5T0Z6;Q9C010;Q9C010-2	P43487-2;P43487;F6WQW2;C9JXG8;C9JJ34	Ran-specific GTPase-activating protein	RANBP1	2913
28.269	28.1758	27.8516	28.3402	28.2629	28.7149					11	11	8	18.5	18.5	13.8	72.75	0	17.58	3124300000	32	0.838726	0.335584	0.340499	1.18072	P16278-3;P16278;E7EQ29;P16278-2;F8WF40;C9JF15;C9JWX1;C9J4G9	P16278-3;P16278;E7EQ29;P16278-2	Beta-galactosidase	GLB1	2481
27.4019	27.6443	27.6168	27.8009	28.0973	27.6545					7	7	7	20.5	20.5	20.5	52.789	0	22.942	2016200000	39	0.916477	0.335696	0.296569	1.181	Q7Z4G4-2;Q7Z4G4;Q5JY02;K7ENP1;Q7Z4G4-3;Q5JY01;K7EJQ4	Q7Z4G4-2;Q7Z4G4;Q5JY02;K7ENP1;Q7Z4G4-3;Q5JY01	tRNA (guanine(10)-N2)-methyltransferase homolog	TRMT11	4503
28.5092	28.3956	28.398	28.1831	28.3217	28.2524					12	12	11	37.7	37.7	32.1	49.853	0	18.525	3086800000	38	1.53094	0.336871	-0.181835	-1.17456	Q00013-3;Q00013;Q00013-2;C9J9J4;A8MTH1;C9JB34;F8WC84;A6NFY0	Q00013-3;Q00013;Q00013-2;C9J9J4;A8MTH1	55 kDa erythrocyte membrane protein	MPP1	3434
30.697	30.5071	30.4876	30.4604	30.3081	29.5524					11	11	11	24.2	24.2	24.2	33.216	0	9.3422	12889000000	36	0.724631	0.336873	-0.456942	-1.17586	Q9NWB6;Q9NWB6-3;Q9NWB6-2	Q9NWB6;Q9NWB6-3;Q9NWB6-2	Arginine and glutamate-rich protein 1	ARGLU1	6192
29.7836	29.417	29.8422	29.3968	29.5123	29.2314					12	12	12	51.2	51.2	51.2	33.915	0	25.082	7672900000	69	0.898958	0.337184	-0.300762	-1.17464	Q9H0P0-1;X6RM59;Q9H0P0-3;Q9H0P0-2;Q9H0P0;B9A035;C9K084	Q9H0P0-1;X6RM59;Q9H0P0-3;Q9H0P0-2;Q9H0P0	Cytosolic 5-nucleotidase 3A;5-nucleotidase	NT5C3A	5797
30.6343	30.793	30.6293	30.4154	30.5753	30.4619					9	9	9	24.9	24.9	24.9	50.378	0	23.514	14398000000	55	1.31459	0.338626	-0.201371	-1.17255	Q01415;B7ZAX5;Q01415-2;H0YLL3;H0YLL8;H0YN31;H0YK30;H0YK10	Q01415;B7ZAX5;Q01415-2	N-acetylgalactosamine kinase	GALK2	3457
29.7675	29.8401	30.1282	29.657	29.6473	29.6919					15	8	8	38.3	26	26	55.364	0	84.55	7478800000	71	1.0436	0.338894	-0.246518	-1.16854	Q92769;Q92769-3;E5RFP9;H3BM24;E5RFI6;E5RJ04;E5RGV4;E5RHE7;E5RH52;E5RG37;E5RK19	Q92769;Q92769-3	Histone deacetylase 2	HDAC2	5107
33.0229	33.1258	33.2406	33.3176	33.3565	33.2953					24	24	24	81	81	81	32.113	0	323.31	91339000000	291	1.38006	0.338974	0.193353	1.16907	O00625	O00625	Pirin	PIR	1611
29.8146	29.5261	29.4417	29.8171	29.9087	29.8168					27	27	27	31.9	31.9	31.9	97.667	0	39.339	7938900000	106	1.01672	0.339163	0.253372	1.16778	P78316;E9PFK5;P78316-2	P78316;E9PFK5;P78316-2	Nucleolar protein 14	NOP14	3377
26.6525	NaN	26.714	26.606	26.1743	26.2765					4	4	4	6.4	6.4	6.4	87.817	0	4.3616	855330000	14	0.835064	0.339198	-0.330994	-1.2273	A0A087WZ40;Q14244-2;Q14244-6;Q14244-4;Q14244;Q14244-7;Q14244-5;Q14244-3	A0A087WZ40;Q14244-2;Q14244-6;Q14244-4;Q14244;Q14244-7;Q14244-5;Q14244-3	Ensconsin	MAP7	98
32.2273	32.3328	32.2688	32.0816	32.168	32.0786					43	43	43	53.9	53.9	53.9	117.97	0	323.31	44589000000	301	1.76777	0.339245	-0.166871	-1.17155	A0AVT1;A0AVT1-2;H0Y8S8;A0AVT1-3;A0AVT1-4;H0Y9U5	A0AVT1;A0AVT1-2	Ubiquitin-like modifier-activating enzyme 6	UBA6	553
29.7683	29.9448	29.9279	30.1605	30.3297	29.9422					14	14	14	37.1	37.1	37.1	41.45	0	150.56	9487200000	65	0.985926	0.339336	0.263822	1.17022	O75683	O75683	Surfeit locus protein 6	SURF6	1980
29.5399	29.1068	29.4273	29.2489	28.0486	NaN					7	7	7	44.9	44.9	44.9	24.75	0	31.027	4306400000	42	0.630291	0.339396	-0.709232	-1.22776	Q96BS2;Q96BS2-3;Q96BS2-2;E9PQ58;H0YIX4	Q96BS2;Q96BS2-3;Q96BS2-2	Calcineurin B homologous protein 3	TESC	5218
27.5164	27.9433	27.895	27.4768	27.4921	27.5534					4	4	4	14.8	14.8	14.8	45.524	0	5.8609	2107100000	34	0.947592	0.339416	-0.27743	-1.17065	O95864-3;O95864;O95864-4;O95864-2	O95864-3;O95864;O95864-4;O95864-2	Fatty acid desaturase 2	FADS2	2145
29.1637	29.4032	29.3642	28.7299	29.0705	29.215					11	11	11	19.6	19.6	19.6	86.238	0	49.018	5753300000	75	0.87848	0.339455	-0.305257	-1.16593	A0A0B4J2G4;Q15345;Q15345-3;A0A087X0S7;A0A087WTU1;A0A0C4DH00;A0A087WTI9	A0A0B4J2G4;Q15345;Q15345-3;A0A087X0S7;A0A087WTU1;A0A0C4DH00	Leucine-rich repeat-containing protein 41	LRRC41	230
29.3463	29.5498	29.6842	29.9285	29.7444	29.6857					19	19	19	23.7	23.7	23.7	145.89	0	140.5	7710300000	99	0.993562	0.339554	0.259429	1.16624	Q9C0J8;Q9C0J8-3;C9J8B4;Q9C0J8-2;B9A053	Q9C0J8	pre-mRNA 3 end processing protein WDR33	WDR33	5756
30.9143	31.1067	30.9573	31.1737	31.3859	31.1186					4	4	4	22.6	22.6	22.6	30.178	0	50.675	19171000000	38	1.09492	0.339598	0.233286	1.16539	J3QL56;O75880	J3QL56;O75880	Protein SCO1 homolog, mitochondrial	SCO1	1459
30.4228	30.1092	30.2147	30.6703	30.4098	30.4489					16	16	16	49.8	49.8	49.8	33.325	0	323.31	12782000000	73	0.996572	0.339645	0.26077	1.17082	Q04323;A0A087WTZ5;E9PJ81;E9PRQ7;Q04323-2;E9PS08	Q04323;A0A087WTZ5;E9PJ81;E9PRQ7;Q04323-2	UBX domain-containing protein 1	UBXN1	3495
27.5936	27.8599	27.98	27.8515	28.6155	28.1904					9	9	9	8.1	8.1	8.1	190.44	0	14.766	2130500000	25	0.753573	0.339709	0.407962	1.1697	Q9P2F8;Q9P2F8-2	Q9P2F8;Q9P2F8-2	Signal-induced proliferation-associated 1-like protein 2	SIPA1L2	6341
30.0517	30.1387	30.1617	30.5256	30.1001	30.7809					11	11	11	42.5	42.5	42.5	32.551	0	124.14	10555000000	63	0.807394	0.339864	0.351511	1.16638	R4GMR5;P48556;K7EJR3;K7EJC1;K7ERW6;K7ENY6	R4GMR5;P48556;K7EJR3;K7EJC1	26S proteasome non-ATPase regulatory subunit 8	PSMD8	2972
29.7053	29.9505	29.7222	29.9545	30.08	29.9987					29	29	29	20.6	20.6	20.6	216.5	0	144.14	9779500000	135	1.17792	0.33996	0.218431	1.16692	Q9H1A4;H0Y564;F8WAS1;A0A2R8YF63	Q9H1A4	Anaphase-promoting complex subunit 1	ANAPC1	5810
31.5426	32.0966	31.6793	32.2743	31.9434	32.1213					5	5	5	61.9	61.9	61.9	17.49	0	206.27	34631000000	47	0.820069	0.340004	0.340153	1.16447	P30049	P30049	ATP synthase subunit delta, mitochondrial	ATP5D	2718
30.1229	29.9874	30.0194	30.2426	30.1678	30.2328					10	10	10	39.6	39.6	39.6	36.864	0	172.75	10662000000	58	1.65503	0.340653	0.171199	1.16349	Q9HBH5;C9J2C7	Q9HBH5	Retinol dehydrogenase 14	RDH14	5974
27.4416	27.6467	27.7682	27.0487	27.5464	27.3115					7	7	7	20.2	20.2	20.2	56.593	0	12.115	1775000000	21	0.853165	0.341891	-0.316659	-1.16222	Q15742;Q15742-3;Q15742-2;C9JFF6;C9J3V0;C9JL92;C9JID4;B8ZZS2;Q13506-2;Q13506	Q15742;Q15742-3;Q15742-2	NGFI-A-binding protein 2	NAB2	3955
30.0816	29.9625	29.5788	30.1639	30.1092	30.2445					11	11	4	79.7	79.7	25.6	17.9	0	118.16	9694500000	77	0.886868	0.342147	0.298234	1.1618	Q8IXM2;Q8IXM2-3;F8W038;H0YIS7;F8W1H0	Q8IXM2;Q8IXM2-3;F8W038;H0YIS7;F8W1H0	Chromatin complexes subunit BAP18	BAP18;C17orf49;RNASEK-C17orf49	4689
32.4823	32.6076	32.6506	32.6641	32.8769	32.8338					92	77	77	44	41.2	41.2	287.28	0	323.31	67404000000	490	1.20823	0.342559	0.211459	1.16029	Q14315-2;Q14315	Q14315-2;Q14315	Filamin-C	FLNC	3775
30.03	30.6923	30.3654	30.8458	30.5935	30.7088					32	32	32	38	38	38	98.594	0	120.79	15057000000	123	0.79823	0.342754	0.353502	1.16045	Q8TDD1;Q8TDD1-2;F8VRX4;H0YHH7	Q8TDD1;Q8TDD1-2	ATP-dependent RNA helicase DDX54	DDX54	4964
32.7894	32.9552	32.9893	32.5875	32.7758	32.7307					23	23	14	68.2	68.2	42.8	40.45	0	323.31	75201000000	236	1.19525	0.342858	-0.213234	-1.15978	P04899;P04899-4;P04899-6;P04899-3;P04899-5;P04899-2;P09471-2	P04899;P04899-4;P04899-6;P04899-3;P04899-5;P04899-2	Guanine nucleotide-binding protein G(i) subunit alpha-2	GNAI2	2224
28.7655	28.5941	28.7765	28.6261	28.4557	28.3794					13	13	13	16.3	16.3	16.3	129.53	0	88.305	3808600000	44	1.12733	0.342949	-0.224967	-1.16053	Q8N1G0;Q8N1G0-2;H0Y5I5;F8WCX2	Q8N1G0;Q8N1G0-2;H0Y5I5;F8WCX2	Zinc finger protein 687	ZNF687	4741
28.8968	28.9461	28.891	28.7352	28.7947	28.2177					10	10	10	27.4	27.4	27.4	57.818	0	168.88	4321500000	54	0.827883	0.344962	-0.328767	-1.15732	O95376;C9JZ71;C9JCL4;F8WCS4;C9JBC5	O95376	E3 ubiquitin-protein ligase ARIH2	ARIH2	2091
27.9612	27.3017	NaN	26.5169	27.0868	27.4084					3	3	3	41.6	41.6	41.6	12.683	0	14.142	1416600000	14	0.639791	0.345191	-0.627437	-1.21436	Q9UBF6;Q9UBF6-4;F8WEU8;Q9UBF6-3;Q9UBF6-2	Q9UBF6;Q9UBF6-4	RING-box protein 2	RNF7	6362
29.2123	29.0581	28.8401	28.793	28.6903	28.8667					9	9	9	26.8	26.8	26.8	45.786	0	20.186	4327000000	44	0.995117	0.345426	-0.253483	-1.15501	Q9Y679;Q9Y679-3	Q9Y679;Q9Y679-3	Ancient ubiquitous protein 1	AUP1	6799
34.8155	34.7826	34.7859	34.6529	34.6561	34.6807					10	10	10	41.7	41.7	41.7	16.273	0	323.31	261930000000	282	3.18319	0.345491	-0.131421	-1.15609	P62263;A0A2R8Y811;E5RH77	P62263;A0A2R8Y811;E5RH77	40S ribosomal protein S14	RPS14	440
27.6506	27.5856	27.6794	27.4212	27.5197	27.488					11	8	8	25.1	19	19	57.937	0	11.966	1974300000	31	1.8064	0.345504	-0.162249	-1.15751	Q9UEW8-2;Q9UEW8	Q9UEW8-2;Q9UEW8	STE20/SPS1-related proline-alanine-rich protein kinase	STK39	6399
31.5896	31.5131	31.6263	31.7959	31.7943	31.6703					52	52	52	38.2	38.2	38.2	181.79	0	323.31	31196000000	354	1.53256	0.345654	0.177113	1.15515	Q9C0C2;Q9C0C2-2;A0A2R8Y5C4;E9PKK0;E9PKE7	Q9C0C2;Q9C0C2-2	182 kDa tankyrase-1-binding protein	TNKS1BP1	5747
27.1761	26.9474	27.0479	26.6328	26.5604	27.0525					6	6	6	7.2	7.2	7.2	154.35	0	8.0401	1262400000	26	0.858639	0.345767	-0.308542	-1.15537	Q04656-5;Q04656;Q04656-2;Q04656-3;Q04656-4	Q04656-5;Q04656;Q04656-2;Q04656-3;Q04656-4	Copper-transporting ATPase 1	ATP7A	3498
30.8187	31.275	31.2565	31.5301	31.1691	31.8677					4	4	4	10.5	10.5	10.5	40.214	0	30.595	22902000000	39	0.741883	0.345803	0.405594	1.1561	Q8N357;F8WCT7	Q8N357	Solute carrier family 35 member F6	SLC35F6	4757
27.5158	27.0978	27.4254	26.8847	27.3441	26.5723					6	6	6	17.1	17.1	17.1	52.584	0	11.639	1403700000	28	0.734075	0.346005	-0.412613	-1.15383	F2Z2I2;Q5W015;Q5VX20;A0A1W2PR17;Q16875-2;Q16875;Q16875-3;Q16875-4;A0A1W2PNV9	F2Z2I2;Q5W015;Q5VX20;A0A1W2PR17;Q16875-2;Q16875;Q16875-3;Q16875-4;A0A1W2PNV9	6-phosphofructo-2-kinase/fructose-2,6-bisphosphatase 3;6-phosphofructo-2-kinase;Fructose-2,6-bisphosphatase	PFKFB3	388
27.9787	28.1348	28.1142	28.1647	28.2884	28.4731					12	11	9	27.3	24.7	19.5	54.042	0	12.993	2609600000	27	1.07155	0.346007	0.232787	1.15178	Q16537-2;Q16537;Q16537-3;H0YJZ3	Q16537-2;Q16537;Q16537-3	Serine/threonine-protein phosphatase 2A 56 kDa regulatory subunit epsilon isoform	PPP2R5E	3983
28.4293	28.053	28.0075	28.398	28.3951	28.5308					6	6	6	27.3	27.3	27.3	48.024	0	34.671	2939900000	47	0.921536	0.346115	0.278054	1.15398	K7EP90;Q9BTD8-4;Q9BTD8-2;Q9BTD8-3;Q9BTD8;K7EQ03;K7ER08;K7EML2	K7EP90;Q9BTD8-4;Q9BTD8-2;Q9BTD8-3;Q9BTD8;K7EQ03;K7ER08	RNA-binding protein 42	RBM42	1515
28.1447	27.6343	NaN	28.4785	28.2128	28.1661					4	4	4	30.2	30.2	30.2	24.115	0	21.213	2195900000	19	0.74347	0.346206	0.396265	1.20833	Q8NHG8	Q8NHG8	E3 ubiquitin-protein ligase ZNRF2	ZNRF2	4906
27.1911	27.9742	26.827	27.9552	28.0051	NaN					11	11	11	62.1	62.1	62.1	23.72	0	16.756	1841600000	36	0.630323	0.346401	0.64939	1.20853	Q5TDH0-2;Q5TDH0;Q5TDH0-3;H0YII4;H0YI90	Q5TDH0-2;Q5TDH0;Q5TDH0-3;H0YII4;H0YI90	Protein DDI1 homolog 2	DDI2	4205
31.8261	32.2175	32.0195	32.1177	32.5276	32.3293					17	17	17	64.3	64.3	64.3	35.54	0	293.38	54843000000	215	0.863476	0.346615	0.303811	1.15238	P55735;P55735-4;P55735-3;P55735-2;A8MXL6;E7ERC8	P55735;P55735-4;P55735-3;P55735-2;A8MXL6	Protein SEC13 homolog	SEC13	3192
28.0478	26.8565	27.3885	26.8403	26.9475	26.9608					6	6	6	19.1	19.1	19.1	39.436	0	14.432	1519500000	36	0.674168	0.346926	-0.514722	-1.15242	Q9NWY4;A8MVJ9	Q9NWY4	UPF0609 protein C4orf27	C4orf27	6206
29.736	29.2435	29.7811	29.0181	29.2456	29.4307					22	22	22	33.1	33.1	33.1	98.227	0	42.391	6806100000	90	0.782357	0.347374	-0.355364	-1.14823	P18858-3;P18858;F5GZ28;M0R0Q7;P18858-2;B4E135;M0QY71;M0R1G7	P18858-3;P18858;F5GZ28;M0R0Q7;P18858-2	DNA ligase 1;DNA ligase	LIG1	2533
28.8392	28.9151	28.4521	29.136	28.8981	29.0677					14	14	11	27	27	22.8	84.6	0	215.68	5044800000	48	0.868647	0.347377	0.298445	1.14847	P40692;H0Y818;P40692-3;P40692-2;A0A087WX20;F2Z298;H0Y806;H0Y5L7;H0Y4N0	P40692;H0Y818;P40692-3;P40692-2	DNA mismatch repair protein Mlh1	MLH1	2860
31.8907	31.9554	31.9718	31.7276	31.7868	31.828					27	27	27	60.8	60.8	60.8	45.935	0	280.5	35255000000	191	1.84432	0.347677	-0.158529	-1.14676	E9PF19;Q9Y4P3;Q96E41;A0A087WXC6;F8WDI9;F8WCR3	E9PF19;Q9Y4P3;Q96E41	Transducin beta-like protein 2	TBL2	1012
33.5124	33.6914	33.4699	33.7231	33.7613	33.7733					20	20	20	44.6	44.6	44.6	39.958	0	199.21	124700000000	192	1.31175	0.347687	0.194703	1.14855	Q00325-2;Q00325;F8VVM2;F8VWQ0;F8VZL5;F8VWR4	Q00325-2;Q00325;F8VVM2	Phosphate carrier protein, mitochondrial	SLC25A3	3437
29.8058	28.8689	29.8537	30.0909	29.6426	30.6005					7	7	7	87	87	87	8.8863	0	45.219	10435000000	44	0.641481	0.347821	0.601864	1.14971	F5H7F6;F5H6X2;P10620-2;P10620;F5GX73;F5H613;F5H760	F5H7F6;F5H6X2;P10620-2;P10620	Microsomal glutathione S-transferase 1	MGST1	1143
27.6717	27.6442	27.7123	27.1382	27.6797	27.3111					6	6	6	21.4	21.4	21.4	39.008	0	50.219	1852200000	38	0.86651	0.3479	-0.299705	-1.14872	O75787;B7Z413;O75787-2;A0A1C7CYW4;A0A1B0GVW0;A0A1B0GVB9;A0A1B0GTU8;A0A1B0GVC7;A0A1B0GU12;A0A1B0GUT7;A0A1B0GWJ8;H7C3E1;A0A1B0GTB0;B7Z1I9;A0A1B0GVZ1;A0A1B0GV60;A0A1B0GVI9;A0A1B0GWD6;A0A1B0GW13;H7C240;A0A1B0GUV3	O75787;B7Z413;O75787-2;A0A1C7CYW4;A0A1B0GVW0;A0A1B0GVB9;A0A1B0GTU8;A0A1B0GVC7;A0A1B0GU12;A0A1B0GUT7;A0A1B0GWJ8;H7C3E1;A0A1B0GTB0;B7Z1I9;A0A1B0GVZ1;A0A1B0GV60;A0A1B0GVI9;A0A1B0GWD6;A0A1B0GW13;H7C240	Renin receptor	ATP6AP2	351
27.0341	26.9694	26.8704	26.956	26.4084	26.5848					4	4	3	27.2	27.2	20.4	17.849	0	6.4006	1123200000	21	0.851038	0.348157	-0.308257	-1.14905	O15525;I3L2F8	O15525;I3L2F8	Transcription factor MafG	MAFG	1735
31.6378	32.0315	31.9313	31.6921	31.6584	31.3581					17	17	17	40.3	40.3	40.3	56.878	0	323.31	35928000000	188	0.871253	0.348211	-0.297344	-1.1488	P53041;H0YDU8;A8MU39	P53041;H0YDU8;A8MU39	Serine/threonine-protein phosphatase 5;Serine/threonine-protein phosphatase	PPP5C	3133
31.8227	31.697	31.5578	31.459	31.5787	31.3548					37	36	36	62.7	61.2	61.2	68.04	0	323.31	28634000000	189	1.07115	0.350557	-0.228334	-1.14056	Q9H2D6-5;Q9H2D6-7;Q9H2D6-3;Q9H2D6-2;Q9H2D6;Q9H2D6-6;H0Y5J9;F6WYE2;F6TR96;F6WMF4	Q9H2D6-5;Q9H2D6-7;Q9H2D6-3;Q9H2D6-2;Q9H2D6	TRIO and F-actin-binding protein	TRIOBP	5828
26.7216	26.0855	26.7402	26.9004	26.9544	26.7903					5	5	5	10.9	10.9	10.9	88.272	0	8.4201	971610000	31	0.763411	0.350621	0.365913	1.14155	Q9NXD2;H3BUS9;Q9NXD2-3;Q9NXD2-2;H3BUZ0	Q9NXD2;H3BUS9;Q9NXD2-3	Myotubularin-related protein 10	MTMR10	6226
30.0467	30.1897	30.1599	30.0329	29.6412	29.9461					14	3	3	81	21.2	21.2	19.863	0	152.59	11424000000	39	0.957361	0.350626	-0.258684	-1.14211	P55327-2;P55327-4;P55327;P55327-7;P55327-5;P55327-6;P55327-3;E5RFR7;H0YC44;P55327-8;E5RK35	P55327-2;P55327-4;P55327;P55327-7;P55327-5;P55327-6;P55327-3	Tumor protein D52	TPD52	3191
33.4863	33.2079	33.4106	33.5304	33.7508	33.5414					9	9	9	60.4	60.4	60.4	26.599	0	323.31	107710000000	145	1.02361	0.350687	0.239301	1.14087	P56537;P56537-2;B7ZBH1;A0A0U1RQV5;F8WD20;A0A0B4J1Y7;F8WDS6	P56537;P56537-2	Eukaryotic translation initiation factor 6	EIF6	3210
32.3425	32.4917	32.4464	32.3803	31.9602	32.1569					25	25	25	79.2	79.2	79.2	23.819	0	164.33	54600000000	201	0.945874	0.350772	-0.261061	-1.13937	P23919;P23919-2;H7C312;G5E9E9;H7BZ20;H7C3A4	P23919;P23919-2;H7C312	Thymidylate kinase	DTYMK	2626
31.6681	31.8041	31.7699	31.4864	31.6782	31.4631					19	19	19	50.1	50.1	50.1	47.244	0	218.75	30454000000	139	1.21126	0.350792	-0.204768	-1.14115	A8K727;A0A087WZ32;Q9HB19;A0A087X038;E5RHB5;E5RGP3	A8K727;A0A087WZ32;Q9HB19;A0A087X038	Pleckstrin homology domain-containing family A member 2	PLEKHA2	621
35.6505	35.3051	35.5145	35.4641	34.9921	35.0631					20	20	20	50.2	50.2	50.2	29.717	0	323.31	405620000000	333	0.825137	0.350837	-0.316938	-1.14009	Q14847;Q14847-2;C9J9W2;Q14847-3;F6S2S5;K7ESD6;J3KSN1	Q14847;Q14847-2;C9J9W2;Q14847-3	LIM and SH3 domain protein 1	LASP1	3827
28.9493	28.9237	29.0128	29.0805	29.269	NaN					5	5	5	13.3	13.3	13.3	59.632	0	10.638	4193400000	18	1.14104	0.35086	0.212816	1.19486	Q7KYR7;Q7KYR7-1;Q7KYR7-6;Q7KYR7-4;Q7KYR7-3;Q7KYR7-5;H7C542;C9JAJ6;H7BYC3;C9IY66;Q8WVV5-3;Q8WVV5-2;Q8WVV5	Q7KYR7;Q7KYR7-1;Q7KYR7-6;Q7KYR7-4;Q7KYR7-3;Q7KYR7-5;H7C542	Butyrophilin subfamily 2 member A1	BTN2A1	4442
35.4487	35.4231	35.4613	35.1411	35.2852	35.3507					27	22	22	72.7	69	69	27.764	0	323.31	429270000000	550	1.37501	0.351251	-0.185366	-1.13765	P27348;E9PG15	P27348;E9PG15	14-3-3 protein theta	YWHAQ	2669
NaN	27.3611	27.1105	26.9634	27.0502	26.9797					11	8	8	35.6	28.5	28.5	46.977	0	9.0693	1172400000	22	1.01499	0.351356	-0.238019	-1.19293	P53677;E5RJ52;E7ER80;P53677-2;H0YAY4;H0YBA0;E5RGF3;E5RI83	P53677;E5RJ52	AP-3 complex subunit mu-2	AP3M2	3149
37.0018	37.0195	37.1414	37.1842	37.2553	37.2299					71	71	70	80.3	80.3	80.3	73.68	0	323.31	1461400000000	1680	1.59553	0.351536	0.168925	1.1371	P38646;A0A3B3ITI4;D6RJI2;H0YBG6;D6RA73;H0Y8S0;A0A3B3ITN1	P38646	Stress-70 protein, mitochondrial	HSPA9	2840
34.012	34.0795	34.0169	33.8654	33.9118	33.9013					66	59	59	73.1	70.8	70.8	69.948	0	323.31	154290000000	455	2.28401	0.351665	-0.143261	-1.13815	Q03252	Q03252	Lamin-B2	LMNB2	3492
29.4542	29.2288	29.5768	29.7498	29.6285	29.6028					8	8	8	24.5	24.5	24.5	31.484	0	18.972	7126000000	27	1.01138	0.351926	0.240432	1.13647	Q9Y3B9	Q9Y3B9	RRP15-like protein	RRP15	6694
32.1103	32.2227	32.0438	32.3596	32.3897	32.2194					33	33	33	57.4	57.4	57.4	60.54	0	323.31	45635000000	261	1.2514	0.353214	0.197285	1.13377	Q9BVP2-2;Q9BVP2;C9JZT7;B4DMU5;C9JYH9	Q9BVP2-2;Q9BVP2	Guanine nucleotide-binding protein-like 3	GNL3	5650
27.7778	27.9554	28.0145	27.772	27.5007	27.7516					12	12	12	29.8	29.8	29.8	51.529	0	46.66	2212400000	45	1.00531	0.353222	-0.241154	-1.1346	Q9NWZ3;Q9NWZ3-2;A0A0R4J2F4;F8VR40;F8VW24;F8VVZ1	Q9NWZ3;Q9NWZ3-2;A0A0R4J2F4	Interleukin-1 receptor-associated kinase 4	IRAK4	6207
29.6664	30.2317	29.9056	30.195	30.1472	30.4389					15	15	15	39.9	39.9	39.9	49.452	0	229.34	10452000000	84	0.805342	0.353343	0.325796	1.1349	P29083;E9PER7;C9IYL4;C9J329	P29083;E9PER7	General transcription factor IIE subunit 1	GTF2E1	2693
28.4034	28.2197	28.2842	28.235	27.6549	28.0632					14	9	9	77.8	64.1	64.1	22.41	0	108.48	2703500000	36	0.817023	0.353653	-0.318055	-1.13493	Q9Y6B6;D6RD69;Q9H029;D6R9R5;D6RDB2;D6RAA2	Q9Y6B6;D6RD69;Q9H029;D6R9R5	GTP-binding protein SAR1b	SAR1B;DKFZp434B2017	6805
32.3572	32.4803	32.3158	32.5934	32.6777	32.4785					15	15	15	35.5	35.5	35.5	62.081	0	198.86	60984000000	174	1.22921	0.354884	0.198808	1.12978	P15586;H7C3P4;F6S8M0;P15586-2;H0YFA9;F5H4C6	P15586;H7C3P4;F6S8M0;P15586-2;H0YFA9;F5H4C6	N-acetylglucosamine-6-sulfatase	GNS	2467
28.7894	28.5818	28.7447	28.5297	28.4386	28.5613					9	9	9	31.4	31.4	31.4	32.789	0	16.606	3758200000	49	1.25589	0.355059	-0.1954	-1.1293	Q13868;Q13868-3;A3KFL1;A3KFL5;A3KFL2;Q13868-2	Q13868;Q13868-3;A3KFL1;A3KFL5;A3KFL2;Q13868-2	Exosome complex component RRP4	EXOSC2	3734
28.7312	28.4785	28.0308	27.9092	28.163	28.0897					10	10	10	28.8	28.8	28.8	44.508	0	66.243	3250300000	45	0.757479	0.355193	-0.359542	-1.12982	Q8NEZ5;H3BTH6;Q8NEZ5-3;H3BTR7;H3BRE0;H3BVA4;H3BUC1;Q8NEZ5-2	Q8NEZ5;H3BTH6;Q8NEZ5-3	F-box only protein 22	FBXO22	4888
31.6416	31.3824	31.291	31.2713	31.2602	30.9006					15	13	13	74.8	65.4	65.4	32.949	0	214.68	22353000000	113	0.850326	0.35523	-0.294292	-1.12854	P47755;F8W9N7;A0A0D9SET8;C9JUG7;P47755-2;F8WED3	P47755;F8W9N7;A0A0D9SET8;C9JUG7;P47755-2	F-actin-capping protein subunit alpha-2	CAPZA2	2952
28.485	28.9749	28.2915	28.988	28.9193	28.8806					11	11	11	44.5	44.5	44.5	32.363	0	43.558	4661400000	61	0.773556	0.355311	0.345523	1.12996	Q9NWS0;M0QYA2;M0R3A4;M0QXD5;M0R2P8;M0QYF4;M0R0J2;M0R028;M0QZM3;Q9NWS0-3;M0QZ61;M0QZZ1;M0R3A8;Q9NWS0-2	Q9NWS0;M0QYA2;M0R3A4;M0QXD5;M0R2P8;M0QYF4	PIH1 domain-containing protein 1	PIH1D1	6199
28.8182	30.0314	29.7297	29.7848	30.2539	30.2086					4	4	4	42.9	42.9	42.9	6.3824	0	14.769	9478000000	19	0.636125	0.35538	0.555995	1.12525	D6R9Z7;P15954	D6R9Z7;P15954	Cytochrome c oxidase subunit 7C, mitochondrial	COX7C	883
32.6834	32.3109	32.6332	32.3949	32.2499	32.2017					21	21	21	77.1	77.1	77.1	26.697	0	255.24	53824000000	195	0.933776	0.355443	-0.260348	-1.13023	Q96C19;H0Y4Y4;A0A087X1Z2;Q9BUP0-2;Q9BUP0;C9JTV4;Q8WYH2	Q96C19	EF-hand domain-containing protein D2	EFHD2	5223
27.825	28.4103	28.4943	28.5165	28.5497	28.7586					25	20	20	11.4	10.2	10.2	327.55	0	29.992	3306400000	65	0.749514	0.35549	0.3651	1.12782	Q5T321;A0A0D9SF28;F5GXV7;Q8NFP9;Q8NFP9-3;Q8NFP9-2	Q5T321;A0A0D9SF28;F5GXV7;Q8NFP9	Neurobeachin	NBEA	280
27.0796	27.4911	27.7343	27.4689	28.0217	28.0675					18	14	14	14.3	12.2	12.2	196.07	0	35.23	1898800000	42	0.702665	0.355497	0.417671	1.12537	Q9H1H9-3;Q9H1H9-4;Q9H1H9-2;Q9H1H9;A0A1B0GUA8;H0Y307;H0Y9Z7;H0Y925	Q9H1H9-3;Q9H1H9-4;Q9H1H9-2;Q9H1H9;A0A1B0GUA8	Kinesin-like protein KIF13A	KIF13A	5816
34.4918	34.1859	34.3763	34.0967	34.1941	34.1065					28	28	28	55.9	55.9	55.9	58.993	0	323.31	192630000000	328	1.08985	0.355506	-0.218884	-1.1258	P22307;P22307-7;P22307-8;P22307-4;P22307-2;P22307-6;E9PLD1;H0YF61;P22307-3;H0YCB0;H0YD06;P22307-5	P22307;P22307-7;P22307-8;P22307-4;P22307-2;P22307-6	Non-specific lipid-transfer protein	SCP2	2594
30.2966	30.4954	30.2633	30.419	30.6366	30.7405					28	28	28	39.3	39.3	39.3	99.365	0	138.84	13519000000	136	0.969922	0.355578	0.246925	1.12618	A0A0A0MTB8;Q8NI36	A0A0A0MTB8;Q8NI36	WD repeat-containing protein 36	WDR36	201
27.8514	28.1165	27.6337	28.0283	28.3672	28.1253					19	8	8	29	13.3	13.3	97.359	0	19.639	2504700000	40	0.824731	0.355599	0.306438	1.12589	Q9H9G7;Q9H9G7-2;Q5TA56;A0A0U1RR19	Q9H9G7;Q9H9G7-2	Protein argonaute-3	AGO3	5942
31.6104	31.4518	31.6618	31.7675	31.8773	31.6946					54	54	54	38.7	38.7	38.7	208.7	0	323.31	30825000000	327	1.16854	0.355622	0.205162	1.12384	Q14690;A0A3B3IUD7;S4R3Q4	Q14690;A0A3B3IUD7	Protein RRP5 homolog	PDCD11	517
32.9932	33.1186	32.8458	33.0952	33.2462	33.2808					32	32	32	59.6	59.6	59.6	54.972	0	323.31	81367000000	259	1.07061	0.35566	0.221547	1.1231	O76021;J3QSV6;I3L3U9;O76021-2;I3L3C4;I3L234;J3KPU7;I3L2F2;I3L4T8;I3L1Y4;I3L1A3	O76021;J3QSV6;I3L3U9	Ribosomal L1 domain-containing protein 1	RSL1D1	2017
30.9688	31.0339	31.0146	31.4596	31.0192	31.3243					8	8	8	61.3	61.3	61.3	13.711	0	323.31	20850000000	57	0.929644	0.355669	0.261901	1.13047	O75380;D6RBT3	O75380;D6RBT3	NADH dehydrogenase [ubiquinone] iron-sulfur protein 6, mitochondrial	NDUFS6	1938
34.5597	34.4198	34.5286	34.381	34.3523	34.2011					41	41	8	73.6	73.6	12	73.502	0	323.31	209780000000	585	1.27999	0.355676	-0.191243	-1.12449	A0A1C7CYX9;Q16555-2;E5RFU4;E9PD68;Q14194;Q14194-2	A0A1C7CYX9;Q16555-2	Dihydropyrimidinase-related protein 2	DPYSL2	370
36.4259	36.2306	36.3102	36.1256	36.1675	36.137					66	63	55	66.4	66.4	62.9	92.468	0	323.31	743650000000	1184	1.43218	0.355686	-0.178838	-1.13129	P14625;Q96GW1;A0A1W2PRR1;H0YIV0;F8W026;F8VPC7	P14625	Endoplasmin	HSP90B1	2445
27.18	28.0877	27.2973	28.3072	28.1902	27.6094					6	6	4	24.7	24.7	11.2	50.915	0	9.7446	1581500000	20	0.649885	0.355687	0.513935	1.12334	P17036;A0A0C4DGV0;J3KT56;A0A0C4DFY4;E9PQH3;A0A087WUV0;F5H032;A0A1W2PP20;A0A3B3ITE4;C9J6L6;A0A3B3ISA9;A0A087X2B0;Q6P3V2;P51508;P51814-4;Q9Y473;P51814-8;P51814-7;Q52M93;P51814;P51814-6;P51814-2;P51814-3;Q5JVG2;Q96PQ6-3;Q5JVG2-2;Q4V348;P51814-5;Q8N883;P17027;Q96PQ6;P0CG24;Q6P3V2-2;P15622-2;Q86W11;H3BNI0;Q15937;Q96PQ6-4;Q6ZMS4;P15622-3;P15622;P17032;Q96PQ6-2;Q96NG5-2;P17027-2;Q5JVG2-3	P17036	Zinc finger protein 3	ZNF3	2496
27.748	27.7155	27.7501	27.6294	27.6044	27.4934					6	6	6	9	9	9	88.278	0	8.5754	2314900000	34	1.69812	0.355696	-0.162134	-1.13145	P27487	P27487	Dipeptidyl peptidase 4;Dipeptidyl peptidase 4 membrane form;Dipeptidyl peptidase 4 soluble form	DPP4	2672
33.3859	33.3936	33.3724	33.2956	33.2223	33.1011					21	21	4	80	80	5.1	46.158	0	323.31	89038000000	257	1.44717	0.355703	-0.177617	-1.13112	Q09028-3;Q09028;Q09028-4;H0YF10;H0YCT5;H0YDK2;E9PNS6;H0YEU5;E9PNS2;E9PIC4;E9PND5;C9JPP3	Q09028-3;Q09028;Q09028-4	Histone-binding protein RBBP4	RBBP4	3560
35.2967	35.237	35.2011	35.1183	35.073	35.1011					30	30	30	57.7	57.7	57.7	50.118	0	323.31	372380000000	469	2.05663	0.355792	-0.147411	-1.12664	P26641;P26641-2	P26641;P26641-2	Elongation factor 1-gamma	EEF1G	2665
32.2416	32.5867	32.1583	32.6452	32.5309	32.6057					24	24	24	87.3	87.3	87.3	24.449	0	323.31	54762000000	330	0.914361	0.355886	0.265074	1.12624	P21964-2;P21964;E7EMS6;E7EUU8;H7BZ45;F8WBW9	P21964-2;P21964;E7EMS6;E7EUU8	Catechol O-methyltransferase	COMT	2586
32.7155	32.37	32.574	31.9925	32.5065	32.2203					24	10	10	90	42.8	42.8	22.171	0	170.84	61386000000	114	0.808387	0.356384	-0.313418	-1.12197	Q9H0U4;E9PLD0;Q92928	Q9H0U4;E9PLD0	Ras-related protein Rab-1B	RAB1B	5801
32.38	32.3091	32.3654	32.413	32.565	32.6871					19	19	1	36.1	36.1	4.2	70.294	0	323.31	57782000000	275	1.16507	0.35666	0.203598	1.11761	Q14677-3;Q14677-2	Q14677-3;Q14677-2	Clathrin interactor 1	CLINT1	3805
28.6612	28.71	28.3731	28.0544	28.4144	28.4076					23	23	1	28	28	0.6	125.61	0	78.697	3883300000	76	0.846665	0.35676	-0.289303	-1.1184	Q13625;Q13625-3;H7C5L8;H0Y847	Q13625;Q13625-3	Apoptosis-stimulating of p53 protein 2	TP53BP2	3714
31.2958	31.2241	31.4517	31.0268	31.2213	31.0906					23	23	23	66.9	66.9	66.9	39.681	0	323.31	23469000000	135	1.12389	0.356862	-0.210961	-1.1205	P35249;C9JZI1;P35249-2;C9J8M3;C9JTT7;C9JXZ7;C9JGY5;F8WE44;H7C1P0;C9JW34	P35249;C9JZI1;P35249-2;C9J8M3;C9JTT7	Replication factor C subunit 4	RFC4	2793
28.2947	28.3717	28.1941	28.6474	28.6142	28.322					7	7	7	30.2	30.2	30.2	41.74	0	103.62	3046900000	39	0.97817	0.356866	0.240988	1.1185	Q9HCN4;Q9HCN4-4;Q9HCN4-5;Q9HCN4-3;Q9HCN4-2;F8WD09	Q9HCN4;Q9HCN4-4;Q9HCN4-5;Q9HCN4-3;Q9HCN4-2	GPN-loop GTPase 1	GPN1	6003
29.4745	29.4212	29.4732	29.2118	29.3658	29.2954					24	24	24	39.8	39.8	39.8	75.225	0	62.436	6721500000	93	1.58595	0.356882	-0.165296	-1.11801	Q9H089;H7C2X7;F8WFC6	Q9H089	Large subunit GTPase 1 homolog	LSG1	5785
31.24	31.9281	31.1583	31.8477	31.8589	31.7813					21	16	1	47.9	42.9	2.1	54.12	0	111.27	29348000000	131	0.722011	0.356925	0.38718	1.12117	Q9UN86;D6RAC7;D6RB17;D6RGJ4;D6RE13;D6RBW8;D6REX8;D6RBR0;D6R9X5;D6R9A4	Q9UN86;D6RAC7;D6RB17	Ras GTPase-activating protein-binding protein 2	G3BP2	6563
30.0217	30.084	30.3119	30.2818	30.4276	30.3709					16	16	16	47.9	47.9	47.9	42.92	0	104.74	11799000000	121	1.06058	0.357015	0.220922	1.1164	G8JLB3;Q9Y606-2;Q9Y606;F5H1S9;F5GY32;F5GXL3;F5H168;F8W9U5;F5H1B2	G8JLB3;Q9Y606-2;Q9Y606;F5H1S9	tRNA pseudouridine synthase;tRNA pseudouridine synthase A, mitochondrial	PUS1	1248
31.6928	31.6811	31.7644	31.4409	31.6393	31.5096					33	33	33	55.5	55.5	55.5	73.776	0	323.31	33531000000	254	1.34191	0.357016	-0.182812	-1.11664	P23786;A0A1B0GVF3;A0A1B0GTB8;A0A1B0GWC0;A0A1B0GV75;A0A1B0GTM0;A0A1B0GUD9;A0A1B0GTL9;A0A1B0GUB8	P23786;A0A1B0GVF3;A0A1B0GTB8;A0A1B0GWC0;A0A1B0GV75	Carnitine O-palmitoyltransferase 2, mitochondrial	CPT2	2625
34.0425	33.9257	33.9054	33.8023	33.7979	33.7956					57	57	57	50.9	50.9	50.9	124	0	323.31	151570000000	585	1.69024	0.357024	-0.159293	-1.11568	Q9BSJ8-2;Q9BSJ8;F8VZB1	Q9BSJ8-2;Q9BSJ8	Extended synaptotagmin-1	ESYT1	5590
27.7481	28.0487	27.9331	27.5617	NaN	27.7233					8	8	7	21.9	21.9	20	56.931	0	18.501	1884300000	33	0.893126	0.357026	-0.267491	-1.17296	Q14119;J3QSH4;J9JIC7	Q14119;J3QSH4;J9JIC7	Vascular endothelial zinc finger 1	VEZF1	1477
30.8079	31.0272	30.728	30.9796	31.0748	31.2357					25	25	25	26.6	26.6	26.6	84.918	0	49.629	19053000000	131	0.974513	0.357093	0.242376	1.11933	Q9Y3T9	Q9Y3T9	Nucleolar complex protein 2 homolog	NOC2L	6718
31.1562	30.9531	31.2383	30.9524	30.7371	30.9496					34	34	9	22.6	22.6	5.1	181.26	0	323.31	19408000000	221	1.00023	0.357168	-0.236204	-1.12065	P51532-5;P51532;P51532-4;P51532-3;P51532-2;A0A2R8Y7S2;A0A2R8Y4P4;Q9HBD4;A0A2R8YGG3;A0A0A0MT49;A0A2R8Y440;A0A2R8Y4C5;A0A2R8YG32;A0A2R8Y7F3;A0A2R8YGP5;A0A2R8Y6V2;A0A2R8YF58;A0A2R8Y7Y7;A0A2R8Y526;A0A2R8YF80;A0A2R8Y523;A0A2R8YFK5;K7EQF0;A0A2R8YCY3;A0A2R8YFV8;K7EP28;A0A2R8Y4R6;A0A2R8Y583;A0A2R8Y7R0;A0A2R8Y866;A0A0U1RRF5	P51532-5;P51532;P51532-4;P51532-3;P51532-2;A0A2R8Y7S2;A0A2R8Y4P4;Q9HBD4;A0A2R8YGG3;A0A0A0MT49;A0A2R8Y440;A0A2R8Y4C5;A0A2R8YG32;A0A2R8Y7F3;A0A2R8YGP5;A0A2R8Y6V2;A0A2R8YF58;A0A2R8Y7Y7;A0A2R8Y526;A0A2R8YF80	Transcription activator BRG1	SMARCA4	410
29.5868	29.617	30.3863	29.3138	29.6475	29.3455					11	11	11	24.7	24.7	24.7	52.934	0	22.567	7730300000	58	0.689451	0.357171	-0.427736	-1.11856	A0A0C4DFY5;Q9NQ84;Q9NQ84-2;A8MXZ4;J9JIE0	A0A0C4DFY5;Q9NQ84;Q9NQ84-2;A8MXZ4;J9JIE0	G-protein coupled receptor family C group 5 member C	GPRC5C	243
28.8156	28.638	28.9239	28.0733	28.6079	28.6693					9	9	9	73.6	73.6	73.6	18.243	0	107.28	3900800000	59	0.761607	0.357218	-0.342349	-1.11595	Q13526;K7EN45;K7EMU7;O15428	Q13526;K7EN45;K7EMU7	Peptidyl-prolyl cis-trans isomerase NIMA-interacting 1	PIN1	3692
30.6751	30.3072	30.776	29.8817	30.224	30.5319					22	22	22	54.3	54.3	54.3	41.465	0	84.937	12449000000	96	0.725456	0.357899	-0.37356	-1.11278	P30533;A0A3B3IRQ7;D6REW6	P30533;A0A3B3IRQ7	Alpha-2-macroglobulin receptor-associated protein	LRPAP1	2735
NaN	27.9744	27.6586	28.0252	28.0679	28.1514					26	2	2	56.4	8.2	8.2	74.667	0	24.784	1740500000	22	0.891751	0.357907	0.264993	1.16709	Q15067-2;Q15067-3	Q15067-2;Q15067-3	Peroxisomal acyl-coenzyme A oxidase 1	ACOX1	3873
27.3977	27.2864	27.7917	26.982	NaN	27.2516					7	7	7	49.3	49.3	49.3	16.324	0	5.7166	1321700000	19	0.72228	0.358096	-0.375138	-1.16526	H3BSW0;A0A3B3ISV5;Q8N9N7	H3BSW0;A0A3B3ISV5;Q8N9N7	Leucine-rich repeat-containing protein 57	LRRC57	497
33.3979	33.5375	33.4748	33.7058	33.5779	33.6428					33	23	20	75.3	60.5	57.8	49.857	0	323.31	117880000000	332	1.46002	0.358332	0.1721	1.11235	Q9BUF5;K7ESM5;K7EL29;K7ES63;K7EN98;K7ESQ3;K7EQT3;K7EJ64;K7ERA8;K7EJZ4;K7EPE5	Q9BUF5;K7ESM5	Tubulin beta-6 chain	TUBB6	5622
28.8504	29.4936	29.6717	NaN	30.8184	29.4775					1	1	1	31.8	31.8	31.8	8.5115	0	83.173	6355300000	16	0.574099	0.358399	0.809351	1.16535	Q9GZP8-2;Q9GZP8	Q9GZP8-2;Q9GZP8	Immortalization up-regulated protein	IMUP	5761
29.253	29.1137	29.1786	28.9191	29.0432	29.0525					18	15	15	30.8	28.1	28.1	88.06	0	56.932	5532900000	74	1.39998	0.358485	-0.176888	-1.11322	P25440;P25440-2;A0A0G2JK44;P25440-3;A0A140T9E9;H0Y6K2;P25440-4;A0A140T9V2;U3KQA6;A0A0G2JHL0;A0A140T9F7;E9PIQ3;A0A0G2JHN8;A0A140T9I1;E9PKQ9;A0A140T9X8;H0Y799;U3KPW0;H0YDJ7	P25440;P25440-2;A0A0G2JK44;P25440-3;A0A140T9E9;H0Y6K2;P25440-4;A0A140T9V2;U3KQA6;A0A0G2JHL0;A0A140T9F7	Bromodomain-containing protein 2	BRD2	2641
27.5266	27.4236	27.5012	27.6898	27.553	28.1036					11	11	10	28.8	28.8	26.1	63.629	0	26.775	1995600000	32	0.820714	0.358508	0.298376	1.11171	P17029;E9PC66;B3KRF7;C9JRM9	P17029;E9PC66;B3KRF7	Zinc finger protein with KRAB and SCAN domains 1	ZKSCAN1	2495
32.3408	32.0622	32.1942	31.8217	31.915	32.1244					11	11	11	66.4	66.4	66.4	17.138	0	64.053	44473000000	104	0.9544	0.358511	-0.24537	-1.1136	P61088;F8VQQ8;F8VSD4;F8VV71;Q5JXB2;F8VZ29	P61088;F8VQQ8;F8VSD4;F8VV71	Ubiquitin-conjugating enzyme E2 N	UBE2N	3255
32.2311	32.3041	32.3392	32.0687	32.1254	32.1896					41	41	3	31.7	31.7	1.9	213.47	0	323.31	47266000000	279	1.58866	0.358823	-0.163592	-1.1109	A6NEM2;P51610-4;P51610-3;Q9Y5Z7	A6NEM2;P51610-4	Host cell factor 1;HCF N-terminal chain 1;HCF N-terminal chain 2;HCF N-terminal chain 3;HCF N-terminal chain 4;HCF N-terminal chain 5;HCF N-terminal chain 6;HCF C-terminal chain 1;HCF C-terminal chain 2;HCF C-terminal chain 3;HCF C-terminal chain 4;HCF C-terminal chain 5;HCF C-terminal chain 6	HCFC1	592
27.1123	27.3815	26.9964	27.0024	26.6084	NaN					11	11	11	31	31	31	52.936	0	8.7592	1186800000	27	0.735998	0.359506	-0.357986	-1.16245	Q9BYM8-3;Q9BYM8;G3XAG9;A6PVK0;B4DML5;Q9BYM8-4;H0Y4S7	Q9BYM8-3;Q9BYM8;G3XAG9	RanBP-type and C3HC4-type zinc finger-containing protein 1	RBCK1	5714
33.6577	33.7007	33.7966	33.5086	33.6042	33.5446					16	16	16	67.3	67.3	67.3	31.628	0	323.31	120130000000	260	1.54075	0.360339	-0.16586	-1.10844	P00387-2;P00387;P00387-3;B1AHF3	P00387-2;P00387;P00387-3;B1AHF3	NADH-cytochrome b5 reductase 3;NADH-cytochrome b5 reductase 3 membrane-bound form;NADH-cytochrome b5 reductase 3 soluble form	CYB5R3	2167
30.9345	30.933	30.7297	30.6498	30.7791	30.4159					16	16	16	38.8	38.8	38.8	54.202	0	323.31	17410000000	123	0.929074	0.360356	-0.250848	-1.10901	F5H5P2;P12694;P12694-2;F5GXU9;H0YH31	F5H5P2;P12694;P12694-2;F5GXU9	2-oxoisovalerate dehydrogenase subunit alpha, mitochondrial	BCKDHA	1137
32.6261	32.8816	32.6903	32.9772	32.9974	32.8525					30	26	26	51.5	47.1	47.1	85.496	0	323.31	73184000000	358	1.10694	0.360497	0.209775	1.10925	P35222;A0A2R8Y5A3;A0A2R8Y7Z0;A0A2R8YCH5;A0A2R8Y804;B4DGU4;A0A2R8Y543;A0A2R8Y5Z1;A0A2R8Y750;A0A2R8Y5C3;A0A2R8Y6G0;A0A2R8Y815;E7EMJ5;A0A2R8YG06;E9PDF9;E7EV28;C9IZ65	P35222;A0A2R8Y5A3;A0A2R8Y7Z0;A0A2R8YCH5;A0A2R8Y804;B4DGU4;A0A2R8Y543;A0A2R8Y5Z1;A0A2R8Y750;A0A2R8Y5C3;A0A2R8Y6G0	Catenin beta-1	CTNNB1	419
26.8453	27.0016	26.9059	NaN	26.6154	26.7866					4	4	4	26.6	26.6	26.6	21.514	0.0024926	1.9421	1223100000	23	1.05613	0.360811	-0.216616	-1.16009	Q9NZE8;D3YTC1;Q9NZE8-2	Q9NZE8;D3YTC1;Q9NZE8-2	39S ribosomal protein L35, mitochondrial	MRPL35	6276
31.7412	31.7973	31.6977	31.8573	32.1222	31.8845					19	19	19	72.4	72.4	72.4	33.742	0	323.31	37841000000	124	1.10658	0.360904	0.209286	1.10771	O75323;O75323-2;H7C333;C9K068;C9J7B1;F8WBI5	O75323;O75323-2;H7C333	Protein NipSnap homolog 2	GBAS	1925
30.2519	30.3885	30.3388	30.5576	30.6243	30.3924					14	14	14	44.3	44.3	44.3	53.32	0	308.2	12781000000	102	1.17095	0.362081	0.198321	1.10401	Q9NVX2;A0A0A0MRH0;K7EN33;Q9NVX2-2;K7ERN7	Q9NVX2;A0A0A0MRH0;K7EN33	Notchless protein homolog 1	NLE1	6183
32.5534	32.6049	32.6352	32.4383	32.4661	32.4716					21	21	20	60.7	60.7	58	36.091	0	226.46	55244000000	164	2.23065	0.362303	-0.13914	-1.10428	Q15717;Q15717-2;M0QZR9;M0R055	Q15717;Q15717-2;M0QZR9	ELAV-like protein 1	ELAVL1	3952
33.4187	33.4526	33.4059	33.6205	33.4952	33.6746					14	14	14	74.8	74.8	74.8	27.335	0	323.31	109430000000	289	1.4475	0.362604	0.171071	1.10431	Q9UKY7;Q9UKY7-2;H0Y8K3;D6R9V8;D6RFH2;Q9UKY7-3;D6RDN0;D6RAV0;D6R973	Q9UKY7;Q9UKY7-2;H0Y8K3	Protein CDV3 homolog	CDV3	6514
32.8187	32.8825	32.6245	33.0469	32.8868	33.031					15	14	3	66.3	61.6	12.2	30.376	0	323.31	72840000000	175	1.0786	0.362613	0.212982	1.10454	A0A096LPI6;P0DPI2;A0A0B4J2D5;A0A096LNH5;H7C2G3;H7C1F6;A0A096LP73;A0A2R8YDR7;F2Z2Q0;A0A096LP12;A0A096LNJ1;A0A2R8Y6K9	A0A096LPI6;P0DPI2;A0A0B4J2D5;A0A096LNH5;H7C2G3;H7C1F6		C21orf33	149
31.1991	31.1085	31.0581	31.2116	31.3995	31.312					15	15	10	34.9	34.9	27.6	57.886	0	209.35	20504000000	93	1.27796	0.362916	0.185785	1.10465	O00629;H7C4F6	O00629	Importin subunit alpha-3	KPNA4	1612
27.5899	27.7633	27.7985	NaN	26.7437	27.6523					9	9	9	10.3	10.3	10.3	130.86	0	56.511	2980600000	19	0.632251	0.363017	-0.519246	-1.15724	E9PD50;Q92540-2;Q92540;Q92540-4;B1ALB4;Q92540-5;D6RAD0;E9PEK3;E9PBK2	E9PD50;Q92540-2;Q92540;Q92540-4;B1ALB4;Q92540-5	Protein SMG7	SMG7	1001
27.4411	26.5663	26.3665	26.2886	NaN	26.0577					9	9	9	22.2	22.2	22.2	66.145	0	21.258	934930000	20	0.60193	0.363219	-0.618158	-1.15629	Q15650;H0YL91;H0YK63;H3BMU9;H0YKD9;H0YLN7	Q15650;H0YL91	Activating signal cointegrator 1	TRIP4	3946
33.1213	33.173	33.0844	33.3814	33.3455	33.1928					19	19	19	54.2	54.2	54.2	30.241	0	153.69	86606000000	202	1.33426	0.363338	0.180344	1.10477	O75489;E9PS48;O75489-2;G3V194;E9PKL8	O75489	NADH dehydrogenase [ubiquinone] iron-sulfur protein 3, mitochondrial	NDUFS3	1958
29.3801	29.1677	29.1972	29.5456	29.4342	29.3713					13	13	13	18.2	18.2	18.2	125.82	0	55.606	5987100000	75	1.1348	0.365537	0.202053	1.0997	Q9Y2H6-2;Q9Y2H6;G5E9X3;A0A087X1M6;H7C507	Q9Y2H6-2;Q9Y2H6;G5E9X3	Fibronectin type-III domain-containing protein 3A	FNDC3A	6641
29.659	29.8407	29.5817	29.6383	28.9879	29.4413					9	9	9	35.3	35.3	35.3	45.468	0	81.295	6395100000	51	0.748665	0.365764	-0.337989	-1.0998	Q9HCU5;B5MC98;H7C2N7;H7C0W3	Q9HCU5;B5MC98	Prolactin regulatory element-binding protein	PREB	6008
31.9095	32.0953	31.9854	32.2689	32.1352	32.143					41	32	32	54.1	44.3	44.3	105.36	0	323.31	46992000000	237	1.25908	0.36728	0.18563	1.09715	O95782-2;O95782	O95782-2;O95782	AP-2 complex subunit alpha-1	AP2A1	2132
33.9141	34.1228	33.9362	33.8115	33.879	33.6098					18	18	18	68.9	68.9	68.9	29.126	0	323.31	145700000000	158	1.00694	0.367775	-0.224243	-1.09659	A0A087X1Z3;Q9UL46;H0YM70;H0YKU2;H0YLG1;H0YLD2	A0A087X1Z3;Q9UL46;H0YM70	Proteasome activator complex subunit 2	PSME2	136
29.3773	29.5185	29.6694	29.8385	29.6815	29.6966					11	11	10	37.5	37.5	34.8	46.404	0	235.38	7396600000	68	1.03996	0.368156	0.217113	1.0962	A0A1B0GW37;A0A0A0MRX8;O00712;O00712-5;A0A1B0GWJ4;A0A2R8Y7V8;Q5VW30;O00712-4;Q5VW27;U3KQE8;A0A1B0GWI9;A0A1B0GU97;Q5VW26;A0A1B0GVN4;A0A1B0GWB8;U3KPY9;Q5VW31;A0A087WXP2;A0A1B0GTC1;Q5W0Y9;O00712-2;O00712-6;S4R308;K7ESG9;C9JWJ8;B1AKN6;K7EJB0;S4R3K4;Q14938-3;Q14938-5;Q14938-6;K7EKH0	A0A1B0GW37;A0A0A0MRX8;O00712;O00712-5;A0A1B0GWJ4;A0A2R8Y7V8;Q5VW30;O00712-4;Q5VW27;U3KQE8;A0A1B0GWI9;A0A1B0GU97;Q5VW26;A0A1B0GVN4;A0A1B0GWB8	Nuclear factor 1;Nuclear factor 1 B-type	NFIB	176
28.4682	29.5097	29.5455	30.0096	29.3373	29.8433					4	4	4	28.6	28.6	28.6	18.546	0	19.448	5960500000	24	0.612657	0.368222	0.555602	1.09582	Q8TCC3;Q8TCC3-2;Q8TCC3-3;B8ZZV5	Q8TCC3;Q8TCC3-2;Q8TCC3-3;B8ZZV5	39S ribosomal protein L30, mitochondrial	MRPL30	4946
35.7412	35.6558	35.6839	35.5518	35.5711	35.5428					43	43	43	85.2	85.2	85.2	57.924	0	323.31	486620000000	770	2.19438	0.368752	-0.138402	-1.09433	P50991;P50991-2	P50991;P50991-2	T-complex protein 1 subunit delta	CCT4	3064
30.5071	30.6865	30.6972	30.5667	30.3416	30.3303					29	29	16	31.3	31.3	19	132.94	0	188.69	14929000000	184	1.03533	0.368848	-0.217396	-1.09457	Q7Z5K2;Q7Z5K2-2;Q7Z5K2-3;F6QZY1	Q7Z5K2;Q7Z5K2-2;Q7Z5K2-3	Wings apart-like protein homolog	WAPAL	4514
32.5126	32.1899	32.4009	32.2889	32.1006	31.9142					10	10	10	67.5	67.5	67.5	16.648	0	275.48	47722000000	112	0.862683	0.368857	-0.266582	-1.09386	Q9UHV9	Q9UHV9	Prefoldin subunit 2	PFDN2	6444
27.5977	28.2882	27.8584	28.0449	28.516	28.3103					13	13	13	22.3	22.3	22.3	102.4	0	54.349	2539500000	52	0.704915	0.369153	0.375614	1.09462	Q7Z2K8;Q7Z2K8-2	Q7Z2K8;Q7Z2K8-2	G protein-regulated inducer of neurite outgrowth 1	GPRIN1	4481
27.3091	27.5491	27.1345	27.9327	27.3465	27.7309					4	4	4	20.7	20.7	20.7	37.226	0	55.922	1334300000	29	0.741718	0.369174	0.339137	1.09479	Q96GS4	Q96GS4	Uncharacterized protein C17orf59	C17orf59	5310
29.602	30.0976	29.6358	30.0314	30.0411	30.1232					24	24	24	27.8	27.8	27.8	107.23	0	65.239	11204000000	88	0.817225	0.36933	0.286802	1.0926	Q9NZ08;Q9NZ08-2;H0Y9X5;D6RAL9	Q9NZ08;Q9NZ08-2	Endoplasmic reticulum aminopeptidase 1	ERAP1	6264
28.8124	29.0831	28.8734	29.1415	29.2917	29.0295					15	15	15	21.2	21.2	21.2	105.67	0	67.665	5049700000	73	0.96941	0.369694	0.231265	1.09215	Q9NXF1;Q9NXF1-2;A0A0A0MSR3	Q9NXF1;Q9NXF1-2	Testis-expressed sequence 10 protein	TEX10	6227
29.3203	29.3166	28.3365	29.4649	NaN	29.7371					12	12	12	20.4	20.4	20.4	87.81	0	25.997	5281200000	33	0.593291	0.370698	0.609847	1.14085	Q96CN9	Q96CN9	GRIP and coiled-coil domain-containing protein 1	GCC1	5234
27.8758	27.5235	27.7115	27.4865	27.3289	27.5654					11	11	11	11	11	11	162.21	0	21.947	1797600000	36	0.922241	0.370995	-0.243305	-1.08984	Q9ULD9;Q9ULD9-2;B3KPE6;A0A0C4DGB8;A2RRB2	Q9ULD9;Q9ULD9-2	Zinc finger protein 608	ZNF608	6530
29.2547	28.926	29.1437	28.9149	28.6615	28.9764					22	22	22	21.5	21.5	21.5	147.81	0	42.625	5185900000	86	0.878093	0.372059	-0.257224	-1.08805	Q9HAU5;Q9HAU5-2	Q9HAU5;Q9HAU5-2	Regulator of nonsense transcripts 2	UPF2	5961
31.1383	30.9935	31.1371	30.9609	30.9373	30.856					54	54	54	35.6	35.6	35.6	226.37	0	323.31	20571000000	298	1.3888	0.372262	-0.171558	-1.08841	A6NHR9;A6NHR9-2;J3KTL8;A6NHR9-3;A0A2R8YCU7;A0A2R8YE92;J3KRK8;J3QSH1	A6NHR9;A6NHR9-2;J3KTL8	Structural maintenance of chromosomes flexible hinge domain-containing protein 1	SMCHD1	601
29.321	28.7308	29.3747	29.2659	29.6297	29.6424					9	9	9	38.6	38.6	38.6	32.177	0	47.526	5557700000	64	0.70309	0.372374	0.370496	1.08845	Q9NPL8;C9JU35;G3XA94;H7C5U1;F8WAU6;F8WB00;F8WC42;C9JR82	Q9NPL8;C9JU35	Complex I assembly factor TIMMDC1, mitochondrial	TIMMDC1	6044
30.5058	30.3571	30.2548	30.3188	30.1246	29.8265					16	16	16	31	31	31	79.907	0	25.397	11100000000	74	0.814264	0.372409	-0.282607	-1.08424	Q86TB9-4;Q86TB9;Q86TB9-2;Q86TB9-3	Q86TB9-4;Q86TB9;Q86TB9-2	Protein PAT1 homolog 1	PATL1	4544
33.8843	33.9604	33.9588	33.7447	33.8586	33.7005					34	34	34	68.2	68.2	68.2	68.168	0	323.31	148570000000	421	1.44984	0.372643	-0.166562	-1.08602	A6NKB8;Q9H4A4;A0A087WU27;C9JMZ3;A0A087WUS4;H7C2T3	A6NKB8;Q9H4A4	Aminopeptidase B	RNPEP	607
27.38	27.174	27.3449	27.039	27.2602	26.7601					7	7	7	25.6	25.6	25.6	41.935	0	114.48	1522300000	36	0.820089	0.372712	-0.279821	-1.08444	Q68CQ7;C9J880;Q68CQ7-2	Q68CQ7;C9J880;Q68CQ7-2	Glycosyltransferase 8 domain-containing protein 1	GLT8D1	4259
26.664	26.7212	26.8612	26.275	NaN	26.641					7	7	7	12.4	12.4	12.4	92.115	0	10.737	823480000	17	0.798238	0.372771	-0.290789	-1.13603	Q9UJX5;Q9UJX5-3;Q9UJX5-2;D6RAP6;D6RFM7	Q9UJX5;Q9UJX5-3;Q9UJX5-2	Anaphase-promoting complex subunit 4	ANAPC4	6481
28.382	29.2943	28.7809	29.2553	29.2514	29.1423					8	8	8	37	37	37	33.269	0	17.382	5582500000	42	0.676848	0.372948	0.397291	1.08365	P49247	P49247	Ribose-5-phosphate isomerase	RPIA	2990
NaN	27.6585	27.1876	27.507	28.0555	28.0324					11	11	11	19.5	19.5	19.5	71.967	0	9.6223	1775800000	30	0.647266	0.37295	0.441916	1.13229	Q9Y217;Q9Y217-2	Q9Y217;Q9Y217-2	Myotubularin-related protein 6	MTMR6	6610
27.9286	27.8501	27.7289	27.4891	27.7273	27.6655					7	7	7	11.5	11.5	11.5	125.41	0	22.416	2087400000	36	1.06537	0.372971	-0.208552	-1.08621	P54259	P54259	Atrophin-1	ATN1	3161
33.9807	33.0107	33.4966	33.5512	31.7008	32.9264					19	6	6	51.6	18.8	18.8	21.364	0	40.778	132760000000	81	0.558412	0.373001	-0.769831	-1.08218	P16403	P16403	Histone H1.2	HIST1H1C	2486
30.32	30.7789	30.4311	30.6298	31.0183	30.7877					7	7	7	77.5	77.5	77.5	10.378	0	87.654	14776000000	46	0.780304	0.373015	0.301915	1.08445	Q9Y5J7;A0A1W2PRH9;A0A1W2PQS5;G3V502;G3V2F3	Q9Y5J7;A0A1W2PRH9;A0A1W2PQS5;G3V502;G3V2F3	Mitochondrial import inner membrane translocase subunit Tim9	TIMM9	6766
26.7769	27.0637	26.9727	26.8418	26.6136	26.681					2	2	2	7.2	7.2	7.2	29.234	0	5.1981	1032000000	16	0.975785	0.373051	-0.225659	-1.083	Q8NC54	Q8NC54	Keratinocyte-associated transmembrane protein 2	KCT2	4848
30.6396	30.4038	30.4142	30.3958	30.2586	30.1178					25	25	25	63.3	63.3	63.3	57.444	0	236.17	12585000000	158	0.962214	0.373081	-0.228456	-1.08181	Q9UQB8-5;Q9UQB8;Q9UQB8-2;Q9UQB8-6;Q9UQB8-4;Q9UQB8-3;I3L4C2;B4DWA1;I3L3C6;I3L2M4;I3L327;I3L125;I3L1C8;I3L3J7;I3L526;I3L0M4;I3L2J6;I3L113;I3L3C5;I3L0Y9;I3L4A3	Q9UQB8-5;Q9UQB8;Q9UQB8-2;Q9UQB8-6;Q9UQB8-4;Q9UQB8-3;I3L4C2;B4DWA1	Brain-specific angiogenesis inhibitor 1-associated protein 2	BAIAP2	6605
32.3667	32.2756	32.3162	31.8285	32.3167	32.0176					9	9	9	34.9	34.9	34.9	17.546	0	36.418	45132000000	105	0.85255	0.373114	-0.26525	-1.08461	J3QLE5;P14678-2;P63162;P14678;P63162-2;P14678-3;J3KRY3;S4R3P3	J3QLE5;P14678-2;P63162;P14678;P63162-2;P14678-3	Small nuclear ribonucleoprotein-associated proteins B and B;Small nuclear ribonucleoprotein-associated protein N	SNRPN;SNRPB	1462
28.3499	28.9319	28.5405	28.8656	28.8946	28.9527					18	18	11	35.9	35.9	24.8	60.145	0	39.154	4197000000	82	0.791073	0.373188	0.296817	1.08635	Q9HBI6;F8W978;V9GYP6;P78329-2	Q9HBI6;F8W978;V9GYP6	Phylloquinone omega-hydroxylase CYP4F11	CYP4F11	5976
29.0592	29.1771	28.9667	29.2096	29.2878	29.2425					22	22	21	23.6	23.6	22.8	150.56	0	141.36	5608600000	98	1.29157	0.373289	0.178977	1.08497	Q8WX93;Q8WX93-4;Q8WX93-3;Q8WX93-5;Q8WX93-8;Q8WX93-2;Q8WX93-9;Q8WX93-7;H0YA05;F8WA26;A0A3B3ISX8;D6R9F5;H0Y952;Q8WX93-6	Q8WX93;Q8WX93-4;Q8WX93-3;Q8WX93-5;Q8WX93-8;Q8WX93-2;Q8WX93-9;Q8WX93-7	Palladin	PALLD	5047
29.5147	29.4604	29.6629	29.139	29.5101	29.2564					13	13	13	32.2	32.2	32.2	40.513	0	138.05	5913000000	39	0.911155	0.373343	-0.244171	-1.08473	Q8TCE6;A0A3B3IRE4;Q8TCE6-2;Q6NSW5	Q8TCE6;A0A3B3IRE4;Q8TCE6-2;Q6NSW5	Protein FAM45A;Protein FAM45B	FAM45A;FAM45B	4948
28.4393	28.3376	28.7094	28.5347	29.0653	28.8236					12	12	12	43.8	43.8	43.8	34.674	0	44.437	3707800000	59	0.759099	0.374462	0.312428	1.08006	Q96GA7;F8VYZ3;H0YID3;H0YIA2;F8VZ97	Q96GA7;F8VYZ3	Serine dehydratase-like	SDSL	5302
29.2254	28.8607	29.0362	28.9272	28.6846	28.7754					26	26	26	13.9	13.9	13.9	271.69	0	52.788	4767400000	89	0.901	0.374561	-0.245056	-1.08013	Q5UIP0-2;Q5UIP0;H7C2B5;H7BZN3	Q5UIP0-2;Q5UIP0	Telomere-associated protein RIF1	RIF1	4213
31.9474	32.0274	31.8343	32.0169	32.1652	32.2159					30	30	30	30.6	30.6	30.6	132.71	0	141.22	39196000000	182	1.12788	0.374751	0.196319	1.07952	Q5JTH9-2;Q5JTH9-3;Q5JTH9;A0A087X1U8;H7C1M8;A0A087X0G0;A0A087WYW2	Q5JTH9-2;Q5JTH9-3;Q5JTH9	RRP12-like protein	RRP12	4128
29.1674	29.0877	29.2341	28.9116	29.1009	28.9032					13	13	13	18.1	18.1	18.1	100.29	0	38.158	5675200000	56	1.16441	0.375119	-0.19115	-1.07877	O76024;H0Y9G5	O76024;H0Y9G5	Wolframin	WFS1	2018
29.871	29.498	29.5642	29.1176	29.4528	29.5012					26	25	25	25.8	25.2	25.2	174.45	0	228.74	7108100000	106	0.796362	0.376496	-0.287194	-1.07726	F5H7S7;Q13576;E7EWC2;Q13576-3;Q13576-2;D6R939;E9PDT6;D6RDK8;D6RGC6;D6R999	F5H7S7;Q13576;E7EWC2;Q13576-3;Q13576-2;D6R939	Ras GTPase-activating-like protein IQGAP2	IQGAP2	1148
30.3951	30.5927	30.3713	30.7063	30.5552	30.6974					26	26	22	48.5	48.5	45.1	79.831	0	203.3	15049000000	151	1.09857	0.376799	0.199924	1.07735	B1ALK7;Q14155-1;A0A2R8YG42;Q14155-5;Q14155-6;Q14155-2;Q14155-3;Q14155;E7EUY6;E9PDQ5;E7EU80;C9JDI6;B1ANY6;C9JAD7;E7ENL8;F6SJA5	B1ALK7;Q14155-1;A0A2R8YG42;Q14155-5;Q14155-6;Q14155-2;Q14155-3;Q14155;E7EUY6;E9PDQ5	Rho guanine nucleotide exchange factor 7	ARHGEF7	655
34.3109	34.4465	34.3798	34.1453	34.1997	34.2859					34	34	31	53	53	48	63.704	0	323.31	194960000000	393	1.39028	0.376838	-0.168772	-1.07758	O00425;O00425-2;F8WD15	O00425	Insulin-like growth factor 2 mRNA-binding protein 3	IGF2BP3	1584
34.8476	34.9823	34.9435	34.7573	34.8251	34.6842					11	11	11	85.2	85.2	85.2	11.665	0	323.31	250160000000	337	1.38156	0.377756	-0.168969	-1.07571	P05387;H0YDD8	P05387	60S acidic ribosomal protein P2	RPLP2	2238
33.7569	33.9666	33.7088	34.1677	34.0666	33.8874					11	10	10	51.2	51.2	51.2	19.329	0	226.05	142860000000	285	0.943363	0.378372	0.229772	1.07402	P84103;P84103-2;A0A087X2D0	P84103;P84103-2;A0A087X2D0	Serine/arginine-rich splicing factor 3	SRSF3	3419
32.8191	32.915	32.7829	32.7687	32.5836	32.62					17	17	17	72	72	72	23.772	0	323.31	69709000000	224	1.23586	0.378426	-0.181533	-1.07425	O95816;O95816-2	O95816;O95816-2	BAG family molecular chaperone regulator 2	BAG2	2136
28.5214	28.0428	28.2052	27.9953	27.9184	28.0623					14	14	13	14.6	14.6	14	154.52	0	47.371	2608700000	53	0.837411	0.378802	-0.264507	-1.07283	Q9BZ95-4;Q9BZ95-2;Q9BZ95;Q9BZ95-5;Q9BZ95-3;H0YE68;O96028-4;O96028-2	Q9BZ95-4;Q9BZ95-2;Q9BZ95;Q9BZ95-5;Q9BZ95-3	Histone-lysine N-methyltransferase NSD3	WHSC1L1	5722
34.6143	34.6302	34.6263	34.7723	34.8089	34.7076					42	42	42	75.1	75.1	75.1	51.294	0	323.31	264830000000	673	2.01452	0.378947	0.139342	1.07207	P55084;P55084-2;F5GZQ3;B5MD38;C9JEY0;C9JE81;C9K0M0	P55084;P55084-2;F5GZQ3;B5MD38	Trifunctional enzyme subunit beta, mitochondrial;3-ketoacyl-CoA thiolase	HADHB	3183
30.2611	30.43	30.3792	30.174	30.266	30.0549					18	18	18	35.5	35.5	35.5	79.663	0	200.64	11947000000	151	1.14248	0.379022	-0.191811	-1.07183	Q9UKG1;C9JAB0;C9K0C4	Q9UKG1	DCC-interacting protein 13-alpha	APPL1	6499
29.2122	27.5948	27.8916	27.5622	27.2098	NaN					8	8	8	32.1	32.1	32.1	41.29	0	10.357	2503200000	25	0.542707	0.379029	-0.846878	-1.12166	Q8IWS0;Q5JRC6;A0A0D9SGE8;Q8IWS0-5;Q8IWS0-3;Q8IWS0-4;Q8IWS0-2	Q8IWS0;Q5JRC6;A0A0D9SGE8;Q8IWS0-5;Q8IWS0-3;Q8IWS0-4;Q8IWS0-2	PHD finger protein 6	PHF6	4671
31.2308	31.4289	31.2008	30.681	31.1997	31.0975					34	34	24	32.6	32.6	26.8	150.36	0	139.41	23959000000	144	0.778948	0.37923	-0.294046	-1.07305	Q9UKE5-6;Q9UKE5-4;Q9UKE5-8;Q9UKE5-7;Q9UKE5-2;Q9UKE5;Q9UKE5-5;Q9UKE5-3;C9J338;E7ETN6;I3L1U1	Q9UKE5-6;Q9UKE5-4;Q9UKE5-8;Q9UKE5-7;Q9UKE5-2;Q9UKE5;Q9UKE5-5;Q9UKE5-3	TRAF2 and NCK-interacting protein kinase	TNIK	6497
28.2303	28.5229	28.5635	28.6888	28.572	28.7531					12	12	12	36.8	36.8	36.8	47.863	0	88.12	3877600000	50	0.923142	0.38093	0.232356	1.06784	Q92466;Q92466-5;Q92466-4;A0A087X0X5;Q92466-2;A0A087WYT8;A0A087WW71;Q92466-3;A0A087WTQ7;A0A087WV56	Q92466;Q92466-5;Q92466-4;A0A087X0X5;Q92466-2	DNA damage-binding protein 2	DDB2	5063
32.8484	33.0609	32.9782	32.602	32.7877	32.8608					24	24	24	62	62	62	42.272	0	323.31	70153000000	288	1.00865	0.380969	-0.212344	-1.06821	P51570;P51570-2;K7ERJ9;K7EII7;K7ERN9	P51570;P51570-2	Galactokinase	GALK1	3080
32.4011	32.558	32.4986	32.1606	32.3519	32.3664					17	17	17	43	43	43	61.277	0	323.31	50024000000	212	1.12601	0.381174	-0.1929	-1.06831	Q15942;H0Y2Y8;Q15942-2;C9IZ41;C9JJK5;H7C3D3;H7C3R3	Q15942;H0Y2Y8;Q15942-2	Zyxin	ZYX	3971
32.1451	32.501	32.2821	32.493	32.5807	32.517					27	27	14	64	64	30.3	61.594	0	323.31	56003000000	280	0.967649	0.381184	0.2208	1.06728	O95817	O95817	BAG family molecular chaperone regulator 3	BAG3	2137
27.4068	27.3201	27.4569	27.346	27.1789	26.9479					8	8	8	19.8	19.8	19.8	68.297	0	14.332	1389700000	29	0.905612	0.381266	-0.236986	-1.06696	Q9H9F9	Q9H9F9	Actin-related protein 5	ACTR5	5941
28.9503	29.2321	29.1304	29.4632	29.2396	29.2748					21	21	21	33.5	33.5	33.5	87.081	0	43.276	5675200000	81	0.963112	0.381309	0.221594	1.06666	Q9Y446;Q9Y446-2;E9PKC4;E9PK71;E9PQ15;E9PRW6;E9PJR7;H0YEY5	Q9Y446;Q9Y446-2	Plakophilin-3	PKP3	6724
32.1779	32.2698	32.2047	32.0121	32.1396	32.0228					24	24	24	52.9	52.9	52.9	49.03	0	323.31	42207000000	178	1.50101	0.381478	-0.159293	-1.06835	P62495;B7Z7P8;P62495-2;I3L492;D6RCB3;D6RJE8	P62495;B7Z7P8;P62495-2	Eukaryotic peptide chain release factor subunit 1	ETF1	3313
31.4565	31.3361	31.5072	31.7853	31.5294	31.5994					44	44	44	34.3	34.3	34.3	197.46	0	323.31	27163000000	223	1.04977	0.381706	0.204845	1.0687	G3V1L9;Q07157;G5E9E7;Q07157-2;A0A087X0K9;H0Y3R8;H0YKB1	G3V1L9;Q07157;G5E9E7;Q07157-2;A0A087X0K9	Tight junction protein ZO-1	TJP1	1207
36.909	36.995	36.9771	36.8675	36.8113	36.7296					70	70	54	82.3	82.3	63.4	67.819	0	323.31	1224100000000	1268	1.52113	0.382108	-0.157533	-1.06561	P26038;V9GZ54;E9PNP4	P26038	Moesin	MSN	2653
30.8188	30.6587	30.8284	30.6085	30.6561	30.4753					19	19	19	43.9	43.9	43.9	49.222	0	73.55	16772000000	121	1.14977	0.382694	-0.188671	-1.06492	P55010;H0YLZ1;H0YN40;H0YMJ8;H0YM54;H0YK11;H0YK29	P55010	Eukaryotic translation initiation factor 5	EIF5	3175
33.2813	33.2184	33.2462	33.3654	33.3605	33.4415					39	39	39	43.8	43.8	43.8	90.291	0	323.31	101490000000	375	1.93336	0.382728	0.140495	1.06513	Q9BUJ2-2;Q9BUJ2;A0A0A0MRA5;B7Z4B8;Q9BUJ2-4;M0R3F1;Q9BUJ2-3;M0QYZ0;M0QYI8;M0R0K8;M0QZV6;M0R203;M0QYM5;M0R247;A0A087X1I2;Q9BUJ2-5	Q9BUJ2-2;Q9BUJ2;A0A0A0MRA5;B7Z4B8;Q9BUJ2-4;M0R3F1;Q9BUJ2-3	Heterogeneous nuclear ribonucleoprotein U-like protein 1	HNRNPUL1	5624
32.3375	31.9612	32.3077	31.8982	32.1671	31.4574					13	13	3	56.4	56.4	22.6	31.496	0	119.97	43881000000	145	0.685958	0.383386	-0.361221	-1.06378	Q86U42-2;Q86U42	Q86U42-2;Q86U42	Polyadenylate-binding protein 2	PABPN1	4553
29.9034	29.6522	29.791	29.4924	29.4867	29.7148					13	12	11	21.2	20	20	74.229	0	28.201	7891300000	63	0.975715	0.38343	-0.217571	-1.06398	Q7Z4V5-2;Q7Z4V5;Q7Z4V5-4;Q7Z4V5-3;K7ERA4;M0R0J3;K7EPS6;A0A087WX58;A0A087WZ99;A0A087WT54	Q7Z4V5-2;Q7Z4V5;Q7Z4V5-4;Q7Z4V5-3	Hepatoma-derived growth factor-related protein 2	HDGFRP2	4510
28.7089	29.6646	29.5941	30.7189	29.4895	29.651					8	8	8	18.2	18.2	18.2	73.2	0	13.591	8542400000	37	0.568232	0.384863	0.630603	1.06291	Q9NW82;D6RIW8	Q9NW82;D6RIW8	WD repeat-containing protein 70	WDR70	6190
29.3404	29.5365	29.3097	28.9214	29.4448	28.8821					11	11	11	35.6	35.6	35.6	45.78	0	98.527	6160200000	67	0.736052	0.386481	-0.312777	-1.06097	J3KMZ8;Q92785;Q92785-2;E9PN04	J3KMZ8;Q92785;Q92785-2	Zinc finger protein ubi-d4	DPF2	1412
32.7031	32.8378	32.9873	32.7099	32.6545	32.5397					26	26	26	56.1	56.1	56.1	45.098	0	323.31	61581000000	205	1.01537	0.38671	-0.208052	-1.06057	P09543-2;P09543;K7ERC4;C9K0L8;K7ERZ0;K7EN66	P09543-2;P09543	2,3-cyclic-nucleotide 3-phosphodiesterase	CNP	2329
26.4795	26.6978	NaN	26.81	26.9102	26.7296					3	3	3	13.5	13.5	13.5	40.03	0	6.7261	908300000	23	0.921449	0.386787	0.227992	1.10858	O75554-2;O75554	O75554-2;O75554	WW domain-binding protein 4	WBP4	1968
27.0192	NaN	27.1582	27.2106	27.2841	27.3325					4	4	4	14.8	14.8	14.8	48.455	0	15.18	1164500000	14	1.13437	0.388394	0.187027	1.10598	K7EP59;Q15831-2;Q15831;K7EQN8;K7EMR0	K7EP59;Q15831-2;Q15831;K7EQN8	Serine/threonine-protein kinase STK11	STK11	1514
27.7794	27.1294	27.1834	27.1547	26.8154	27.0681					10	10	0	16.2	16.2	0	101.45	0	37.382	1271900000	33	0.689898	0.3887	-0.351283	-1.05875	Q5T7W0-4;Q5T7W0	Q5T7W0-4;Q5T7W0	Zinc finger protein 618	ZNF618	4192
31.5507	31.444	31.6773	31.2159	31.5092	31.2731					14	14	14	56.7	56.7	56.7	36.622	0	267.57	28332000000	102	0.935347	0.388878	-0.224607	-1.05809	P53990-2;P53990-4;H3BUI0;P53990-3;P53990;P53990-5;H3BMU1;H3BQF7;J3KR23;F5GXM3;P53990-6;H3BRE2;H3BPP6;H3BQ38;E9PF00	P53990-2;P53990-4;H3BUI0;P53990-3;P53990;P53990-5;H3BMU1;H3BQF7;J3KR23	IST1 homolog	IST1	3154
30.3346	30.4038	29.8792	30.6567	30.3635	30.5008					10	10	10	49.5	49.5	49.5	33.149	0	60.262	12749000000	93	0.747116	0.390467	0.301118	1.05638	P46736-2;P46736-3;A0A087WZR3;P46736;H9KVA9;A0A0D9SF50;X6RJS7;P46736-4;P46736-5;A0A0A0MS96	P46736-2;P46736-3;A0A087WZR3;P46736;H9KVA9;A0A0D9SF50;X6RJS7;P46736-4;P46736-5	Lys-63-specific deubiquitinase BRCC36	BRCC3	2937
27.7679	27.7951	27.9953	27.9035	28.0877	28.3741					8	8	8	5.9	5.9	5.9	178.22	0	8.918	2603400000	32	0.804774	0.390491	0.268989	1.05672	E9PJ24;B7ZM65;F8WEF5;A0A0J9YYB5;A0A0J9YWD5;Q9P1Y6-3;Q9P1Y6;A0A0J9YX88;Q9P1Y6-2	E9PJ24;B7ZM65;F8WEF5;A0A0J9YYB5;A0A0J9YWD5;Q9P1Y6-3;Q9P1Y6;A0A0J9YX88;Q9P1Y6-2	PHD and RING finger domain-containing protein 1	PHRF1	315
29.2632	29.4214	29.1973	29.6875	29.3163	29.6096					10	10	10	63.5	63.5	63.5	31.28	0	191.23	6193800000	65	0.865	0.391479	0.243838	1.05502	Q9NVT9;E5RJ86;E9PR92;E5RHK3;Q9NVT9-2	Q9NVT9;E5RJ86	Armadillo repeat-containing protein 1	ARMC1	6178
28.3821	28.2382	28.4256	28.3028	28.0177	28.0824					8	8	8	40.2	40.2	40.2	31.698	0	41.739	3067400000	44	0.972918	0.391564	-0.21434	-1.05473	Q96GD0	Q96GD0	Pyridoxal phosphate phosphatase	PDXP	5304
27.4455	27.6895	26.8109	27.6967	27.5322	27.9451					5	5	5	30.7	30.7	30.7	33.591	0	61.993	1765000000	20	0.641538	0.391786	0.409393	1.05503	P17676-2;P17676;P17676-3	P17676-2;P17676	CCAAT/enhancer-binding protein beta	CEBPB	2511
30.8633	30.9665	30.8805	31.0174	31.2311	31.0223					22	22	22	68.9	68.9	68.9	41.213	0	181.77	18960000000	141	1.13612	0.392448	0.186806	1.05346	P19784;H3BSA1;H3BV19;H3BNI9	P19784;H3BSA1	Casein kinase II subunit alpha	CSNK2A2	2551
29.4062	29.0419	29.1083	29.4046	29.3775	29.4483					14	9	9	32.9	22.4	22.4	47.377	0	26.346	6492200000	44	0.921462	0.393925	0.224682	1.05038	P78356;P78356-2;A0A087WT35	P78356;P78356-2	Phosphatidylinositol 5-phosphate 4-kinase type-2 beta	PIP4K2B	3385
29.4299	29.0467	29.2821	29.0538	29.1284	28.766					8	8	8	39.9	39.9	39.9	25.05	0	45.343	5218200000	50	0.79481	0.394127	-0.270216	-1.05131	B4DEE8;P16455	B4DEE8;P16455	Methylated-DNA--protein-cysteine methyltransferase	MGMT	672
30.1974	30.1193	30.2454	29.9708	30.0996	30.0096					29	29	29	34.8	34.8	34.8	102.69	0	269.88	11642000000	138	1.41295	0.394233	-0.160702	-1.05053	P49916-3;P49916;P49916-4;P49916-2;K7ERZ5;K7EQB6;K7ENR9;K7EJR4	P49916-3;P49916;P49916-4;P49916-2;K7ERZ5	DNA ligase 3	LIG3	3035
29.8329	29.6845	29.7861	28.7423	29.3533	29.8625					8	8	8	70.6	70.6	70.6	17.663	0	217.1	6745200000	50	0.616438	0.394272	-0.448474	-1.05084	Q9Y3D0;J3KS95;H3BNV7;J3QLT9	Q9Y3D0	Mitotic spindle-associated MMXD complex subunit MIP18	FAM96B	6700
30.4056	30.3007	30.5102	30.274	30.2705	30.0742					29	28	28	44.1	44.1	44.1	97.903	0	323.31	13590000000	160	1.04553	0.394338	-0.19928	-1.0514	Q8NB90;Q8NB90-2;Q8NB90-3	Q8NB90;Q8NB90-2;Q8NB90-3	Spermatogenesis-associated protein 5	SPATA5	4831
33.7902	34.0441	33.9166	33.717	33.7733	33.7065					23	23	7	90.2	90.2	34.9	34.165	0	323.31	144760000000	401	1.14046	0.396212	-0.184706	-1.04848	P50225;H3BRY5;P50225-2;H3BQX5;E9PKR8;E9PM76	P50225;H3BRY5;P50225-2	Sulfotransferase 1A1;Sulfotransferase	SULT1A1	3041
29.5088	29.9688	29.2293	30.3607	29.8163	29.7509					15	15	15	25.3	25.3	25.3	63.083	0	51.595	8101200000	75	0.633435	0.396427	0.406962	1.04471	O95302;O95302-3;O95302-2;Q75LS8;C9J4P8	O95302;O95302-3	Peptidyl-prolyl cis-trans isomerase FKBP9	FKBP9	2081
30.6818	30.5607	30.6998	30.4691	30.5222	30.4912					23	23	23	37.5	37.5	37.5	74.977	0	69.108	14807000000	148	1.52851	0.396498	-0.153268	-1.04774	O43301;A0A1B0GTF3;K7ENF6;K7ELE6	O43301;A0A1B0GTF3	Heat shock 70 kDa protein 12A	HSPA12A	1758
28.7756	28.5827	28.725	27.9113	28.8018	28.2148					2	2	2	11.5	11.5	11.5	33.435	0	3.3252	3074000000	11	0.650589	0.396554	-0.38516	-1.04757	G3XAN4;Q15629-2;Q15629	G3XAN4;Q15629-2;Q15629	Translocating chain-associated membrane protein 1	TRAM1	1234
30.4405	29.9845	30.0009	29.2297	30.1982	29.6898					14	14	13	65.1	65.1	60.7	33.81	0	266.21	9730700000	66	0.617899	0.396598	-0.436056	-1.04552	Q9H4A6;D6REM1	Q9H4A6	Golgi phosphoprotein 3	GOLPH3	5862
29.5795	29.649	29.6785	29.2977	29.6157	29.3597					17	17	17	19.9	19.9	19.9	140.5	0	53.779	6557800000	64	0.973895	0.396732	-0.21129	-1.0478	Q92620;Q92620-2;J3KTG2;H3BQT9;H3BV01;J3KRT1;H3BMS7	Q92620	Pre-mRNA-splicing factor ATP-dependent RNA helicase PRP16	DHX38	5092
30.7965	30.7116	30.603	30.4475	30.5856	30.5469					26	26	26	49.6	49.6	49.6	84.958	0	158.14	15892000000	126	1.19776	0.396734	-0.177067	-1.04473	O60934;A0A0C4DG07;E5RGU1;E5RGR7;E2QRP0;A0A087X1V5;E5RGN7	O60934;A0A0C4DG07	Nibrin	NBN	1896
28.4966	28.79	28.3898	28.7221	29.0405	28.7275					8	8	7	21	21	17.5	37.971	0	13.579	4519200000	50	0.785342	0.396751	0.271251	1.04588	A0A0A0MRI1;Q8IXQ4;Q8IXQ4-3;Q8IXQ4-2;Q8IXQ4-4	A0A0A0MRI1;Q8IXQ4;Q8IXQ4-3;Q8IXQ4-2	GPALPP motifs-containing protein 1	GPALPP1	167
30.2343	29.5905	30.0523	29.4394	29.7751	29.6714					21	21	21	35.2	35.2	35.2	77.672	0	42.398	8484600000	81	0.697812	0.396795	-0.330368	-1.04615	O15226;O15226-2	O15226;O15226-2	NF-kappa-B-repressing factor	NKRF	1704
29.5214	29.1763	29.7425	28.9843	29.1434	29.372					8	8	8	68.3	68.3	68.3	23.598	0	262.41	5462200000	52	0.718389	0.396852	-0.313477	-1.04657	Q9HCN8	Q9HCN8	Stromal cell-derived factor 2-like protein 1	SDF2L1	6004
30.9877	30.728	30.8863	30.7529	30.5449	30.6859					12	12	12	67.3	67.3	67.3	20.383	0	187.54	16356000000	100	0.993584	0.396942	-0.206153	-1.04487	E9PH64;Q9Y6M9;A0A3B3IT57;E7EWZ0;E9PF49	E9PH64;Q9Y6M9;A0A3B3IT57;E7EWZ0;E9PF49	NADH dehydrogenase [ubiquinone] 1 beta subcomplex subunit 9	NDUFB9	1026
30.079	30.1829	30.135	29.9051	29.633	30.1067					32	32	27	41.3	41.3	38.1	96.805	0	119.86	9694500000	118	0.826998	0.398006	-0.250718	-1.04243	Q8TD16-2;Q8TD16;A0A087WYJ7	Q8TD16-2;Q8TD16	Protein bicaudal D homolog 2	BICD2	4956
32.0199	31.9957	31.6054	32.1672	32.1013	32.0916					36	36	36	43	43	43	85.737	0	323.31	41673000000	213	0.838052	0.398273	0.246353	1.04212	Q9NW13;Q9NW13-2;C9JAA9;H7C5G8;C9JE21	Q9NW13;Q9NW13-2	RNA-binding protein 28	RBM28	6185
29.7845	29.7309	29.5512	29.7055	29.3074	29.2336					12	12	12	42.5	42.5	42.5	37.874	0	33.051	6955300000	62	0.774401	0.399327	-0.273346	-1.04078	Q9P2T1;F8WAN9;A0A087WWM4;H0YMB3;Q9P2T1-2;Q9P2T1-3;H0YNJ6;H0YLV5;H0YLB8;H0YNS9;H0YK71;H0YNH0;H0YK13;H0YMR9;H0YMV5;H0YMW6;H0YMG3;A0A0B4J281;H0YN22;H0YN74;H0YKE1;H0YKK3;H0YL68	Q9P2T1;F8WAN9;A0A087WWM4;H0YMB3;Q9P2T1-2;Q9P2T1-3;H0YNJ6;H0YLV5;H0YLB8;H0YNS9	GMP reductase 2;GMP reductase	GMPR2	64
32.2309	32.0264	32.1015	32.2805	32.411	32.2304					26	26	26	57.1	57.1	57.1	58.252	0	323.31	45305000000	244	1.09732	0.399701	0.187683	1.04025	Q10713;Q10713-2;Q5SXN9	Q10713;Q10713-2	Mitochondrial-processing peptidase subunit alpha	PMPCA	3577
30.7487	31.0115	30.7046	30.1588	30.5851	30.7702					7	7	7	31.5	31.5	31.5	25.079	0	25.16	16330000000	75	0.7062	0.399754	-0.316895	-1.03967	Q9H8S9;Q7L9L4;Q7L9L4-2;D6RCK3;Q9H8S9-2	Q9H8S9;Q7L9L4;Q7L9L4-2;D6RCK3;Q9H8S9-2	MOB kinase activator 1A;MOB kinase activator 1B	MOB1A;MOB1B	4472
31.6391	31.8015	31.7202	31.8981	31.9039	31.8332					34	34	34	48.2	48.2	48.2	83.471	0	188.46	36936000000	233	1.41414	0.3998	0.158128	1.0398	Q96RP9;Q96RP9-2;C9IZ01;F8WAU4;C9JA25	Q96RP9;Q96RP9-2;C9IZ01;F8WAU4	Elongation factor G, mitochondrial	GFM1	5440
29.4054	29.1976	29.2411	29.0893	29.1587	29.0704					15	15	11	43.3	43.3	29.9	48.069	0	237	5803100000	84	1.19845	0.400034	-0.175238	-1.03859	A0A087X1B1;Q9Y6K9;Q9Y6K9-2;A0A087X0G7;A0A087WUW6;C9JN51;Q9Y6K9-3;A0A087WV30;C9JH59;C9JCG6	A0A087X1B1;Q9Y6K9;Q9Y6K9-2;A0A087X0G7;A0A087WUW6	NF-kappa-B essential modulator	IKBKG	128
29.4123	29.6673	29.4517	29.7469	29.869	29.5839					4	4	4	40.7	40.7	40.7	12.77	0	16.46	8006100000	43	0.908638	0.400037	0.222815	1.03899	F5H702;Q96GC5-3;Q96GC5;F5H8D0	F5H702;Q96GC5-3;Q96GC5;F5H8D0	39S ribosomal protein L48, mitochondrial	MRPL48	1145
29.1909	29.1974	28.9831	28.8497	29.1056	28.6072					9	9	9	30.6	30.6	30.6	27.571	0	37.017	4666200000	31	0.775593	0.400293	-0.269626	-1.03623	H0Y9X1;Q96EY4;D6RA57;D6RE67;D6RC31	H0Y9X1;Q96EY4;D6RA57	Translation machinery-associated protein 16	TMA16	1280
33.4235	33.6258	33.6045	33.8509	33.8767	33.5873					32	32	32	76.6	76.6	76.6	45.394	0	323.31	130580000000	274	0.914104	0.400548	0.220351	1.03668	Q6YN16;Q6YN16-2	Q6YN16;Q6YN16-2	Hydroxysteroid dehydrogenase-like protein 2	HSDL2	4405
27.5327	27.907	27.1335	27.6509	28.0324	27.9887					4	4	4	31	31	31	18.86	0	26.142	2026000000	27	0.652761	0.40058	0.366273	1.03526	Q8WVK2;B8ZZ98	Q8WVK2;B8ZZ98	U4/U6.U5 small nuclear ribonucleoprotein 27 kDa protein	SNRNP27	5026
31.2044	31.2845	31.2015	31.34	31.3505	31.4437					13	11	11	57.8	52	52	23.818	0	314.42	23455000000	77	1.58904	0.400599	0.147902	1.03634	O15173;O15173-2;U3KQM0;D3DNX8	O15173;O15173-2	Membrane-associated progesterone receptor component 2	PGRMC2	1700
30.9437	30.6814	31.2294	30.6556	30.831	30.4692					16	16	16	48.5	48.5	48.5	40.744	0	323.31	17141000000	115	0.722845	0.400695	-0.299571	-1.03434	Q8NBU5;Q8NBU5-2	Q8NBU5;Q8NBU5-2	ATPase family AAA domain-containing protein 1	ATAD1	4843
NaN	26.6968	26.2801	25.9405	26.2664	26.2592					6	6	6	32.4	32.4	32.4	26.206	0	9.3763	696790000	25	0.681937	0.400696	-0.333094	-1.08063	E9PM62;Q5T9L3;Q5T9L3-2;E9PKJ0;E9PJW4;E9PQK1;H0YCG9;Q5T9L3-3;Q7Z430;H0YDL2	E9PM62;Q5T9L3;Q5T9L3-2;E9PKJ0;E9PJW4;E9PQK1;H0YCG9;Q5T9L3-3	Protein wntless homolog	WLS	1063
28.8643	29.1287	29.1153	29.247	29.5139	29.1125					11	11	11	46.9	46.9	46.9	33.524	0	64.651	5316000000	48	0.808212	0.400714	0.255012	1.03683	I3L0U5;Q6PK04	I3L0U5;Q6PK04	Coiled-coil domain-containing protein 137	CCDC137	1393
30.3377	30.3104	30.261	30.0883	30.2387	30.1082					41	41	41	24	24	24	305.28	0	265.78	11186000000	180	1.40948	0.400774	-0.157974	-1.03785	Q12802-4;Q12802;Q12802-2;H0YMW2;A0A087WTD7;A8MYJ1;A0A087WY36;A0A087WX73;H0YLH1;A0A087X047;H0YK84;Q12802-5	Q12802-4;Q12802;Q12802-2;H0YMW2;A0A087WTD7;A8MYJ1	A-kinase anchor protein 13	AKAP13	3588
27.3812	27.5396	27.0619	26.9655	27.1653	27.0684					10	10	10	20.6	20.6	20.6	77.628	0	29.792	1408400000	35	0.794274	0.400926	-0.261159	-1.03693	O15254;O15254-2;D6RJ89	O15254;O15254-2	Peroxisomal acyl-coenzyme A oxidase 3	ACOX3	1712
28.0323	28.1252	28.3466	27.6218	27.9748	28.078					7	7	7	25.6	25.6	25.6	26.076	0	5.4655	2852200000	26	0.76349	0.400954	-0.27652	-1.03703	E9PLV6;E9PPZ9;O43292;O43292-2;E9PLG8;E9PM11;E9PM94;E9PQ31	E9PLV6;E9PPZ9;O43292;O43292-2;E9PLG8	Glycosylphosphatidylinositol anchor attachment 1 protein	GPAA1	1060
32.1732	32.101	32.2557	31.9213	32.0579	32.0463					36	36	15	62.4	62.4	31.1	79.817	0	323.31	39837000000	262	1.26212	0.401	-0.16814	-1.0346	Q96T51;Q96T51-2;Q96T51-3;H0YAC8;J3KPP6;H0Y9Y8	Q96T51;Q96T51-2	RUN and FYVE domain-containing protein 1	RUFY1	5471
31.6062	31.3493	31.6356	31.3602	31.3365	31.2938					14	14	14	59.6	59.6	59.6	34.596	0	220.88	27123000000	156	1.01031	0.401179	-0.200179	-1.03732	Q96GK7;Q6P2I3;C9JGM0;C9J5B6	Q96GK7;Q6P2I3;C9JGM0	Fumarylacetoacetate hydrolase domain-containing protein 2A;Fumarylacetoacetate hydrolase domain-containing protein 2B	FAHD2A;FAHD2B	5307
30.0488	30.1155	30.3978	30.1141	29.7947	29.9033					12	12	12	49.2	49.2	49.2	33.382	0	70.876	10489000000	92	0.813484	0.401714	-0.250021	-1.03208	O14562;H3BRL3;H3BUM8	O14562;H3BRL3;H3BUM8	Ubiquitin domain-containing protein UBFD1	UBFD1	1346
26.9299	NaN	27.0178	27.6105	27.2075	27.0915					4	4	4	6.5	6.5	6.5	109.15	0	4.3289	1278800000	13	0.682853	0.40184	0.329361	1.07759	P38935	P38935	DNA-binding protein SMUBP-2	IGHMBP2	2842
32.6931	32.9393	32.6058	33.0251	33.09	32.8274					22	22	22	70.8	70.8	70.8	33.232	0	323.31	71164000000	260	0.857175	0.402073	0.234763	1.03281	Q9HC38-2;F6TLX2;Q9HC38;I3L3Q4;Q9HC38-3;I3L1F4;I3L1I0;I3NI27;I3NI24;I3L2C2;I3L277	Q9HC38-2;F6TLX2;Q9HC38;I3L3Q4;Q9HC38-3	Glyoxalase domain-containing protein 4	GLOD4	5987
31.7418	32.1033	32.1975	31.6806	31.7955	31.8095					10	10	10	78.3	78.3	78.3	24.669	0	323.31	35851000000	102	0.806068	0.402795	-0.252336	-1.0309	O75608;O75608-2;E5RGR0;A0A087X1K9;B4DP64;E5RJ48;E5RI35	O75608;O75608-2;E5RGR0;A0A087X1K9;B4DP64	Acyl-protein thioesterase 1	LYPLA1	1974
30.173	29.705	30.2253	29.7698	29.6839	29.8149					18	18	18	32.4	32.4	32.4	76.107	0	201.63	9451600000	84	0.752713	0.403101	-0.278189	-1.03104	O43823;M0QYL4	O43823	A-kinase anchor protein 8	AKAP8	1812
30.8357	30.9624	31.0767	31.0453	31.2365	31.1791					11	11	11	53.4	53.4	53.4	33.526	0	323.31	20920000000	100	1.02192	0.4037	0.195365	1.02961	Q99614;H0YB37	Q99614	Tetratricopeptide repeat protein 1	TTC1	5501
31.3146	31.5334	31.6788	31.4002	31.3416	30.8218					12	12	12	35.4	35.4	35.4	43.159	0	290.16	28641000000	88	0.688997	0.404494	-0.321102	-1.02877	Q9P035;H3BS72;H3BPZ1;Q9P035-2;H3BMZ1;H3BRL8	Q9P035;H3BS72;H3BPZ1;Q9P035-2	Very-long-chain (3R)-3-hydroxyacyl-CoA dehydratase 3	HACD3	6302
28.2636	28.0601	28.359	27.8323	28.1846	27.9353					6	6	5	37	37	31.7	28.627	0	34.478	2569800000	32	0.824818	0.404842	-0.24346	-1.02823	P10746;A0A3B3ISM6;A0A3B3ITJ2;A0A3B3ISX6;A0A3B3IS76;A0A3B3ISL9;Q5T3L9;A0A087WUV7;A0A3B3IUC8;Q5T3L7;Q5T3L8;A0A3B3IU75	P10746;A0A3B3ISM6;A0A3B3ITJ2;A0A3B3ISX6;A0A3B3IS76;A0A3B3ISL9;Q5T3L9	Uroporphyrinogen-III synthase	UROS	2369
33.4354	33.2915	33.3938	33.2968	33.1941	33.107					37	37	37	76	76	76	48.633	0	323.31	98353000000	337	1.17785	0.405362	-0.17425	-1.02769	P35998;P35998-2;C9JLS9	P35998;P35998-2	26S protease regulatory subunit 7	PSMC2	2815
28.6031	28.3564	28.5766	28.3433	28.0251	28.4185					7	7	7	27.8	27.8	27.8	20.576	0	13.459	3317100000	34	0.803528	0.40622	-0.249776	-1.02487	Q9H0U6	Q9H0U6	39S ribosomal protein L18, mitochondrial	MRPL18	5802
32.4398	32.5559	32.3146	32.8197	32.7713	32.446					26	26	20	52.2	52.2	38.1	60.67	0	235.02	60046000000	265	0.822373	0.406227	0.242233	1.02443	P10155;P10155-3;P10155-5;P10155-4;P10155-2;G5E9R9;D6RE09;D6RDN1	P10155;P10155-3;P10155-5;P10155-4	60 kDa SS-A/Ro ribonucleoprotein	TROVE2	2354
28.5169	28.5059	28.1676	28.4852	28.6698	28.7871					13	13	13	25.5	25.5	25.5	81.462	0	130.94	3595600000	62	0.801891	0.406246	0.250561	1.02506	Q9NYY8;Q9NYY8-2	Q9NYY8;Q9NYY8-2	FAST kinase domain-containing protein 2	FASTKD2	6262
33.6402	33.9494	33.7834	33.577	33.4051	33.7018					15	15	15	66.3	66.3	66.3	22.492	0	323.31	131470000000	270	0.861307	0.406284	-0.229696	-1.0254	P52943;P52943-2;H0YFA4;H0YHD8	P52943;P52943-2;H0YFA4	Cysteine-rich protein 2	CRIP2	3129
30.9081	31.0072	30.9632	30.8098	30.8173	30.8481					17	17	17	41.1	41.1	41.1	54.966	0	92.449	17987000000	111	1.91261	0.406341	-0.134427	-1.02651	P78324;P78324-2;P78324-4;Q5TFQ8;Q9P1W8-2;Q9P1W8;Q9P1W8-4;Q9P1W8-3;H3BUA5;O00241-2;O00241;H9KV29;H3BML4;H3BV43;H3BRP9;H3BSK5;H3BQ21;H3BU43;H3BTT9	P78324;P78324-2;P78324-4;Q5TFQ8	Tyrosine-protein phosphatase non-receptor type substrate 1;Signal-regulatory protein beta-1 isoform 3	SIRPA;SIRPB1	3379
28.1855	28.2769	NaN	27.6553	28.0461	28.0891					7	7	5	52.6	52.6	41.2	21.855	0	87.059	2405100000	32	0.70877	0.406509	-0.301011	-1.06987	Q9UL26	Q9UL26	Ras-related protein Rab-22A	RAB22A	6521
33.2255	33.2269	33.1506	33.4408	33.3915	33.2611					11	11	11	51.2	51.2	51.2	13.696	0	64.666	96879000000	130	1.29342	0.406555	0.16348	1.02659	P10606	P10606	Cytochrome c oxidase subunit 5B, mitochondrial	COX5B	2363
32.414	32.6041	32.1779	32.9827	32.5845	32.5192					8	8	8	75.3	75.3	75.3	16.014	0	225.34	57696000000	102	0.712974	0.408093	0.29678	1.02275	Q9UK76;J3KT51;Q9UK76-2;Q9UK76-3;J3KSH8;F2Z3M5	Q9UK76;J3KT51;Q9UK76-2;Q9UK76-3	Hematological and neurological expressed 1 protein;Hematological and neurological expressed 1 protein, N-terminally processed	HN1	6492
29.8106	29.8773	29.787	29.3464	29.6203	29.7938					14	14	14	34.6	34.6	34.6	51.095	0	64.657	8085000000	70	0.830061	0.40836	-0.238113	-1.02195	Q8N684-2;Q8N684;Q8N684-3;F5H669;F5H6M0;F5H047;J3QT54;C9J286;C9J323;C9JM38	Q8N684-2;Q8N684;Q8N684-3;F5H669	Cleavage and polyadenylation specificity factor subunit 7	CPSF7	4796
27.4998	28.4276	28.1385	28.4728	28.5998	28.2109					10	10	10	22.3	22.3	22.3	45.283	0	11.481	3023300000	38	0.613323	0.408481	0.405857	1.02221	O43813;E9PHS0;F8WDS9	O43813;E9PHS0;F8WDS9	LanC-like protein 1	LANCL1	1808
31.3461	31.1655	31.1765	31.0148	30.8948	31.17					21	21	4	47.5	47.5	7.8	55.455	0	137.33	20962000000	124	0.961186	0.409122	-0.202841	-1.02025	Q8WWY3;E7EVX8;Q8WWY3-3;Q8WWY3-2;E7EU94;E7ESX0;E7EN72	Q8WWY3;E7EVX8;Q8WWY3-3;Q8WWY3-2	U4/U6 small nuclear ribonucleoprotein Prp31	PRPF31	5044
35.5284	35.9572	35.5981	35.9563	35.8786	35.9706					41	41	41	90.8	90.8	90.8	51.7	0	323.31	569990000000	826	0.819868	0.409243	0.240598	1.01985	P00390-2;P00390;P00390-3;P00390-4;P00390-5;A0A2R8YF59;H0YC68	P00390-2;P00390;P00390-3;P00390-4;P00390-5	Glutathione reductase, mitochondrial	GSR	2168
27.7582	27.7887	27.5823	27.3762	27.6177	27.5368					11	11	11	17.5	17.5	17.5	109.65	0	19.112	1888500000	35	0.97599	0.409527	-0.199513	-1.01902	H0YAN8;O15013-7;O15013-4;O15013-5;O15013-6;O15013;E9PB39	H0YAN8;O15013-7;O15013-4;O15013-5;O15013-6;O15013	Rho guanine nucleotide exchange factor 10	ARHGEF10	1283
30.5055	30.3921	30.3805	30.5953	30.5156	30.6365					5	5	5	50	50	50	15.521	0	117.11	13622000000	78	1.36865	0.40955	0.156423	1.01986	Q9NS69	Q9NS69	Mitochondrial import receptor subunit TOM22 homolog	TOMM22	6107
29.7191	29.9234	29.6367	29.7808	30.0466	30.2406					9	9	9	35.4	35.4	35.4	34.094	0	70.584	9059900000	80	0.76513	0.409768	0.26296	1.01856	Q9UHQ9;H7C0R7	Q9UHQ9;H7C0R7	NADH-cytochrome b5 reductase 1	CYB5R1	6440
30.22	30.1592	30.1985	30.4151	30.3451	30.2652					18	18	18	35.8	35.8	35.8	62.846	0	213.9	11929000000	114	1.47756	0.410507	0.149238	1.01646	Q969V3-2;Q969V3;K7EMW4;K7ELZ9;A0A0C4DGP7;K7ENM2;K7EQ66	Q969V3-2;Q969V3;K7EMW4;K7ELZ9;A0A0C4DGP7;K7ENM2	Nicalin	NCLN	5176
27.8263	28.6443	27.9785	28.9314	28.7155	28.1475					8	8	8	15.3	15.3	15.3	88.463	0	93.22	3669300000	49	0.582881	0.410723	0.448477	1.01205	P51790-4;P51790;A0A087WU31;A0A0A0MTB7;P51790-5;P51790-2;E9PE15;D6RIX3;D6RDZ6;H0Y8Z8	P51790-4;P51790;A0A087WU31;A0A0A0MTB7;P51790-5;P51790-2;E9PE15	H(+)/Cl(-) exchange transporter 3;Chloride channel protein	CLCN3	3095
32.3321	31.9608	32.1868	31.698	32.105	31.8853					8	8	8	51.7	51.7	51.7	13.388	0	320.03	41706000000	79	0.759488	0.41073	-0.263776	-1.01561	P18859-2;P18859;A8MUH2	P18859-2;P18859;A8MUH2	ATP synthase-coupling factor 6, mitochondrial	ATP5J	2534
29.0517	28.6208	27.6173	NaN	27.5162	27.9246					2	2	2	21.7	21.7	21.7	16.345	0	8.6898	3003400000	16	0.521287	0.410813	-0.709507	-1.0601	Q92982	Q92982	Ninjurin-1	NINJ1	5142
26.5627	26.2952	26.3848	26.243	26.1025	26.2969					9	9	8	6.5	6.5	5.9	186.03	0	10.551	756260000	25	0.959758	0.410885	-0.200148	-1.01269	O15047	O15047	Histone-lysine N-methyltransferase SETD1A	SETD1A	1678
30.3488	30.6241	30.3488	30.1891	30.3157	30.2084					17	17	17	20.9	20.9	20.9	138.67	0	180.26	12006000000	144	0.950492	0.41094	-0.202834	-1.01485	Q9BTW9-4;Q9BTW9;J3KR97;Q9BTW9-5;A0A0J9YVR1;A0A0J9YWI5;I3L439;I3L163;I3L0V3;I3L143;I3L131;I3L3H4;I3L4D2;Q9BTW9-3;I3L500;A0A0J9YVU1;I3L120;A0A0J9YXU4;I3L1S3;A0A0J9YYG2	Q9BTW9-4;Q9BTW9;J3KR97;Q9BTW9-5	Tubulin-specific chaperone D	TBCD	1444
30.7021	30.5403	30.4863	30.4319	30.3669	30.4185					23	23	23	30.6	30.6	30.6	122.29	0	323.31	15273000000	159	1.18182	0.410964	-0.17042	-1.01565	Q14126;J3KSI6	Q14126	Desmoglein-2	DSG2	3753
26.7925	NaN	26.9798	26.7334	26.6398	26.717					9	9	9	10.9	10.9	10.9	138.87	0	15.828	1062900000	34	1.01625	0.41103	-0.189452	-1.05773	Q6P4R8-3;Q6P4R8;Q6P4R8-2;E9PQ59	Q6P4R8-3;Q6P4R8;Q6P4R8-2	Nuclear factor related to kappa-B-binding protein	NFRKB	4342
31.5275	31.2975	31.5344	31.2755	31.3193	31.1993					41	41	41	47	47	47	129.63	0	208.88	25450000000	242	1.03671	0.411048	-0.188436	-1.01656	P11498;A0A494C016;A0A494C101;A0A494C0T2;P11498-2;E9PRE7;E9PS68;A0A494BZT5	P11498;A0A494C016	Pyruvate carboxylase, mitochondrial	PC	2396
28.5376	28.1933	28.7066	28.1685	28.281	28.2111					9	9	9	16.2	16.2	16.2	81.879	0	43.781	3434300000	53	0.771713	0.411064	-0.258947	-1.01726	O00461;F8W785	O00461;F8W785	Golgi integral membrane protein 4	GOLIM4	1591
28.435	28.0937	28.0422	28.3337	28.7021	NaN					7	7	7	27.8	27.8	27.8	33.756	0	20.232	3305300000	29	0.663685	0.411118	0.327621	1.05626	Q96G21;E7ENR5;H0Y714;B9A008;B8ZZ47;F8WCN0	Q96G21;E7ENR5;H0Y714;B9A008;B8ZZ47	U3 small nucleolar ribonucleoprotein protein IMP4	IMP4	5297
27.0477	26.9944	27.1882	27.3082	27.2269	NaN					9	9	9	23.4	23.4	23.4	71.467	0	17.496	1210100000	30	1.0062	0.411167	0.190771	1.05676	Q9NV88-2;Q9NV88;Q9NV88-3;G3XAN1;E5RK47;H0YBH8;E5RG70;E5RJ88;H0YBK3	Q9NV88-2;Q9NV88;Q9NV88-3;G3XAN1	Integrator complex subunit 9	INTS9	6156
36.8883	37.0031	37.0898	36.8613	36.7935	36.834					58	58	58	87.7	87.7	87.7	55.023	0	323.31	1185000000000	1455	1.25095	0.411199	-0.16414	-1.01574	O60701;O60701-2;O60701-3;E7ER83;E7ETF4;E7EV97;E7ER95;D6RHF4;E9PBD2	O60701;O60701-2;O60701-3	UDP-glucose 6-dehydrogenase	UGDH	1871
29.5045	29.5725	29.3309	29.9317	29.5705	29.6186					10	10	10	51.9	51.9	51.9	26.316	0	181.63	6802600000	78	0.820431	0.411245	0.237644	1.01487	Q5VWZ2;Q5VWZ2-2	Q5VWZ2;Q5VWZ2-2	Lysophospholipase-like protein 1	LYPLAL1	4234
27.556	26.7204	27.136	27.5868	27.5577	NaN					8	8	8	26.3	26.3	26.3	46.886	0	13.322	1359000000	34	0.589685	0.411256	0.43482	1.05644	J3KNN3;P15735-2;P15735;H3BP07;H3BTW6;H3BTI9	J3KNN3;P15735-2;P15735;H3BP07;H3BTW6;H3BTI9	Phosphorylase b kinase gamma catalytic chain, liver/testis isoform	PHKG2	1419
29.3102	29.5648	29.5128	29.2768	29.2057	29.3367					11	11	5	44.9	44.9	24.2	46.319	0	204.48	6449000000	63	1.03019	0.411283	-0.18955	-1.01691	A8MUM1;Q53HC9;F8WDS8;C9J0U9;C9JVR6;F8WDX0;F8WB12	A8MUM1;Q53HC9;F8WDS8;C9J0U9	Protein TSSC1	TSSC1	628
30.7405	30.7007	30.3857	30.9363	30.6709	30.966					13	13	13	35.7	35.7	35.7	39.646	0	155.01	16581000000	86	0.784647	0.411505	0.248768	1.01018	Q3ZCQ8;Q3ZCQ8-2;Q3ZCQ8-3;M0R0C3;M0R2F8;M0R1Y4;M0R003;M0R047;M0QXC3;M0R2Z3;M0R303;M0R2D2;M0R2Q2	Q3ZCQ8;Q3ZCQ8-2;Q3ZCQ8-3;M0R0C3;M0R2F8	Mitochondrial import inner membrane translocase subunit TIM50	TIMM50	4057
29.1085	30.1153	29.6015	30.3439	29.7321	30.0845					7	7	7	61.9	61.9	61.9	18.479	0	65.037	9962400000	99	0.582989	0.411717	0.445063	1.01043	O95169-3;O95169;E9PQ68;O95169-2;K9J7I2;E9PIZ8	O95169-3;O95169;E9PQ68;O95169-2;K9J7I2	NADH dehydrogenase [ubiquinone] 1 beta subcomplex subunit 8, mitochondrial	NDUFB8	2065
27.9947	28.4012	28.2385	27.8362	28.143	27.8953					11	11	2	30	30	7	45.168	0	64.35	2578400000	50	0.773173	0.411764	-0.253343	-1.00953	P17706-2;P17706-4;P17706;P17706-3;K7ER87;A0A2R8YD79;K7ERU1	P17706-2;P17706-4;P17706;P17706-3	Tyrosine-protein phosphatase non-receptor type 2	PTPN2	2512
27.6511	27.8734	27.9802	27.6848	27.7491	26.6742					12	12	12	17.5	17.5	17.5	95.023	0	25.756	2047000000	38	0.573402	0.411785	-0.465532	-1.00917	Q9Y4K4;G3V3V7;G3V4Q4;G3V4T8;G3V5C6	Q9Y4K4	Mitogen-activated protein kinase kinase kinase kinase 5	MAP4K5	6744
30.1752	30.3293	29.9902	30.2266	29.7604	29.4823					9	9	9	72.4	72.4	72.4	25.249	0	193.72	8931000000	40	0.64839	0.412021	-0.341815	-1.01052	Q08623;E7EVH9;Q08623-3;Q08623-4;Q08623-2	Q08623;E7EVH9;Q08623-3;Q08623-4;Q08623-2	Pseudouridine-5-phosphatase	HDHD1	3552
31.7175	31.8844	31.9824	31.9468	32.0883	32.1452					39	39	23	33.6	33.6	20.4	145.18	0	162.18	38493000000	224	0.956527	0.412179	0.198718	1.00742	Q7L576;A0A0G2JR96;A0A0G2JQT1;Q7L576-2;Q7L576-3;H0YL50;A0A0G2JQH3;A0A087WVZ5;A0A0G2JRX2;A0A087WU52;A0A0G2JRV9;A0A087WWL1	Q7L576;A0A0G2JR96;A0A0G2JQT1;Q7L576-2	Cytoplasmic FMR1-interacting protein 1	CYFIP1	4461
28.9296	29.484	28.963	29.3657	29.3753	29.4982					22	22	22	28.2	28.2	28.2	108.98	0	60.734	5815100000	96	0.711862	0.412245	0.28753	1.01062	Q8WTW3;A0A087WVI0;E9PBL8;J3QKY9;J3KRP4;J3QLT5;J3KSY3	Q8WTW3;A0A087WVI0;E9PBL8	Conserved oligomeric Golgi complex subunit 1	COG1	4998
29.1385	28.7697	28.9136	29.3729	29.2674	28.9705					22	22	22	34.9	34.9	34.9	81.746	0	59.005	5008000000	84	0.748668	0.412322	0.263027	1.00646	Q7Z2T5;Q7Z2T5-2;X6RK96	Q7Z2T5	TRMT1-like protein	TRMT1L	4482
36.8072	36.8654	36.8712	36.7258	36.6951	36.745					78	78	76	76.5	76.5	75.3	95.337	0	323.31	1127900000000	1673	2.13422	0.412481	-0.125987	-1.00745	P13639	P13639	Elongation factor 2	EEF2	2424
28.4265	28.7936	28.5761	28.7091	28.8718	28.8809					7	7	7	45.5	45.5	45.5	25.249	0	65.054	4237200000	56	0.857042	0.412507	0.221839	1.00692	Q9NQT4;M0R050;M0R102;M0R289	Q9NQT4;M0R050	Exosome complex component RRP46	EXOSC5	6059
30.2119	30.9234	30.6471	30.8819	30.9096	30.9192					12	12	12	51.1	51.1	51.1	34.5	0	114.62	16111000000	130	0.677895	0.41253	0.309459	1.00671	Q92890;Q92890-1;Q92890-3;C9JNP9;C9J6N9;C9IZG3	Q92890;Q92890-1;Q92890-3	Ubiquitin fusion degradation protein 1 homolog	UFD1L	5127
28.3078	28.0707	27.9617	27.8476	27.7732	28.0309					14	14	14	20.2	20.2	20.2	109.68	0	28.172	2349100000	32	0.833492	0.412535	-0.229451	-1.0078	Q8ND04;Q8ND04-2;Q8ND04-3;J3KTD7;J3QKP6;J3QRE1	Q8ND04;Q8ND04-2;Q8ND04-3	Protein SMG8	SMG8	4859
26.6465	NaN	26.8024	26.7936	27.0172	27.0614					3	3	3	15.9	15.9	15.9	39.8	0	6.2847	921560000	17	0.819251	0.412714	0.23295	1.05052	Q969V5	Q969V5	Mitochondrial ubiquitin ligase activator of NFKB 1	MUL1	5177
27.8677	26.8795	27.2947	27.0374	26.9218	26.9062					7	7	7	26.4	26.4	26.4	51.784	0	23.656	1310000000	24	0.607409	0.412738	-0.392152	-1.00694	Q92851-6;Q92851-4;Q92851-2;Q92851;Q92851-3;Q92851-5;Q92851-7;B4E3T5	Q92851-6;Q92851-4;Q92851-2;Q92851;Q92851-3;Q92851-5;Q92851-7	Caspase-10;Caspase-10 subunit p23/17;Caspase-10 subunit p12	CASP10	5119
32.1247	31.9346	32.0115	31.8595	31.871	31.8706					42	42	42	50.7	50.7	50.7	128.3	0	323.31	36616000000	262	1.32445	0.412838	-0.156549	-1.00785	Q93009;Q93009-3;H3BND8;F5H2X1;H3BRA2;H3BUV0;H3BTM1;H3BQD1;H3BMF6	Q93009;Q93009-3;H3BND8	Ubiquitin carboxyl-terminal hydrolase 7;Ubiquitin carboxyl-terminal hydrolase	USP7	5148
30.7771	31.1346	31.0931	30.4486	31.062	30.5147					12	12	2	71.3	71.3	8.5	17.748	0	118.68	20576000000	83	0.657571	0.413516	-0.326506	-1.0053	P33316-2;H0YNJ9;H0YMM5	P33316-2;H0YNJ9;H0YMM5	Deoxyuridine 5-triphosphate nucleotidohydrolase, mitochondrial	DUT	2770
30.6474	30.5172	30.5231	30.0969	30.4404	30.468					7	7	7	37.5	37.5	37.5	24.843	0	93.122	13654000000	74	0.832671	0.414277	-0.227503	-1.00351	Q6P587;Q6P587-2;Q6P587-3	Q6P587;Q6P587-2;Q6P587-3	Acylpyruvase FAHD1, mitochondrial	FAHD1	4343
26.9838	27.4748	27.2237	26.8213	27.0129	27.0651					6	6	6	17.6	17.6	17.6	34.741	0	8.0031	1092800000	21	0.749495	0.414331	-0.261042	-1.00416	Q8N1S5-2;J3QLB2;J3KRX2;J3QS49;Q8N1S5;J3QRN3;J3QLA9;A0A0J9YXZ0;A0A0J9YXE3;J3KTP1;J3QQP1;A0A0J9YXX3;J3KS66	Q8N1S5-2;J3QLB2;J3KRX2;J3QS49;Q8N1S5;J3QRN3;J3QLA9	Zinc transporter ZIP11	SLC39A11	4746
32.874	33.014	32.83	33.082	33.0527	33.0542					37	37	37	61	61	61	60.977	0	323.31	75169000000	347	1.30632	0.414453	0.156986	1.00439	O43242;O43242-2;H0YGV8	O43242;O43242-2	26S proteasome non-ATPase regulatory subunit 3	PSMD3	1750
29.9538	29.1895	29.7696	29.8981	29.8303	30.3142					44	2	2	95.9	4.4	4.4	38.45	0.00064694	2.5177	10182000000	27	0.613446	0.414783	0.376534	1.00268	E7EUI8;E7EM57	E7EUI8;E7EM57	Glucose-6-phosphate 1-dehydrogenase	G6PD	973
30.7823	30.4409	30.6064	30.6344	31.1081	30.8956					30	28	28	30	28.9	28.9	171.59	0	323.31	16407000000	136	0.7317	0.414937	0.269513	1.00284	P33527;I3L4X2;P33527-9;P33527-3;P33527-2;A0A0A0MS99;P33527-4;P33527-5;P33527-7;P33527-6;P33527-8	P33527;I3L4X2;P33527-9;P33527-3;P33527-2;A0A0A0MS99;P33527-4;P33527-5;P33527-7;P33527-6;P33527-8	Multidrug resistance-associated protein 1	ABCC1	2771
32.8084	32.6549	32.7837	32.6003	32.6666	32.3958					28	28	28	53.5	53.5	53.5	58.848	0	323.31	62160000000	233	0.96657	0.415276	-0.194752	-1.00196	Q12874	Q12874	Splicing factor 3A subunit 3	SF3A3	3595
29.3769	29.4062	29.6705	29.9061	29.4867	29.8439					22	22	22	35.7	35.7	35.7	73.45	0	129.23	7896200000	91	0.746014	0.415451	0.261026	1.00155	O95453;O95453-2;O95453-3;A0A494C0W0;A0A494C0K5;A0A494C1N1;A0A494C0Q2;A0A494C1K5;A0A494BZW7;A0A494C0P9;A0A494BZU6;A0A494C1G3;A0A494C0Q6;A0A494C156;O95453-4;H3BRK1;A0A494C002;F5H1Z4	O95453;O95453-2;O95453-3;A0A494C0W0;A0A494C0K5;A0A494C1N1;A0A494C0Q2;A0A494C1K5;A0A494BZW7;A0A494C0P9;A0A494BZU6;A0A494C1G3;A0A494C0Q6;A0A494C156;O95453-4;H3BRK1	Poly(A)-specific ribonuclease PARN	PARN	2102
31.8559	32.4147	32.3019	32.4356	32.4721	32.4785					7	7	3	80.5	80.5	45.1	12.732	0	323.31	46101000000	54	0.725474	0.416398	0.271209	1.00034	P41567;K7EM18;K7EQP2	P41567;K7EM18	Eukaryotic translation initiation factor 1	EIF1	1507
34.0623	34.0207	34.1279	33.9743	33.8873	33.9298					34	34	34	88.8	88.8	88.8	47.366	0	323.31	151740000000	323	1.60078	0.417185	-0.139828	-0.998481	P43686;P43686-2	P43686;P43686-2	26S protease regulatory subunit 6B	PSMC4	2915
27.242	27.7549	27.168	27.147	26.9309	27.1854					7	7	7	7.4	7.4	7.4	172.42	0	23.454	1458100000	33	0.680162	0.417198	-0.300561	-0.999082	Q9P2R6;B1AKN3;Q9P2R6-2;H7BYW9;D6RA28	Q9P2R6;B1AKN3;Q9P2R6-2	Arginine-glutamic acid dipeptide repeats protein	RERE	6352
31.6646	31.536	31.6441	31.3901	31.3575	31.5679					25	25	25	44.8	44.8	44.8	62.094	0	323.31	27580000000	186	1.08256	0.417232	-0.176381	-0.998788	P19525;P19525-2;C9JZT2;F8WBH4	P19525;P19525-2	Interferon-induced, double-stranded RNA-activated protein kinase	EIF2AK2	2547
28.6979	28.6922	28.9441	28.4281	28.8778	27.2995					5	5	1	12.5	12.5	3.8	42.006	0	9.8449	4067300000	30	0.532703	0.417251	-0.576321	-0.999253	Q9H074-3;D6RD97;D6RJ02;D6RJF2	Q9H074-3	Polyadenylate-binding protein-interacting protein 1	PAIP1	5783
27.9233	28.2214	28.343	28.1402	28.6513	28.6114					9	7	0	12.4	11.1	0	100.42	0	45.484	3457500000	37	0.671858	0.417378	0.30512	0.99676	P23497;C9JBL0;E9PHV6;P23497-7;P23497-6;P23497-5;P23497-2;P23497-3;H7BYP4;Q9H930-3;Q9H930-2	P23497;C9JBL0;E9PHV6;P23497-7;P23497-6;P23497-5;P23497-2;P23497-3	Nuclear autoantigen Sp-100	SP100	2617
27.8858	28.515	28.3975	28.3851	28.6801	28.6811					13	13	13	47.8	47.8	47.8	35.818	0	55.76	3668500000	48	0.660101	0.417562	0.315991	0.997417	Q96QD9;Q96QD9-2;Q96QD9-3;H9KVC6;Q96QD9-4;H9KVD1;H9KVC1;H9KVD5	Q96QD9;Q96QD9-2;Q96QD9-3	UAP56-interacting factor	FYTTD1	5428
29.042	29.0333	28.8569	28.9078	28.8127	28.5189					11	11	11	32.6	32.6	32.6	51.25	0	197.71	4544700000	65	0.811647	0.41759	-0.230965	-0.996916	Q96QF0-2;Q96QF0;Q96QF0-8;Q96QF0-3;Q96QF0-4;H0YI02;J3KPG1;Q96QF0-5;Q96QF0-7;Q96QF0-6;F8VTR6;H0YD03;H3BNG1;H0YI66;F8VNX9	Q96QF0-2;Q96QF0;Q96QF0-8;Q96QF0-3;Q96QF0-4;H0YI02;J3KPG1;Q96QF0-5;Q96QF0-7;Q96QF0-6	Rab-3A-interacting protein	RAB3IP	5430
33.4492	33.8204	33.1758	33.7345	32.7906	32.1002					17	5	5	76.2	30.8	30.8	14.095	0	323.31	89952000000	87	0.523939	0.417636	-0.606733	-0.996025	Q6FI13;Q16777	Q6FI13;Q16777	Histone H2A type 2-A;Histone H2A type 2-C	HIST2H2AA3;HIST2H2AC	4283
27.9772	27.42	27.8595	27.6514	27.4956	27.1128					6	6	6	21.9	21.9	21.9	45.034	0	9.6479	1876200000	20	0.643645	0.417795	-0.332337	-0.997554	A2A2Q9;Q9Y312	A2A2Q9;Q9Y312	Protein AAR2 homolog	AAR2	568
31.5567	31.6632	31.4779	31.4568	31.3924	31.3725					29	29	29	41.9	41.9	41.9	89.594	0	232.89	28366000000	176	1.25377	0.418153	-0.15869	-0.995471	O94874;O94874-2;O94874-3	O94874;O94874-2;O94874-3	E3 UFM1-protein ligase 1	UFL1	2039
33.6492	33.9344	33.7176	33.5303	33.5852	33.6191					12	12	12	58.5	58.5	58.5	26.489	0	323.31	139060000000	268	0.986719	0.418454	-0.188897	-0.995505	P20618	P20618	Proteasome subunit beta type-1	PSMB1	2565
33.0622	33.6199	32.7838	33.7118	33.3109	33.5533					14	14	5	84.1	84.1	25.2	12.122	0	149	113760000000	256	0.610168	0.418831	0.370051	0.994611	Q9GZT3-2;Q9GZT3;A0A087WUN7;H0YJ40;G3V4X6;G3V2S9;H0YJI1	Q9GZT3-2;Q9GZT3;A0A087WUN7;H0YJ40;G3V4X6;G3V2S9	SRA stem-loop-interacting RNA-binding protein, mitochondrial	SLIRP	5766
34.4946	34.4168	34.5212	34.5924	34.617	34.618					12	12	12	34.5	34.5	34.5	20.863	0	101.59	245170000000	225	1.81342	0.418965	0.131606	0.993802	P07305;P07305-2	P07305;P07305-2	Histone H1.0;Histone H1.0, N-terminally processed	H1F0	2270
33.2326	33.1056	33.1435	32.8844	33.1404	32.8781					13	13	13	52.1	52.1	52.1	24.593	0	323.31	88666000000	172	0.958467	0.419019	-0.192932	-0.993264	O75396;A0A087X1A9	O75396	Vesicle-trafficking protein SEC22b	SEC22B	1944
29.6768	NaN	28.1602	29.4751	30.2126	29.4146					2	2	2	32.9	32.9	32.9	16.39	0	186.97	5499200000	25	0.497266	0.41905	0.782267	1.03602	Q8NI22;H7BZ18;A0A3B3IU18;Q8NI22-2;Q8NI22-3	Q8NI22;H7BZ18;A0A3B3IU18;Q8NI22-2;Q8NI22-3	Multiple coagulation factor deficiency protein 2	MCFD2	4915
30.3779	29.753	30.3699	29.608	30.3804	28.3385					4	4	4	94	94	94	10.859	0	184.03	9641200000	38	0.502708	0.419083	-0.724678	-0.992417	Q9BXV9;H0YJA8	Q9BXV9	Uncharacterized protein C14orf142	C14orf142	5691
31.0999	31.0142	31.1551	30.9109	30.9515	30.9747					29	29	29	37	37	37	111.96	0	323.31	20033000000	181	1.48286	0.419287	-0.14406	-0.993406	A0A499FI31;Q15020-4;Q15020;F8VV04;Q15020-2;H0YHU8;A0A494C0L2;F8W667;F8VVK9;F8VZM2;Q15020-3	A0A499FI31;Q15020-4;Q15020;F8VV04	Squamous cell carcinoma antigen recognized by T-cells 3	SART3	544
30.2374	30.3378	30.3781	30.5884	30.7761	30.3093					13	13	13	26	26	26	65.33	0	323.31	12291000000	98	0.780277	0.419295	0.240159	0.992736	Q08380;K7ESM3;K7EKQ5;K7EP36;K7ERZ6;K7EJD3;K7EQT9;K7ES75;K7EN99;K7EJY8	Q08380	Galectin-3-binding protein	LGALS3BP	3549
30.3552	30.3926	30.1808	30.1872	30.1377	30.096					16	16	16	50	50	50	33.249	0	71.493	12096000000	63	1.13069	0.419319	-0.169254	-0.993291	Q9Y399;Q5T8A0	Q9Y399;Q5T8A0	28S ribosomal protein S2, mitochondrial	MRPS2	6684
33.5677	33.7128	33.5544	33.6679	33.9195	33.8083					58	58	54	51	51	49.4	102.54	0	323.31	132290000000	448	0.987392	0.420355	0.1869	0.990233	Q2TB90;Q2TB90-2;Q2TB90-3	Q2TB90;Q2TB90-2;Q2TB90-3	Putative hexokinase HKDC1	HKDC1	4036
32.2875	32.4277	32.4539	32.0013	32.4198	32.0148					14	14	13	62.3	62.3	56	22.225	0	122.71	45496000000	137	0.766749	0.420478	-0.244378	-0.990545	P45973;F8VNY3	P45973	Chromobox protein homolog 5	CBX5	2920
28.1714	28.922	28.5484	29.154	28.8404	28.7016					29	13	13	27	13.4	13.4	142.58	0	24.276	3910900000	40	0.620175	0.42069	0.351359	0.990682	E7EVJ5;Q96F07-2;Q96F07;H7C229;E7EW33;A0A087WWZ1;A0A087WTQ3;A0A087WVE1;A0A087WZL7	E7EVJ5;Q96F07-2;Q96F07;H7C229;E7EW33	Cytoplasmic FMR1-interacting protein 2	CYFIP2	980
32.3391	32.401	31.9227	32.1066	31.9884	31.6975					6	6	6	32.7	32.7	32.7	23.661	0	143.22	43022000000	85	0.682784	0.42112	-0.290127	-0.989501	X6R700;Q9Y3Y2-4;Q9Y3Y2;Q9Y3Y2-3;A0A087X1B7;Q5T7Y7	X6R700;Q9Y3Y2-4;Q9Y3Y2;Q9Y3Y2-3;A0A087X1B7	Chromatin target of PRMT1 protein	CHTOP	6721
32.6647	32.2423	32.4068	31.9522	32.376	32.1745					16	16	10	63.1	63.1	39.1	35.611	0	225.44	49434000000	199	0.711985	0.421756	-0.270363	-0.988655	O75821;K7ENA8;K7ER90;K7EL20;K7EP16	O75821;K7ENA8;K7ER90;K7EL20	Eukaryotic translation initiation factor 3 subunit G	EIF3G	1993
29.0445	28.6127	28.8985	29.1968	29.0768	28.9923					6	6	6	20	20	20	54.705	0	6.3856	5173400000	33	0.779499	0.42392	0.236717	0.986284	Q8IV08;M0R1F7;M0R3G9;M0R2W7;E2QRG1	Q8IV08	Phospholipase D3	PLD3	4645
31.5529	31.3576	31.6308	31.1823	31.2582	31.463					14	14	14	63.9	63.9	63.9	25.789	0	192.52	27525000000	110	0.845305	0.424338	-0.212551	-0.980617	P09417;P09417-2;B7Z415;D6RGG7;H0Y8F7;D6RHJ7	P09417;P09417-2;B7Z415;D6RGG7	Dihydropteridine reductase	QDPR	2320
26.0029	27.4119	26.7336	27.6901	26.5688	27.8805					6	6	6	15.9	15.9	15.9	55.984	0	24.836	1783800000	23	0.502799	0.424422	0.663624	0.980199	O14879	O14879	Interferon-induced protein with tetratricopeptide repeats 3	IFIT3	1654
27.9193	27.5176	27.7703	27.4771	27.564	27.5192					14	14	14	11	11	11	200.21	0	55.681	1917000000	46	0.834171	0.424637	-0.215659	-0.980663	Q8IWV7;A0A087WTJ9;Q8IWV7-2;H3BS20;H3BNQ6;H3BUZ4;H3BUC4	Q8IWV7;A0A087WTJ9;Q8IWV7-2	E3 ubiquitin-protein ligase UBR1	UBR1	4675
30.5009	30.425	29.638	30.3684	30.7129	30.6519					13	13	13	26.4	26.4	26.4	81.123	0	37.147	12494000000	57	0.588803	0.424781	0.389758	0.98524	Q9H8H0;Q9H8H0-2;J3QLQ6;J3QR28	Q9H8H0	Nucleolar protein 11	NOL11	5921
30.2258	30.1897	30.0642	30.3214	30.4825	30.2301					22	22	22	48.7	48.7	48.7	51.355	0	81.843	12666000000	103	0.977672	0.42483	0.184769	0.979868	O43615;M0QXU7;M0R301;M0R124;M0QXM9	O43615;M0QXU7	Mitochondrial import inner membrane translocase subunit TIM44	TIMM44	1786
30.7068	30.572	30.2656	30.3776	30.0865	30.321					6	6	6	35.8	35.8	35.8	14.234	0	25.685	12993000000	65	0.73392	0.42486	-0.253089	-0.980819	E9PRG8;E9PLD3;A0A494BXY3	E9PRG8	Uncharacterized protein C11orf98	C11orf98	1084
30.8787	30.5903	30.8177	30.5655	30.6505	30.4805					30	30	30	49.3	49.3	49.3	75.718	0	323.31	16153000000	173	0.913644	0.424909	-0.196748	-0.981068	Q9H6T3;Q9H6T3-2;Q9H6T3-3	Q9H6T3;Q9H6T3-2;Q9H6T3-3	RNA polymerase II-associated protein 3	RPAP3	5893
33.7964	33.8017	33.7631	33.9259	33.8821	33.8992					43	43	43	69.2	69.2	69.2	66.049	0	323.31	135260000000	429	2.55487	0.425209	0.11535	0.981089	O00567;A0A494C128;H0YDU4;Q5JXT2;H0Y653	O00567;A0A494C128	Nucleolar protein 56	NOP56	1608
27.1253	27.4553	27.499	NaN	26.9958	27.1784					8	6	6	31.1	26.3	26.3	37.492	0	10.16	1322900000	26	0.698055	0.425311	-0.272782	-1.02254	P52564;P52564-2;K7EIW3;K7ELM6;A0A0A0MRF7	P52564;P52564-2	Dual specificity mitogen-activated protein kinase kinase 6	MAP2K6	3112
29.6452	29.5316	29.8196	29.541	29.1025	29.5574					13	13	13	19.1	19.1	19.1	129.98	0	81.039	6930900000	89	0.708355	0.425316	-0.265174	-0.978815	Q96EV2;H0Y3K4;A0A0C4DFS3;H0Y3K3;H7BXM6;H7C0H2;A8MTF7;Q96EV2-2	Q96EV2;H0Y3K4	RNA-binding protein 33	RBM33	5278
33.7763	33.8906	33.8131	33.965	34.0547	33.913					11	11	11	79.1	79.1	79.1	12.784	0	280.56	160540000000	256	1.3236	0.425322	0.150918	0.983975	P62888;E5RI99;A0A0C4DH44;A0A0B4J213;E5RJH3	P62888;E5RI99	60S ribosomal protein L30	RPL30	3334
29.5124	28.9485	29.0695	28.419	29.1471	28.8692					2	2	2	26.1	26.1	26.1	17.963	0	277.98	4974300000	35	0.599038	0.425338	-0.365046	-0.979393	E9PJK1;E9PRJ8;H0YDL9;H0YDJ9;E9PIF1;A6NMH8;P60033;E9PM31;H0YEE2	E9PJK1;E9PRJ8;H0YDL9;H0YDJ9;E9PIF1;A6NMH8;P60033;E9PM31;H0YEE2	Tetraspanin;CD81 antigen	CD81	613
27.4847	28.3498	27.9994	28.3159	28.4483	28.147					13	13	13	28.6	28.6	28.6	61.238	0	18.741	2788000000	54	0.605133	0.425346	0.359105	0.981356	H3BMM5;A0A2R8YF87;Q96AX1;F5H6Y0;A0A2R8Y5U3;F5H2X5;F5H7N5	H3BMM5;A0A2R8YF87;Q96AX1	Vacuolar protein sorting-associated protein 33A	VPS33A	461
34.4015	34.4383	34.2915	34.3153	34.1085	34.1951					11	11	4	48.5	48.5	23.4	18.863	0	303.66	237870000000	402	1.07872	0.425427	-0.170793	-0.979156	H0YHA7;J3QQ67;Q07020-2;Q07020;G3V203;F8VYV2;F8VUA6	H0YHA7;J3QQ67;Q07020-2;Q07020;G3V203;F8VYV2;F8VUA6	60S ribosomal protein L18	RPL18	1301
30.436	29.9452	30.4135	29.8449	30.233	29.8058					10	10	10	52.3	52.3	52.3	19.108	0	41.102	11135000000	65	0.653519	0.42546	-0.303658	-0.978923	O43598;H0Y8X4;O43598-2	O43598;H0Y8X4;O43598-2	2-deoxynucleoside 5-phosphate N-hydrolase 1	DNPH1	1785
27.2659	27.4581	27.2839	27.2671	27.2093	26.2291					18	9	9	19.4	12.8	12.8	122.87	0	15.175	1458200000	35	0.563038	0.425559	-0.434125	-0.981504	Q92922;F8WE13	Q92922	SWI/SNF complex subunit SMARCC1	SMARCC1	5132
28.9244	29.0533	28.9504	29.2722	29.0209	29.1742					10	10	10	23.6	23.6	23.6	61.064	0	40.719	5006300000	73	1.01574	0.425612	0.179722	0.981843	Q9UJ83-2;Q9UJ83;Q9UJ83-3;Q9UJ83-4;C9J306;B3KPX4;C9JJM7;Q7Z773;F8WCH9	Q9UJ83-2;Q9UJ83;Q9UJ83-3;Q9UJ83-4;C9J306;B3KPX4	2-hydroxyacyl-CoA lyase 1	HACL1	6469
32.2962	32.5613	32.7179	32.3584	32.239	32.3056					11	11	11	28	28	28	40.532	0	215.67	53866000000	127	0.811596	0.425624	-0.224153	-0.983976	P14324-2;P14324;A0A087X1D8;A0A087WVN4;A0A087WTP2;A0A087X090	P14324-2;P14324;A0A087X1D8;A0A087WVN4	Farnesyl pyrophosphate synthase	FDPS	2439
30.7598	30.2627	30.5844	30.4548	30.0069	30.2734					15	15	15	39.9	39.9	39.9	46.649	0	101.6	14142000000	133	0.676069	0.42563	-0.290579	-0.984322	Q969G3;A0A2R8Y855;Q969G3-2;B4DGM3;J3QKS7;A0A2R8Y7I9;J3QR61;A0A2R8Y7U4;A0A2U3TZQ7;A0A2R8Y4T4;Q969G3-4;Q969G3-6;Q969G3-3;Q969G3-5;A0A2R8Y765;A0A2R8YES3;K7EMQ8;H7C048;A0A2R8YD78;J3KT85;J3QKX6;A0A2R8YEB8;A0A2R8YFC8;J3QL66;A0A2R8YDQ4	Q969G3;A0A2R8Y855;Q969G3-2;B4DGM3;J3QKS7;A0A2R8Y7I9;J3QR61;A0A2R8Y7U4;A0A2U3TZQ7;A0A2R8Y4T4;Q969G3-4;Q969G3-6;Q969G3-3;Q969G3-5;A0A2R8Y765;A0A2R8YES3;K7EMQ8	SWI/SNF-related matrix-associated actin-dependent regulator of chromatin subfamily E member 1	SMARCE1	442
33.2028	33.1267	33.2674	33.0747	33.0752	33.0201					65	65	65	55.1	55.1	55.1	174.97	0	323.31	85168000000	431	1.47927	0.425717	-0.142282	-0.984093	Q9NYU2-2;Q9NYU2;Q9NYU1;H7BZG0	Q9NYU2-2;Q9NYU2	UDP-glucose:glycoprotein glucosyltransferase 1	UGGT1	6260
28.3598	28.7681	28.3724	28.9423	28.6065	28.7349					17	17	13	26.3	26.3	20.5	85.443	0	37.74	4271000000	60	0.719638	0.425914	0.261166	0.981925	Q86UE8-2;Q86UE8;Q86UE8-3;J3KRK0;J3QLK5;J3QS44;J3QS73;J3KST4;J3QR10;J3KT82	Q86UE8-2;Q86UE8;Q86UE8-3;J3KRK0;J3QLK5	Serine/threonine-protein kinase tousled-like 2	TLK2	4560
27.8703	27.5395	27.147	27.1924	27.2823	27.1621					13	13	13	7.6	7.6	7.6	337.83	0	14.396	1670600000	32	0.653821	0.42604	-0.306627	-0.982259	Q9Y485;F5H269;E7EMZ0	Q9Y485;F5H269	DmX-like protein 1	DMXL1	1125
26.805	26.9437	26.9783	27.132	26.9836	27.1144					10	10	10	11.9	11.9	11.9	130.81	0	37.301	1236100000	34	1.11584	0.426186	0.167674	0.982474	A0A2R8Y635;Q9H7F0;A0A2R8YDN7;A0A087WYY3;Q9H7F0-2;H7C1U7	A0A2R8Y635;Q9H7F0;A0A2R8YDN7;A0A087WYY3;Q9H7F0-2	Probable cation-transporting ATPase 13A3	ATP13A3	429
30.1609	29.8839	30.1888	29.9246	29.8279	29.8874					8	8	8	30.3	30.3	30.3	26.076	0	23.468	10370000000	46	0.911882	0.426236	-0.197894	-0.983013	Q14696;H0YLI4;Q14696-2	Q14696	LDLR chaperone MESD	MESDC2	3815
28.4851	28.5296	28.6884	27.9994	28.5301	28.3828					11	11	11	14.2	14.2	14.2	95.575	0	23.065	3473400000	63	0.708823	0.426259	-0.263595	-0.977018	Q5VSL9;Q5VSL9-2;Q5VSL9-3;Q5VSL9-4;Q9ULQ0-2;Q9ULQ0	Q5VSL9;Q5VSL9-2	Striatin-interacting protein 1	STRIP1	4215
30.3929	30.5843	30.5081	30.6747	31.15	30.528					16	16	16	40.9	40.9	40.9	43.796	0	82.012	14763000000	85	0.670005	0.426392	0.289097	0.977454	E9PC15;Q53H12;A0A3B3ITD0;A0A3B3ISY9;E9PG39;A0A3B3ISZ0;A0A3B3ITX7;A0A3B3ITV0;A0A0G2JLG5;A0A3B3IUC9;A0A3B3IS09;A0A0G2JLD0	E9PC15;Q53H12;A0A3B3ITD0;A0A3B3ISY9;E9PG39;A0A3B3ISZ0;A0A3B3ITX7	Acylglycerol kinase, mitochondrial	AGK	996
29.4097	29.7217	30.1648	28.4359	29.9316	29.2152					5	5	5	12.9	12.9	12.9	40.461	0	10.113	6814600000	27	0.517722	0.426475	-0.571175	-0.977574	Q9BV79;H3BM30;Q9BV79-2	Q9BV79;H3BM30;Q9BV79-2	Trans-2-enoyl-CoA reductase, mitochondrial	MECR	5637
36.1784	36.0284	36.2031	35.9909	36.005	35.9553					44	32	0	91.5	71.4	0	29.032	0	323.31	639990000000	596	1.26795	0.426497	-0.152859	-0.976339	P06753-2;P06753-3;Q5HYB6;P06753-5;P06753-4	P06753-2;P06753-3;Q5HYB6;P06753-5;P06753-4		DKFZp686J1372	2260
31.0987	31.0252	31.2654	31.1374	31.5659	31.398					27	27	27	41.3	41.3	41.3	88.053	0	151.72	23060000000	179	0.760807	0.426498	0.237309	0.974693	P18084;V9GZ57;H7C4W1;V9GYZ1;H7C5U2;H7C580;V9GYD8	P18084;V9GZ57	Integrin beta-5;Integrin beta	ITGB5	2521
30.4941	30.5622	30.6727	30.4079	30.4067	30.4602					6	6	6	31.2	31.2	31.2	15.139	0	124.67	14688000000	63	1.29154	0.426557	-0.151391	-0.977039	O60783	O60783	28S ribosomal protein S14, mitochondrial	MRPS14	1876
33.0214	33.1451	33.1499	33.332	33.1939	33.2527					40	40	39	39.9	39.9	39.9	103.52	0	323.31	84980000000	397	1.24609	0.426795	0.154068	0.974801	A0A3B3ITZ9;Q9Y2W1	A0A3B3ITZ9;Q9Y2W1	Thyroid hormone receptor-associated protein 3	THRAP3	510
28.9273	28.7427	29.0223	28.9898	29.1366	29.1387					31	31	31	25.5	25.5	25.5	194.61	0	91.647	4593800000	94	0.932592	0.426798	0.19098	0.975718	O60292;M0R2Q7;M0QX89	O60292	Signal-induced proliferation-associated 1-like protein 3	SIPA1L3	1835
33.3979	33.5512	33.4631	33.3872	33.2926	33.2732					63	63	63	46.6	46.6	46.6	138.68	0	323.31	103920000000	471	1.26727	0.426855	-0.153085	-0.977064	A0A087WUT6;O60841	A0A087WUT6;O60841	Eukaryotic translation initiation factor 5B	EIF5B	37
29.8093	29.8811	29.7714	29.9541	30.0683	29.9027					15	15	15	46.4	46.4	46.4	46.288	0	30.804	8478600000	80	1.23789	0.426999	0.15442	0.973756	Q8TF74;Q8TF74-2;A8MWR2;J3KSA3;J3QKM5	Q8TF74;Q8TF74-2	WAS/WASL-interacting protein family member 2	WIPF2	4994
38.6414	38.5931	38.6438	38.5369	38.5149	38.4086					66	66	6	85.1	85.1	10.7	57.936	0	323.31	4054600000000	3957	1.5022	0.427092	-0.139305	-0.974831	P14618;P14618-3;B4DNK4;H3BUW1;H3BTJ2;H3BT25;H3BU13;H3BN34;H3BQZ3;P30613-2;P30613	P14618;P14618-3;B4DNK4	Pyruvate kinase PKM;Pyruvate kinase	PKM	2442
33.5185	30.7824	31.9332	32.3951	33.3878	33.2352					21	3	0	74.6	9.5	0	13.92	0	7.0379	74593000000	46	0.472585	0.427096	0.928009	0.975726	Q16778;P33778;P23527;P06899;Q96A08	Q16778;P33778;P23527;P06899	Histone H2B type 2-E;Histone H2B type 1-B;Histone H2B type 1-O;Histone H2B type 1-J	HIST2H2BE;HIST1H2BB;HIST1H2BO;HIST1H2BJ	2620
33.7671	32.9116	33.1257	32.7164	32.9352	33.0543					7	7	7	75.2	75.2	75.2	14.494	0	323.31	87108000000	90	0.594422	0.4271	-0.366186	-0.975376	P52758;H0YB34;H0YBX3	P52758;H0YB34;H0YBX3	Ribonuclease UK114	HRSP12	3122
28.4004	28.4212	27.9077	28.6691	28.5433	28.363					19	19	17	13	13	12.4	211.06	0	63.102	3383000000	68	0.674357	0.42765	0.281992	0.972842	Q9UIW2	Q9UIW2	Plexin-A1	PLXNA1	6466
30.3454	30.3526	30.2023	30.207	30.1739	29.9638					25	25	24	43.6	43.6	42.8	92.565	0	205.43	11175000000	102	0.957837	0.428117	-0.185221	-0.972135	O75815;O75815-3;O75815-2;Q5T7I8;F5H5M1;Q6S5L8-2;Q92529-2;Q92529	O75815;O75815-3;O75815-2	Breast cancer anti-estrogen resistance protein 3	BCAR3	1991
32.1743	32.4981	32.1989	32.6624	32.457	32.4183					22	22	15	61.6	61.6	47.6	43.439	0	284.06	51954000000	189	0.797337	0.428235	0.22212	0.971204	Q02750;Q02750-2;H3BRW9	Q02750;Q02750-2	Dual specificity mitogen-activated protein kinase kinase 1	MAP2K1	3477
27.8863	28.018	28.1003	27.983	28.3824	28.343					5	5	5	26	26	26	31.585	0	22.766	2773900000	20	0.762662	0.428446	0.23457	0.971292	Q9NZD8-2;Q9NZD8;H0YML6;H0YLD7;H0YLW1;H0YLT5;H0YKM6;H0YMB7;H0YKB0;H3BRR0	Q9NZD8-2;Q9NZD8;H0YML6;H0YLD7;H0YLW1;H0YLT5;H0YKM6;H0YMB7;H0YKB0	Maspardin	SPG21	6275
30.4717	30.7753	30.5062	30.8148	30.7429	30.7728					12	12	12	36.3	36.3	36.3	30.243	0	296.51	16644000000	90	0.914776	0.428575	0.192437	0.970787	Q9BYD2;Q5SZR1;A0A1W2PPE5;A0A1W2PQB6;A0A1W2PS92	Q9BYD2;Q5SZR1;A0A1W2PPE5;A0A1W2PQB6;A0A1W2PS92	39S ribosomal protein L9, mitochondrial	MRPL9	5706
28.2909	27.9966	28.3753	27.6312	28.1524	28.0221					12	12	12	28.8	28.8	28.8	64.218	0	19.023	2763300000	43	0.667334	0.428743	-0.285717	-0.971295	Q10472;K7EJV8;Q8IUC8-2;Q8IUC8;Q8IUC8-3	Q10472	Polypeptide N-acetylgalactosaminyltransferase 1;Polypeptide N-acetylgalactosaminyltransferase 1 soluble form	GALNT1	3572
28.2428	28.4063	28.2845	27.5424	28.4538	27.8531					28	28	28	14.4	14.4	14.4	294.65	0	39.394	3035100000	68	0.594094	0.428813	-0.361425	-0.971625	Q9BYK8;Q9BYK8-2;Q9BYK8-4	Q9BYK8;Q9BYK8-2;Q9BYK8-4	Helicase with zinc finger domain 2	HELZ2	5713
31.5002	31.5058	31.6932	31.407	31.5175	30.9015					15	15	15	46.9	46.9	46.9	40.667	0	323.31	26024000000	106	0.659189	0.428835	-0.291042	-0.970351	Q15257;Q15257-2;Q15257-3;A6PVN5;Q5T949;Q5T948;F6WIT2;Q15257-4;Q68CR8;A6PVN9;A6PVN6;C9IZ76;A6PVN8;B7ZBQ0;A6PVN7;B7ZBP9;H0Y6E5;B7ZBP7;B4DDQ6	Q15257;Q15257-2;Q15257-3;A6PVN5;Q5T949;Q5T948;F6WIT2;Q15257-4;Q68CR8	Serine/threonine-protein phosphatase 2A activator	PPP2R4;DKFZp781M17165	3898
29.3822	29.5382	29.0255	30.0802	29.5036	29.4056					13	13	13	47.1	47.1	47.1	33.688	0	52.133	7101200000	71	0.600211	0.428907	0.347834	0.967753	Q9NZ63	Q9NZ63	Uncharacterized protein C9orf78	C9orf78	6270
26.8729	27.5503	27.3969	27.4569	27.4155	28.1626					9	9	9	26.9	26.9	26.9	54.858	0	13.502	1887900000	34	0.566667	0.428939	0.404957	0.969884	Q96DZ1;Q96DZ1-3;Q96DZ1-2	Q96DZ1;Q96DZ1-3;Q96DZ1-2	Endoplasmic reticulum lectin 1	ERLEC1	5256
29.1876	28.8906	29.0712	28.5851	28.5669	29.1217					9	9	9	26.6	26.6	26.6	43.121	0	31.43	4677100000	45	0.65573	0.42895	-0.291907	-0.968306	H0Y8C3;Q9NZJ7-2;Q9NZJ7;Q9NZJ7-3	H0Y8C3;Q9NZJ7-2;Q9NZJ7	Mitochondrial carrier homolog 1	MTCH1	1274
27.5339	27.5824	27.3186	27.3411	27.3587	27.1184					6	6	6	33.2	33.2	33.2	42.07	0	208.48	1619800000	35	0.852609	0.429032	-0.205559	-0.969525	Q9BX40;Q5TBP9;Q9BX40-2;Q5TBQ1;Q5TBQ0;Q9BX40-3;A0A0C4DFV2	Q9BX40;Q5TBP9;Q9BX40-2	Protein LSM14 homolog B	LSM14B	5676
37.7782	37.5093	37.7009	37.5679	37.3677	37.4761					20	20	17	92.7	92.7	92.7	18.012	0	323.31	2150800000000	1396	0.909693	0.429117	-0.192247	-0.967794	P62937;F8WE65;C9J5S7;P62937-2;E5RIZ5	P62937;F8WE65;C9J5S7;P62937-2	Peptidyl-prolyl cis-trans isomerase A;Peptidyl-prolyl cis-trans isomerase A, N-terminally processed;Peptidyl-prolyl cis-trans isomerase	PPIA	3341
32.3381	32.5681	32.509	32.8329	32.7731	32.4772					26	26	26	32.6	32.6	32.6	105.32	0	323.31	56116000000	248	0.792236	0.429117	0.222711	0.969139	P10253;I3L0S5;I3L3L3;I3L2V9	P10253	Lysosomal alpha-glucosidase;76 kDa lysosomal alpha-glucosidase;70 kDa lysosomal alpha-glucosidase	GAA	2355
32.0429	32.1734	31.8248	31.8353	31.8583	31.7449					31	31	2	58.1	58.1	5.9	61.728	0	323.31	39070000000	200	0.870136	0.42918	-0.200892	-0.968447	Q9NUQ6;Q9NUQ6-4;Q9NUQ6-3;B8ZZZ7;F8VT91;H7C2G5;C9JKE4;F2Z2S1;C9IZC3;C9J8M7;Q4ZFW0;F8WAV0	Q9NUQ6;Q9NUQ6-4;Q9NUQ6-3;B8ZZZ7	SPATS2-like protein	SPATS2L	6142
29.2773	29.1963	29.0782	29.0931	29.0318	28.9028					20	20	20	36.6	36.6	36.6	63.542	0	59.486	5364600000	91	1.01838	0.429253	-0.174742	-0.967873	Q9H5N1;B4DHR0;Q9H5N1-2;H3BT64;H3BNR2;H3BNR8;H3BU67	Q9H5N1;B4DHR0;Q9H5N1-2	Rab GTPase-binding effector protein 2	RABEP2	5879
31.692	31.7729	31.8145	31.6838	31.5974	31.5581					25	25	25	81	81	81	46.268	0	223.06	31780000000	180	1.32846	0.429357	-0.146698	-0.967144	Q9BT78;D6RFN0;D6RAX7;D6RD63;Q9BT78-2;D6REK7	Q9BT78;D6RFN0;D6RAX7;D6RD63;Q9BT78-2	COP9 signalosome complex subunit 4	COPS4	5602
30.6177	30.6701	30.5529	30.683	30.7765	30.8292					16	16	16	43.3	43.3	43.3	38.989	0	120.16	17039000000	132	1.28386	0.42979	0.149345	0.966344	P49770;G3V5E5;H0YJJ8;H0YK01	P49770;G3V5E5;H0YJJ8	Translation initiation factor eIF-2B subunit beta	EIF2B2	3023
32.987	33.0107	33.073	32.6931	32.7089	33.0415					12	12	12	56.8	56.8	56.8	29.204	0	187.53	80987000000	198	0.832504	0.429831	-0.209039	-0.965787	P28070	P28070	Proteasome subunit beta type-4	PSMB4	2683
30.5121	30.547	30.6558	30.5994	30.8633	30.8061					15	15	15	63.9	63.9	63.9	28.38	0	54.055	16624000000	69	0.948304	0.429879	0.184598	0.966052	P13984	P13984	General transcription factor IIF subunit 2	GTF2F2	2435
28.8779	28.0504	27.8268	28.7052	29.4135	28.2648					17	17	16	7.9	7.9	7.3	330.46	0	28.508	4230100000	46	0.51444	0.430208	0.542826	0.964555	Q8NFC6;H0Y9Y2;Q96IK1-2	Q8NFC6	Biorientation of chromosomes in cell division protein 1-like 1	BOD1L1	4893
28.1174	27.6532	27.8073	27.3871	27.8568	27.4693					7	7	7	6.8	6.8	6.8	152.75	0	18.818	1922600000	33	0.655473	0.430691	-0.288254	-0.964031	Q9BWH6;H3BRE8;Q9BWH6-2;H3BPM3;Q9BWH6-3;H3BPY8;H3BTJ6	Q9BWH6;H3BRE8;Q9BWH6-2	RNA polymerase II-associated protein 1	RPAP1	5671
29.6505	29.7343	29.9673	29.7081	29.2205	29.6215					10	10	10	57.1	57.1	57.1	20.05	0	14.878	7470500000	45	0.684647	0.431902	-0.267344	-0.963041	Q9NRX2;E9PKV2	Q9NRX2;E9PKV2	39S ribosomal protein L17, mitochondrial	MRPL17	6099
31.1409	30.8254	31.378	31.4732	31.4146	31.2472					26	26	26	44	44	44	72.765	0	323.31	24986000000	240	0.690538	0.431978	0.26359	0.962766	P48506;A0A2R8YEL6;E1CEI4;B4E2I4;A0A0C4DGB2;A0A2R8Y648;D6RGF8	P48506;A0A2R8YEL6;E1CEI4;B4E2I4;A0A0C4DGB2	Glutamate--cysteine ligase catalytic subunit	GCLC	2969
NaN	27.1825	26.9353	27.1903	27.3814	27.2571					5	5	5	34.6	34.6	34.6	23.351	0	7.3973	1402600000	27	0.794554	0.432125	0.217344	1.00107	Q9NUP1	Q9NUP1	Biogenesis of lysosome-related organelles complex 1 subunit 4	BLOC1S4	6137
30.3992	30.2568	30.379	30.2238	30.2372	30.1145					37	37	33	41.3	41.3	38.2	113.68	0	133.77	12257000000	214	1.21821	0.432126	-0.153162	-0.962847	O75150;H3BP71;O75150-4;O75150-3;H3BS50;A0A087WTK2;H3BQ99;H3BUL6;I3L332	O75150;H3BP71;O75150-4;O75150-3	E3 ubiquitin-protein ligase BRE1B	RNF40	1910
30.6271	30.7383	30.6669	30.9401	30.6816	30.9913					27	27	27	48	48	48	70.182	0	129.95	17446000000	166	0.89155	0.432336	0.193543	0.961965	Q9UBU9;E9PIN3;Q9UBU9-2;B4E227;E9PLA7;E9PQA4;H0YDU0;E9PMV7	Q9UBU9;E9PIN3;Q9UBU9-2;B4E227	Nuclear RNA export factor 1	NXF1	6383
28.1067	29.0809	28.999	28.0833	29.0434	26.1829					5	5	4	32.1	32.1	25.8	22.826	0	11.567	2970800000	39	0.462159	0.432374	-0.95901	-0.962341	Q9NRW3	Q9NRW3	DNA dC->dU-editing enzyme APOBEC-3C	APOBEC3C	6096
30.7993	30.5267	30.8559	30.3996	30.7092	30.3467					22	22	21	35.5	35.5	33.8	71.689	0	323.31	17237000000	147	0.729527	0.433123	-0.242138	-0.960808	O60216;E5RFZ5;E5RI01;E5RG18;E5RJW1;E5RJK5;E5RFV8;E5RIN7;Q9H4I0;A0A140T8W2	O60216	Double-strand-break repair protein rad21 homolog	RAD21	1823
30.0104	29.7272	29.6965	29.9584	30.14	29.9593					45	45	45	37.5	37.5	37.5	199.07	0	105.56	8815500000	163	0.825173	0.433715	0.207891	0.959139	Q7KZ85;Q7KZ85-2;Q7KZ85-3	Q7KZ85	Transcription elongation factor SPT6	SUPT6H	4443
28.7786	28.9638	28.6047	28.7701	29.3193	29.0926					8	8	8	8.4	8.4	8.4	133.67	0	10.185	4672100000	25	0.663305	0.43401	0.27825	0.959152	Q86SQ4-2;Q86SQ4;Q86SQ4-4;Q86SQ4-3;H0YGP2;F5H2L1	Q86SQ4-2;Q86SQ4;Q86SQ4-4;Q86SQ4-3	G-protein coupled receptor 126	GPR126	4540
29.177	29.5211	29.6887	29.5124	30.1472	29.7083					15	15	15	43	43	43	42.5	0	81.548	7081700000	66	0.609612	0.434015	0.327065	0.960134	Q9UH62;H3BV87;H3BM63	Q9UH62	Armadillo repeat-containing X-linked protein 3	ARMCX3	6419
38.1114	37.8329	38.0758	37.8567	37.782	37.8337					46	46	46	86.7	86.7	86.7	38.714	0	323.31	2496200000000	2098	0.946744	0.434177	-0.182606	-0.959858	P04083;Q5T3N1;Q5T3N0	P04083;Q5T3N1	Annexin A1;Annexin	ANXA1	2208
27.8726	27.91	27.6999	27.5972	27.2798	27.8257					6	6	6	17.8	17.8	17.8	52.998	0	11.691	2169700000	28	0.692225	0.434304	-0.259958	-0.959188	Q05D32;Q05D32-2;H0YNU2;H0YNW9;H0YMH7;H0YMB4	Q05D32;Q05D32-2	CTD small phosphatase-like protein 2	CTDSPL2	3518
28.3416	28.3149	28.222	28.3107	28.5253	28.6012					10	10	10	12.1	12.1	12.1	113.61	0	14.186	3283800000	48	0.923028	0.434321	0.186164	0.958482	O00754-2;O00754;M0QZ24;M0R174;M0QYZ1;M0R2P5	O00754-2;O00754	Lysosomal alpha-mannosidase;Lysosomal alpha-mannosidase A peptide;Lysosomal alpha-mannosidase B peptide;Lysosomal alpha-mannosidase C peptide;Lysosomal alpha-mannosidase D peptide;Lysosomal alpha-mannosidase E peptide	MAN2B1	1617
27.5933	27.5231	27.6016	27.2723	27.4632	27.4869					11	11	11	11.3	11.3	11.3	176.7	0	21.7	1616000000	34	1.07314	0.434355	-0.16519	-0.958432	Q6T4R5-2;Q6T4R5;A0A087WU78;A0A087WWC4;Q6T4R5-4;Q6T4R5-3	Q6T4R5-2;Q6T4R5;A0A087WU78;A0A087WWC4;Q6T4R5-4;Q6T4R5-3	Nance-Horan syndrome protein	NHS	4378
29.4115	29.674	29.1885	29.1067	29.15	29.2939					5	5	5	51.8	51.8	51.8	15.876	0	50.564	6541500000	37	0.729917	0.434469	-0.241109	-0.95946	Q86WQ0;Q86WQ0-2;U3KQ53;F5H0B6	Q86WQ0;Q86WQ0-2;U3KQ53	Nuclear receptor 2C2-associated protein	NR2C2AP	4594
30.7762	30.4631	30.2246	30.3538	30.1528	30.1766					13	13	13	42.2	42.2	42.2	40.235	0	86.554	11687000000	76	0.689216	0.435762	-0.260213	-0.957193	Q9H6F5;H0YG79;Q9H6F5-2	Q9H6F5	Coiled-coil domain-containing protein 86	CCDC86	5885
30.5603	30.5122	30.2468	30.7304	30.556	30.6353					14	14	14	34.7	34.7	34.7	61.554	0	24.178	15091000000	61	0.850021	0.435827	0.200807	0.95742	Q9UK59;Q9UK59-2;F8WAY1	Q9UK59;Q9UK59-2	Lariat debranching enzyme	DBR1	6490
30.5526	30.7078	30.4292	30.5083	30.3554	30.1848					10	10	10	75.9	75.9	75.9	18.681	0	117.16	14777000000	84	0.800356	0.436373	-0.213696	-0.956564	Q9H773;H3BSA6;H3BPN2	Q9H773	dCTP pyrophosphatase 1	DCTPP1	5898
30.8639	31.3796	30.9871	31.5064	31.3898	31.1563					14	14	14	37.9	37.9	37.9	43.476	0	323.31	22365000000	88	0.666025	0.436586	0.273935	0.956219	Q6NZI2;Q6NZI2-2;Q6NZI2-3	Q6NZI2;Q6NZI2-2	Polymerase I and transcript release factor	PTRF	4319
34.173	34.0349	33.986	33.9594	33.8971	33.8748					24	24	24	77.2	77.2	77.2	27.399	0	323.31	165270000000	432	1.1802	0.436743	-0.154203	-0.955235	P60900;G3V295;G3V5Z7;P60900-2;G3V3I1;P60900-3;G3V3U4;G3V4S5;G3V2S7;H0YJC4	P60900;G3V295;G3V5Z7;P60900-2;G3V3I1;P60900-3	Proteasome subunit alpha type-6;Proteasome subunit alpha type	PSMA6	3241
28.7105	28.6952	28.4595	28.9341	28.787	28.7233					13	12	12	32.5	32.5	32.5	61.189	0	32.689	3935900000	54	0.877558	0.437107	0.193087	0.953736	Q96FN4;Q96FN4-2;H3BQQ3;H3BUC8;H3BPR8	Q96FN4;Q96FN4-2	Copine-2	CPNE2	5292
29.123	28.8001	28.9168	28.356	29.0352	28.5162					13	13	3	29.4	29.4	8.3	81.727	0	75.227	4074100000	54	0.61888	0.437393	-0.310813	-0.954325	Q9HCM4-3;Q9HCM4;Q9HCM4-4;Q9H329-2;Q9H329	Q9HCM4-3;Q9HCM4;Q9HCM4-4	Band 4.1-like protein 5	EPB41L5	6002
28.0993	27.883	28.6029	28.2478	28.5623	28.8474					4	4	4	16.3	16.3	16.3	37.432	0	29.315	3482500000	27	0.579805	0.437402	0.357389	0.953785	Q3B726	Q3B726	DNA-directed RNA polymerase I subunit RPA43	TWISTNB	4046
32.9623	33.0975	33.3099	33.3307	33.3828	33.2517					17	17	16	44.8	44.8	44.8	33.665	0	61.311	92820000000	141	0.85327	0.437613	0.198518	0.953928	P62995;P62995-3;H7BXF3;H7C2L4	P62995;P62995-3;H7BXF3	Transformer-2 protein homolog beta	TRA2B	3345
28.1906	27.9947	28.1955	28.1947	28.3316	28.3928					22	22	21	7.9	7.9	7.5	427.73	0	34.929	2513500000	51	0.950773	0.437661	0.179444	0.952846	Q03164-2;Q03164;Q03164-3;E9PR05;A0A3B3ITZ1;H7C5W4;A0A3B3ISN4	Q03164-2;Q03164;Q03164-3	Histone-lysine N-methyltransferase 2A;MLL cleavage product N320;MLL cleavage product C180	KMT2A	3489
27.4975	27.908	28.0105	27.6295	27.4978	27.5415					11	11	11	30.3	30.3	30.3	57.117	0	91.924	2463700000	43	0.703774	0.437684	-0.24907	-0.952598	Q9BXI6;Q9BXI6-2;B5MD46;F8WCD1;H7C1Q1;F8W9Y7;H7C471;H0Y5R9;H0Y2U5	Q9BXI6;Q9BXI6-2;B5MD46;F8WCD1;H7C1Q1	TBC1 domain family member 10A	TBC1D10A	5683
29.9897	30.0945	30.115	29.9021	29.9908	29.8691					27	27	27	26.7	26.7	26.7	168.59	0	157.61	10381000000	143	1.28548	0.437696	-0.145724	-0.951488	Q8TEQ6	Q8TEQ6	Gem-associated protein 5	GEMIN5	4983
30.3036	30.2706	30.4729	30.1257	30.2902	30.0989					21	21	19	33.4	33.4	30.2	84.109	0	46.007	11427000000	112	0.959041	0.43777	-0.177423	-0.95074	G3V325;O75127;C9JGL8;C9JJT5;C9JU26;C9JQN9;P56134-4;P56134-2	G3V325;O75127	Pentatricopeptide repeat-containing protein 1, mitochondrial	ATP5J2-PTCD1;PTCD1	1216
27.8126	27.9562	28.1987	27.7807	27.6227	27.8879					7	7	7	31.2	31.2	31.2	31.15	0	20.699	2404700000	42	0.759474	0.437797	-0.225388	-0.953101	Q9BR61;A0A2R8Y544	Q9BR61;A0A2R8Y544	Acyl-CoA-binding domain-containing protein 6	ACBD6	5556
31.7085	31.37	31.4647	31.2987	31.3643	31.2992					11	11	11	27.5	27.5	27.5	31.791	0	33.711	25525000000	101	0.873841	0.437935	-0.193625	-0.953142	Q9H3N1;G3V448	Q9H3N1	Thioredoxin-related transmembrane protein 1	TMX1	5847
27.3219	27.5366	27.1127	27.6079	NaN	27.5523					7	7	7	16.7	16.7	16.7	65.572	0	5.3486	1507700000	27	0.686081	0.437959	0.256362	0.98849	Q9NVN8	Q9NVN8	Guanine nucleotide-binding protein-like 3-like protein	GNL3L	6172
32.2023	32.2675	32.3513	32.4482	32.3869	32.4049					34	34	34	76.1	76.1	76.1	56.5	0	323.31	49038000000	276	1.39131	0.43798	0.139617	0.951048	P21281;H0YC04;C9JL73;P15313;C9JNS9;E5RGH6;H0YC45;H0YAT8;C9JZ02	P21281	V-type proton ATPase subunit B, brain isoform	ATP6V1B2	2575
29.3393	29.3124	29.278	29.1356	29.0134	29.2742					21	21	21	31.4	31.4	31.4	75.019	0	78.619	5010900000	50	1.02385	0.437989	-0.168815	-0.951561	Q9BW27;J3KT10;Q9BW27-3;J3KRC0;J3KSH3;J3QL54;Q9BW27-2;F5H0W7;J3QLH0;J3QLD4;J3QLV0;J3KS87;J3QL91	Q9BW27;J3KT10;Q9BW27-3;J3KRC0	Nuclear pore complex protein Nup85	NUP85	5657
28.2223	28.0223	28.6454	27.9577	27.9683	NaN					4	4	4	17.5	17.5	17.5	41.026	0	9.8272	3013200000	25	0.594769	0.438067	-0.333633	-0.98946	Q9Y3Q8;H7BZ77;Q9Y3Q8-2	Q9Y3Q8;H7BZ77;Q9Y3Q8-2	TSC22 domain family protein 4	TSC22D4	6715
30.0924	30.1945	29.8259	30.2229	30.1267	30.4863					10	10	9	54.2	54.2	47.8	23.025	0	28.314	10308000000	49	0.716764	0.438291	0.241	0.949918	Q15286;F5H157;Q15286-2;F5H7F8	Q15286;F5H157	Ras-related protein Rab-35	RAB35	3903
27.3002	27.2698	27.8569	28.0833	28.1598	27.3689					8	8	8	17	17	17	81.372	0	15.256	2045200000	24	0.55381	0.438448	0.395025	0.949644	Q9UER7;Q9UER7-3;Q9UER7-4;Q9UER7-2;Q9UER7-5;A0A0G2JJZ4;Q4VX54	Q9UER7;Q9UER7-3;Q9UER7-4;Q9UER7-2;Q9UER7-5	Death domain-associated protein 6	DAXX	6397
33.1755	32.777	32.962	33.5758	33.1842	33.0147					28	28	28	64.7	64.7	64.7	47.517	0	323.31	84412000000	299	0.640095	0.43859	0.286725	0.949003	P00505;P00505-2	P00505;P00505-2	Aspartate aminotransferase, mitochondrial	GOT2	2174
35.0145	35.3589	35.0414	35.4006	35.4754	35.2095					28	28	28	83	83	83	25.035	0	323.31	374600000000	707	0.755557	0.438991	0.223583	0.947315	P30041	P30041	Peroxiredoxin-6	PRDX6	2713
28.7857	28.3592	28.3504	27.4957	28.5828	28.1495					20	20	9	13.2	13.2	5.8	224.29	0	56.717	3223500000	59	0.536976	0.439167	-0.42246	-0.944957	Q7RTP6;J3KTB6;J3KRP8;J3QQT0	Q7RTP6	Protein-methionine sulfoxide oxidase MICAL3	MICAL3	4477
28.0389	27.6469	27.992	27.5302	27.7332	27.7304					11	11	11	23.2	23.2	23.2	80.669	0	110.3	2414000000	48	0.743827	0.439211	-0.22802	-0.94739	Q9H4Z3;A0A087WWZ2	Q9H4Z3	Phosphorylated CTD-interacting factor 1	PCIF1	5874
27.9107	27.6296	27.9747	27.9553	28.5114	27.9426					6	6	6	37.5	37.5	37.5	30.405	0	74.003	2765300000	41	0.622229	0.439244	0.298089	0.945028	Q5T013;J9JIE9;E7EWH8;F6UJY1;Q5T013-3;H0YB70;F6UJY9;A0A0A0MTR5;Q5T013-4;H0YB18;Q5T013-2	Q5T013;J9JIE9;E7EWH8;F6UJY1;Q5T013-3;H0YB70;F6UJY9;A0A0A0MTR5;Q5T013-4;H0YB18;Q5T013-2	Putative hydroxypyruvate isomerase;Hydroxypyruvate isomerase	HYI	4165
34.8606	34.8498	34.7903	34.6942	34.6958	34.7477					13	13	13	67	67	67	11.203	0	323.31	276650000000	496	1.90416	0.439392	-0.121024	-0.945283	P60903	P60903	Protein S100-A10	S100A10	3242
27.6042	27.9473	27.7703	NaN	28.1502	27.9047					8	8	8	51	51	51	21.666	0	24.147	2362100000	33	0.687559	0.439504	0.253477	0.985409	Q5W111;Q5W111-2	Q5W111;Q5W111-2	SPRY domain-containing protein 7	SPRYD7	4246
32.0865	32.2615	32.0491	31.9893	32.0061	31.9168					50	50	50	44.6	44.6	44.6	138.99	0	323.31	42291000000	316	1.07047	0.439684	-0.161641	-0.945414	Q9H2G2-2;Q9H2G2	Q9H2G2-2;Q9H2G2	STE20-like serine/threonine-protein kinase	SLK	5829
30.1921	29.7677	30.2154	29.7762	29.8675	29.8268					23	23	23	40.6	40.6	40.6	81.798	0	95.953	10130000000	108	0.727251	0.439733	-0.234886	-0.947598	Q8IYI6	Q8IYI6	Exocyst complex component 8	EXOC8	4710
29.7587	29.1834	29.6481	29.5471	28.8984	29.1259					10	10	10	34.2	34.2	34.2	47.146	0	60.972	6169600000	54	0.584529	0.439822	-0.339581	-0.945431	Q9NPH2-2;Q9NPH2-3;Q9NPH2;J3QS51;J3KRH4	Q9NPH2-2;Q9NPH2-3;Q9NPH2;J3QS51	Inositol-3-phosphate synthase 1	ISYNA1	6037
28.0894	28.2435	28.0279	28.2392	28.6702	28.1986					15	10	10	14.8	12.7	12.7	121.85	0	89.218	3063900000	38	0.691846	0.439839	0.249088	0.943703	O95466;O95466-2;O95466-3;K7EK60;A0A0A0MR62;K7EJE6	O95466;O95466-2;O95466-3	Formin-like protein 1	FMNL1	2104
31.9086	32.0907	32.0047	32.142	32.1446	32.1506					37	37	37	61.3	61.3	61.3	86.47	0	323.31	40278000000	279	1.28585	0.43984	0.144391	0.945883	Q08J23;Q08J23-2;Q08J23-3;A0A140T9Y7	Q08J23;Q08J23-2;Q08J23-3	tRNA (cytosine(34)-C(5))-methyltransferase	NSUN2	3559
[truncated: 3,128 more rows]
