# Supplementary material for: mTORC1 couples cyst(e)ine availability with GPX4 protein synthesis and ferroptosis regulation
Source: Nat Commun. 2021 Mar 11;12:1589. doi: 10.1038/s41467-021-21841-w (PMC7952727; doi:10.1038/s41467-021-21841-w)
Supplement: Supplementary file 5 — Supplementary Table 3 [file 41467_2021_21841_MOESM5_ESM.xlsx]

## Sheet: List of oligonucleotides
Oligonucleotides information
hSLC7A11-Forward	ATGCAGTGGCAGTGACCTTT	RT-PCR	This study
hSLC7A11-Reverse	GGCAACAAAGATCGGAACTG	RT-PCR	This study
hGPX4-Forward	CGGAATTCATGAGCCTCGGCCGCCTTTG	RT-PCR	This study
hGPX4-Reverse	CCGCTCGAGGAAATAGTGGGGCAGGTCCT	RT-PCR	This study
hActin-Forward	AGATGTGGATCAGCAAGC	RT-PCR	This study
hActin-Reverse	TCATCTTGTTTTCTGCGC	RT-PCR	This study
mGPX4-Forward	GCCTGGATAAGTACAGGGGTT	RT-PCR	This study
mGPX4-Reverse	CATGCAGATCGACTAGCTGAG	RT-PCR	This study
mActin-Forward	GGCTGTATTCCCCTCCATCG	RT-PCR	This study
mActin-Reverse	CCAGTTGGTAACAATGCCATGT	RT-PCR	This study
Luc-Forward	GGAAGCGACCAACGCC	RT-PCR	This study
Luc-Reverse	CAGGCGGTCAACGAT	RT-PCR	This study
hGRX4-5UTR-F	CGCTCTGGAGGGCGTG	RT-PCR	This study
hGRX4-5UTR-R	CTTCAGTAGGCGGCAAAGGC	RT-PCR	This study
GPX4-3UTR-F	CCGCTCGAGCTCCACAAGTGTGTGGCCCCGCCCGA	Cloning	This study
GPX4-3UTR-R	TAGAGCGGCCGCTCCAGCAGGCTAATTTGTCTGT	Cloning	This study
pGIPZ-shGPX4-1	N/A	shRNA	Dharmacon Inc.	V2LHS_228172
pGIPZ-shGPX4-2	N/A	shRNA	Dharmacon Inc.	V3LHS_332098
sg4EBP1-1F	CACCGAGCGCACAGGAGACCATGTC	CRISPR	This study
sg4EBP1-1R	AAACGACATGGTCTCCTGTGCGCTC	CRISPR	This study
sg4EBP1-2F	CACCGCGCCGGGTGGTGCTCGGCGA	CRISPR	This study
sg4EBP1-2R	AAACTCGCCGAGCACCACCCGGCGC	CRISPR	This study
sg4EBP2-1F	CACCGATGACTATTGCACCACGCCC	CRISPR	This study
sg4EBP2-1R	AAACGGGCGTGGTGCAATAGTCATC	CRISPR	This study
sg4EBP2-2F	CACCGATATTGGGCAGGTGGCAGGG	CRISPR	This study
sg4EBP2-2R	AAACCCCTGCCACCTGCCCAATATC	CRISPR	This study
sgRagA-1F	CACCGGAAGATTATCGACCTCATGC	CRISPR	This study
sgRagA-1R	AAACGCATGAGGTCGATAATCTTCC	CRISPR	This study
sgRagA-2F	CACCGCACTCCCACGTCCGATTCCT	CRISPR	This study
sgRagA-2R	AAACAGGAATCGGACGTGGGAGTGC	CRISPR	This study
sgRagB-1F	CACCGCCTAGTGGTGGATCCATTCT	CRISPR	This study
sgRagB-1R	AAACAGAATGGATCCACCACTAGGC	CRISPR	This study
sgRagB-2F	CACCGGGTCTGGTAAGACCAGCATG	CRISPR	This study
sgRagB-2R	AAACCATGCTGGTCTTACCAGACCC	CRISPR	This study
sgLAMP2-F	CACCGATATAATGGAAGCATTTGTG	CRISPR	This study
sgLAMP2-R	AAACCACAAATGCTTCCATTATATC	CRISPR	This study
sgRictor-1F	CACCGTGGTGTTTAGTCCACCTCGA	CRISPR	This study
sgRictor-1R	AAACTCGAGGTGGACTAAACACCAC	CRISPR	This study
sgRictor-2F	CACCGTAGCACCTTCTGGAGAATAC	CRISPR	This study
sgRictor-2R	AAACGTATTCTCCAGAAGGTGCTAC	CRISPR	This study
