# Supplementary material for: mTORC1 couples cyst(e)ine availability with GPX4 protein synthesis and ferroptosis regulation
Source: Nat Commun. 2021 Mar 11;12:1589. doi: 10.1038/s41467-021-21841-w (PMC7952727; doi:10.1038/s41467-021-21841-w)
Supplement: Supplementary file 8 — Source Data [file 41467_2021_21841_MOESM8_ESM.xlsx]

## Sheet: FIg.1
Fig.1c	GPX4										SLC7A11
200			1			0					200			1			0
1.09429	0.907519	1.00696	1.5728	1.73307	1.70921	1.52979	1.62826	1.69741			1.07674	0.950439	0.97716	5.02805	6.10504	5.9794	8.32048	10.173	9.42614
			0.000809531			0.00106279			P-value					0.000162367			0.000103876			P-value
Fig.1e	GPX4							SLC7A11									Fig.1g
Con			Era					Con			Era						sgCon			sgSLC-1			sgSLC-2
1.04006	0.97041	0.990801	0.952638	1.04972	1.07177			1.0693	0.905425	1.03288	4.50023	4.46915	5.1337				0.997692	1.03288	0.97041	0.993092	1.02811	1.01396	0.913831	1.00696	0.972655
			0.594355			P-value					7.62536e-05			P-value						0.612015			0.333966
Fig.1i
786-O							ACHN							H23							H1299
EV			SLC7A11				EV			SLC7A11				EV			SLC7A11				EV			SLC7A11
1.19748	1.01396	0.823591	1.32256	1.32256	0.897095		0.97942	1.00696	1.01396	1.04488	0.922316	0.981686		1.11471	0.963707	0.93088	0.812252	0.946058	0.864537		1.03527	0.972655	0.993092	0.954842	0.961483	1.06683
			0.396544			P-value				0.666422			P-value				0.134047			P-value				0.208772			P-value
Fig.1k									Fig.1l										C vs sg1	C vs sg2	Fig.1m										c vs w/o cys	C vs Era
	EV			SLC7A11			P-value			sgCon			sgSLC-1			sgSLC-2			P-value	P-value		Control			w/o Cystine			Erastin			P-value	P-value
2	1	1.17283	1	15.3482	14.8254	16.3362	5e-06		2	1	1.42405	1	0.0830429	0.154963	0.248273	2.25012	1.24833	1.31951	0.002789	0.257674	2	1	1.17283	1	0.702222	1.17283	1.16473	1.04972	1.27456	1.06437	0.802401	0.481081
4	13.4543	15.455	16.3362	73.0089	64.8934	69.551	2.7e-05		4	5.42642	7.21	5.77572	0.151774	0.164938	0.325335	1.64718	1.95884	1.70527	0.000417	0.001401	4	1.20581	1.91853	1.67018	1.16473	2.51403	1.45397	1.91853	2.11404	1.46409	0.818552	0.456276
6	75.0614	89.8845	74.5429	172.446	174.853	173.645	5e-05		6	4.28709	7.51618	3.24901	0.346277	0.323088	0.539614	1.31039	1.84038	2.77022	0.023035	0.087809	6	2.73208	3.34035	4.82323	3.05252	2.96905	3.43426	2.12874	2.07053	1.82766	0.493299	0.061005
8	130.69	112.986	128	165.421	205.074	182.278	0.009052		8	9.84916	12.996	11.0043	3.34035	5.35171	6.23332	6.40856	7.3615	7.26015	0.007373	0.011539	8	15.1369	14.42	14.1232	11.3137	15.6707	18.0009	9.71356	13.737	14.5203	0.837061	0.278521
10	78.249	58.0812	69.551	141.044	132.514	137.187	0.000421		10	9.64646	9.06307	13.737	1	0.993093	2.12874	2.88786	2.67586	2.05623	0.003402	0.005161	10	14.42	14.0257	14.2215	6.63456	7.21	14.9285	5.31474	7.1602	7.31065	0.158592	0.000305
12	61.8199	65.7993	71.5064	82.7106	89.8845	77.7085	0.019467		12	6.77396	6.49802	6.23332	0.986233	1.27456	0.965936	1.09429	1.12506	3.24901	8e-06	0.003045	12	8.81524	9.84916	10.8528	5.81589	5.61778	8.28212	4.53154	2.62079	1.91853	0.034743	0.002225
14	61.8199	58.892	61.3929	78.7932	77.7085	76.1093	0.00015		14	5.54044	7.4127	10.3388	0.438303	0.510506	0.486327	0.343885	0.473029	1.51572	0.006439	0.008425	14	11.7127	8.9383	8.28212	4.05584	4.75683	5.20537	3.11666	2.60268	2.65737	0.010771	0.00299
16	2.12874	2.32947	2.41162	7.1602	7.88986	5.9794	0.001107		16	3.13834	2.01391	3.4822	0.97942	0.532185	0.790041	0.0138882	0.00916277	0.185565	0.010262	0.003281	16	3.55537	2.58471	3.24901	0.524858	0.895025	1.05702	0.913831	0.972655	0.864537	0.002137	0.001547
Fig.1n
200				5				1				0
1	0.855175	0.918331	0.879678	0.62095	0.694965	0.696425	0.675631	0.678116	0.624958	0.722069	0.70555	0.592215	0.633533	0.735874	0.75851
				0.000558039				0.000929145				0.00379246				P-value
Fig.1o
GPX4									3'UTR
200			1			0			200			1			0
1.02811	0.959264	1.01396	1.96337	2.20891	1.75727	1.30737	1.47087	1.33484	0.974905	0.764895	1.34102	3.63008	3.68075	2.65737	2.53737	2.51984	2.19365
			0.00179504			0.00248285						0.00354009			0.00233979			P-value

## Sheet: Fig.2
Fig.2a
RSL3	sgCon				sgSLC-1				sgSLC-2					ML162	sgCon				sgSLC-1				sgSLC-2
0.1	103.303	92.1542	94.2189	110.323	95.277	100.727	102.906	101.09	103.65	107.725	98.8964	89.7284		0.1	92.2074	94.5877	105.469	107.736	98.42	99.3449	97.6493	104.586	105.392	103.712	101.891	89.0056
1	93.5306	103.028	105.231	100.275	100	91.2806	99.8183	106.358	113.667	102.632	98.7267	76.4856		1	91.414	102.975	108.983	112.156	104.123	106.436	109.056	106.281	115.896	118.978	105.952	92.7871
10	97.7977	98.3482	106.332	115.416	92.9155	85.6494	100.545	94.9137	116.553	107.895	106.027	80.3905		10	97.5347	102.069	103.315	105.356	104.278	100.424	106.898	102.582	110.994	109.734	109.314	90.6863
100	89.126	101.514	106.607	106.882	99.2734	104.36	102.725	97.0935	100.085	87.8608	73.4295	42.6995		100	80.4194	102.522	104.109	106.036	96.4162	99.499	106.127	97.8035	98.1092	93.2073	76.1205	50.2101
200	86.9236	91.6036	89.4012	91.4659	54.0418	56.4033	48.4105	46.7757	37.2666	54.7538	29.6265	21.8166		200	83.7064	99.1216	101.615	106.376	78.3815	75.6069	73.9114	72.9865	53.8515	51.1905	50.4902	51.4706
500	87.6118	70.819	65.3131	69.7178	21.3442	22.7975	21.7075	13.3515	12.8183	20.4584	10.781	17.5722		500	54.2363	74.1853	64.4375	80.6461	28.5935	26.2813	27.2062	29.5183	22.7591	23.0392	18.9776	19.3978
Fig.2c													c vs sg1	c vs sg2
	sgCon				sgSLC-1				sgSLC-2				P-value	P-value
Control	92.867	105.113	100.011	102.009	102.556	101.316	97.8072	98.3207	99.7048	100.374	101.948	97.9728	0.999999	>0.999999
RSL3	77.1341	80.4082	83.8525	82.7894	57.6658	56.4062	58.0201	53.9657	35.1695	34.7417	35.4263	33.8004	8e-06	<0.000001
RSL3+ Lipro-1	104.688	100.411	98.7665	96.4638	97.6962	103.163	104.256	101.757	98.2737	96.5895	97.7684	98.7789	0.494916	0.26117
RSL3+ DFO	113.734	114.391	108.47	114.227	116.907	118.626	113.003	102.538	114.274	121.179	100.8	98.1053	0.987589	0.495073
Fig.2d
RSL3	EV			SLC7A11				ML162	EV			SLC7A11
0.1	101.886	100.867	97.2468	101.171	99.7246	99.1048		0.1	105.613	99.2842	95.1027	100.808	100	99.1923
10	98.6046	94.3051	92.8342	97.9687	99.2081	97.2456		10	102.336	96.6849	95.7807	100.909	98.6875	100.808
50	94.5314	95.2103	95.5497	100.241	98.1753	100.034		50	101.658	95.3287	91.4862	102.019	102.322	102.625
100	68.7347	70.9976	69.5267	98.795	95.1799	97.7621		100	92.5033	91.4862	87.9827	96.3655	97.1731	96.7693
200	30.9447	28.2293	27.6636	100.344	100.138	98.8983		200	30.2317	30.3447	31.4748	96.3655	97.476	99.5962
500	10.6921	12.2761	12.0498	100.138	97.5555	96.7292		500	14.0704	14.7485	13.7314	99.899	97.577	97.7789
Fig.2g
RSL3	Control				Erastin				Cystine Low							ML162	Control				Erastin				Cystine Low
0.1	94.1101	102.966	98.9252	103.998	100.822	101.369	99.4523	98.3569	105.721	104.553	103.619	86.1063				0.1	93.9725	100.445	101.74	103.843	102.773	99.4536	100.425	97.3487	97.4219	106.274	104.175	92.1287
1	93.8521	100.473	104.256	103.74	104.655	100.132	107.942	105.933	113.076	107.046	106.346	100.234				1	99.3932	100.283	99.555	106.756	99.4536	99.2916	102.854	98.2392	112.297	110.655	106.913	94.2277
10	88.4351	104.686	108.555	108.04	102.414	103.145	101.319	105.294	101.716	109.848	104.361	105.487				10	90.3317	95.0243	102.791	102.387	100.425	102.044	103.42	98.4821	115.309	111.294	107.734	89.0258
100	83.9639	95.4858	100.817	98.9252	14.4683	12.8252	13.1903	12.2775	16.2872	16.1705	19.3228	15.7034				100	87.3382	88.1472	94.7815	98.1796	17.7697	12.5885	14.8553	12.7505	37.2804	37.5542	39.1969	29.6144
200	78.7188	81.2984	77.945	83.104	13.099	12.6426	12.9165	12.1862	16.0537	15.7034	16.404	14.7694				200	83.1311	75.6877	81.0275	85.8819	10.4837	9.18842	8.45983	8.94556	11.5446	11.3621	13.096	14.0999
500	71.5821	72.184	56.6208	56.1909	11.9124	13.2816	11.456	11.8211	17.338	15.7034	19.9066	19.4396				500	51.1731	49.2314	44.1343	45.0243	9.26938	8.62174	8.05505	7.81218	9.62811	9.81063	9.44558	10.0844
Fig.2i
	EV			SLC+shEV			SLC+shGPX4-1			SLC+shGPX4-2
0	99.8851	96.5517	103.563	102.887	98.0882	99.0246	100.039	100.502	99.4597	100.545	101.854	97.6009
0.5	69.3103	73.4483	82.9885	96.2154	98.4393	93.4062	86.6075	80.3551	80.8182	96.6194	93.8931	79.9346
1	46.6667	49.4253	44.8276	88.49	89.1924	88.9583	75.0289	73.4079	68.545	82.7699	81.5703	55.1799
2	20.4598	15.5172	13.7931	58.057	60.2809	65.3141	43.0722	37.746	36.3566	49.6183	42.3119	20.3926
3	8.96552	7.58621	8.16092	31.0183	33.0082	36.9879	21.6519	21.1887	18.7572	23.6641	21.1559	9.37841
Fig.2k													sg+EV vs sg+GPX4	Fig.2l													sg+EV vs sg+GPX4
	sgCon+EV			sgCon+GPX4			sgSLC-1+EV			sgSLC-1+GPX4			P-value		sgCon+EV			sgCon+GPX4			sgSLC-2+EV			sgSLC-2+GPX4			P-value
0	102.625	100.279	97.0958	100.625	99.7728	99.6024	101.031	97.4491	101.52	91.4399	92.7239	115.836	0.999998	0	105.982	102.587	91.4309	102.976	96.8677	100.157	105.557	102.114	92.3286	93.3531	106.875	99.7724	0.999999
0.1	97.766	87.8805	87.5454	95.0014	93.2974	83.5842	79.213	81.3297	70.5834	82.4518	84.1027	82.8187	0.1413	0.1	93.2094	92.0776	86.7421	99.8434	87.314	95.6147	53.1863	53.1863	49.5621	73.4123	70.544	72.0464	0.000166
0.2	74.8115	71.628	68.6121	81.0281	82.221	79.4945	41.2754	43.8806	31.9946	49.6178	50.3516	47.967	0.049207	0.2	71.8674	67.9871	65.7235	76.6641	76.6641	76.6641	14.4065	16.3999	13.3192	41.8621	41.7255	30.9356	0.003262
0.4	41.6364	41.9715	34.9344	57.8529	57.0008	66.2028	21.2483	16.3636	16.038	32.0086	35.6772	25.5885	0.017698	0.4	38.7227	35.6508	37.7526	47.3767	50.1958	54.8943	9.87617	7.52039	7.88281	25.0626	21.2383	22.1944	0.000453

## Sheet: Fig.3
Fig.3d
	GPX4										Con vs Torin1	Con vs AZD			Actin										Con vs Torin1	Con vs AZD
	Control			Torin1			AZD8055				P-vale	P-vale			Control			Torin1			AZD8055				P-vale	P-vale
2	1	0.986233	1	2.04202	1.60214	1.47427	0.574349	1.07177	0.68302		0.014471	0.220676		2	1	1.03526	0.952638	1.44393	1.8025	1.64718	2.44528	3.5801	4.16986		0.003973	0.009024
4	34.0598	25.6342	25.6342	34.7755	38.5859	18.8959	17.0299	14.8254	17.5087		0.745913	0.014915		4	8.33973	5.61778	7.06162	43.4113	46.8507	41.6429	29.8571	30.2738	36.2523		2.8e-05	0.000342
6	39.9466	67.1819	58.0812	38.3193	36.2523	34.5353	31.125	35.7532	25.9921		0.081616	0.04681		6	25.1067	44.0173	36.5044	18.2522	19.5622	17.3878	41.3553	44.3235	31.779		0.038492	0.586432
8	32.4467	37.5307	30.6965	19.4271	18.3792	25.6342	27.4741	32	19.2929		0.015299	0.160582		8	43.1115	22.3159	22.4711	20.9663	23.4254	27.6652	19.2929	27.2843	19.6983		0.502742	0.383984
10	48.5029	53.0765	51.9842	29.8571	38.0546	32	29.0406	22.9433	28.84		0.003147	0.000566		10	93.7015	82.1393	77.1717	93.0542	101.125	106.891	77.1717	93.0542	100.427		0.06464	0.523869
12	14.5203	17.8766	15.3482	4.16986	4.43828	4.50023	4.43828	6.23332	2.94854		0.00034	0.001201		12	77.1717	72.0037	64.8934	64	68.5935	53.0765	60.5477	43.7133	53.8174		0.179034	0.036754
14	16.1113	25.9921	21.7057	1.13288	2.46229	2.12874	0.524858	0.456916	2.94854		0.002577	0.002571		14	62.6829	89.8845	72.0037	33.8246	37.7918	43.4113	78.7932	75.0614	57.2816		0.012444	0.688383
16	11.7127	20.8215	10.8528	3.16017	2.17347	2.31338	0.61132	4	2.21914		0.020508	0.02172		16	59.3016	39.9466	44.6318	39.1245	23.2636	21.259	42.2243	27.4741	48.8403		0.068732	0.381334
Fig.3m
Position	No.	Age	Sex	Organ/Anatomic Site	Pathology diagnosis	TNM	Grade	Stage	Type	Tissue ID.	GPX4	P-4EBP1	Num	GPX4 low 4EBP1 low	GPX4low 4EBP1 high	GPX4 high 4EBP1 low	GPX4 high 4EBP1 high
A1	1	54	M	Kidney	Clear cell carcinoma	T1N0M0	1	I	Malignant	Ukn010003	0-1	1-2	1	1
A2	2	61	F	Kidney	Clear cell carcinoma	T1N0M0	1	I	Malignant	Ukn010008	1-2	0-1	2	1
A3	3	61	M	Kidney	Clear cell carcinoma	T1N0M0	1	I	Malignant	Ukn020051	1-2	0-1	3	1
A4	4	50	M	Kidney	Clear cell carcinoma	T2N0M0	1	II	Malignant	Ukn010026	0-1	0-1	4	1
A5	5	67	M	Kidney	Clear cell carcinoma	T1N0M0	1	I	Malignant	Ukn010027	0-1	0-1	5	1
A6	6	26	M	Kidney	Clear cell carcinoma	T2N0M0	1	II	Malignant	Ukn020064	3-4	3-4	6				1
A7	7	64	M	Kidney	Clear cell carcinoma	T1N0M0	1	I	Malignant	Ukn150014	0-1	0-1	7	1
A8	8	64	F	Kidney	Clear cell carcinoma	T2N0M0	1	II	Malignant	Ukn010040	0-1	0-1	8	1
A9	9	63	M	Kidney	Clear cell carcinoma	T1N0M0	1	I	Malignant	Ukn010043	1-2	0-1	9	1
A10	10	71	F	Kidney	Clear cell carcinoma	T2N0M0	1	II	Malignant	Ukn010045	1-2	1-2	10	1
A11	11	61	F	Kidney	Clear cell carcinoma	T1N0M0	1	I	Malignant	Ukn120017	0-1	0-1	11	1
A12	12	54	F	Kidney	Clear cell carcinoma	T2N0M0	1	II	Malignant	Ukn010049	1-2	1-2	12	1
B1	13	51	M	Kidney	Clear cell carcinoma	T1N0M0	1	I	Malignant	Ukn010052	0-1	0-1	13	1
B2	14	68	F	Kidney	Clear cell carcinoma	T1N0M0	1	I	Malignant	Ukn020069	1-2	0-1	14	1
B3	15	50	M	Kidney	Clear cell carcinoma	T1N0M0	1	I	Malignant	Ukn020020	3-4	0-1	15			1
B4	16	47	M	Kidney	Clear cell carcinoma	T1N0M0	1	I	Malignant	Ukn010062	x	x	16
B5	17	60	M	Kidney	Clear cell carcinoma	T2N0M0	1	II	Malignant	Ukn020021	3-4	1-2	17			1
B6	18	36	M	Kidney	Clear cell carcinoma	T1N0M0	1	I	Malignant	Ukn010067	1-2	1-2	18	1
B7	19	52	M	Kidney	Clear cell carcinoma	T1N0M0	1	I	Malignant	Ukn010079	2-3	1-2	19			1
B8	20	60	M	Kidney	Clear cell carcinoma	T2N0M0	2	II	Malignant	Ukn010091	3-4	1-2	20			1
B9	21	48	M	Kidney	Clear cell carcinoma	T1N0M0	1	I	Malignant	Ukn140066	3-4	3-4	21				1
B10	22	63	M	Kidney	Clear cell carcinoma	T2N0M0	1	II	Malignant	Ukn080016	1-2	0-1	22	1
B11	23	51	M	Kidney	Clear cell carcinoma	T2N0M0	1	II	Malignant	Ukn020041	2-3	2-3	23				1
B12	24	64	F	Kidney	Clear cell carcinoma	T1N0M0	1	I	Malignant	Ukn020043	3-4	1-2	24			1
C1	25	66	M	Kidney	Clear cell carcinoma	T1N0M0	1	I	Malignant	Ukn020024	3-4	3-4	25				1
C2	26	33	F	Kidney	Clear cell carcinoma	T1N0M0	1	I	Malignant	Ukn010133	3-4	0-1	26			1
C3	27	62	M	Kidney	Clear cell carcinoma	T1N0M0	1	I	Malignant	Ukn010106	3-4	0-1	27			1
C4	28	50	M	Kidney	Clear cell carcinoma	T1N0M0	1	I	Malignant	Ukn010107	2-3	3-4	28				1
C5	29	49	F	Kidney	Clear cell carcinoma	T1N0M0	1	I	Malignant	Ukn010116	0-1	0-1	29	1
C6	30	57	F	Kidney	Clear cell carcinoma	T1N0M0	*	I	Malignant	Ukn010147	x	x	30
C7	31	58	F	Kidney	Clear cell carcinoma	T1N0M0	1	I	Malignant	Ukn010132	1-2	0-1	31	1
C8	32	72	M	Kidney	Clear cell carcinoma	T1N0M0	1	I	Malignant	Ukn010125	1-2	0-1	32	1
C9	33	38	M	Kidney	Clear cell carcinoma	T1N0M0	*	I	Malignant	Ukn010105	3-4	0-1	33			1
C10	34	82	M	Kidney	Clear cell carcinoma	T1N0M0	1	I	Malignant	Ukn020505	3-4	0-1	34			1
C11	35	50	M	Kidney	Clear cell carcinoma	T2N0M0	1	II	Malignant	Ukn010013	3-4	0-1	35			1
C12	36	64	F	Kidney	Clear cell carcinoma	T1N0M0	1	I	Malignant	Ukn010068	0-1	1-2	36	1
D1	37	73	M	Kidney	Clear cell carcinoma	T1N0M0	1	I	Malignant	Ukn010063	0-1	0-1	37	1
D2	38	45	F	Kidney	Clear cell carcinoma	T1N0M0	1	I	Malignant	Ukn020037	2-3	2-3	38				1
D3	39	61	M	Kidney	Clear cell carcinoma	T3N0M0	1	III	Malignant	Ukn010103	0-1	0-1	39	1
D4	40	51	M	Kidney	Clear cell carcinoma	T2N0M0	1	II	Malignant	Ukn140063	0-1	0-1	40	1
D5	41	67	M	Kidney	Clear cell carcinoma	T1N0M0	1	I	Malignant	Ukn020049	2-3	2-3	41				1
D6	42	57	M	Kidney	Clear cell carcinoma	T1N0M0	1	I	Malignant	Ukn140065	3-4	2-3	42				1
D7	43	65	M	Kidney	Clear cell carcinoma	T3N0M0	1--2	III	Malignant	Ukn010096	0-1	1-2	43	1
D8	44	45	M	Kidney	Clear cell carcinoma	T1N0M0	1--2	I	Malignant	Ukn010037	0-1	0-1	44	1
D9	45	73	F	Kidney	Clear cell carcinoma	T1N0M0	1	I	Malignant	Ukn010066	0-1	1-2	45	1
D10	46	50	M	Kidney	Clear cell carcinoma	T1N0M0	1	I	Malignant	Ukn020029	2-3	2-3	46				1
D11	47	66	M	Kidney	Clear cell carcinoma	T1N0M0	1	I	Malignant	Ukn010095	1-2	1-2	47	1
D12	48	79	M	Kidney	Clear cell carcinoma	T2N0M0	1	II	Malignant	Ukn020062	2-3	1-2	48			1
E1	49	53	F	Kidney	Clear cell carcinoma	T1N0M0	2	I	Malignant	Ukn010031	0-1	0-1	49	1
E2	50	60	M	Kidney	Clear cell carcinoma	T1N0M0	2	I	Malignant	Ukn020044	3-4	1-2	50			1
E3	51	59	M	Kidney	Clear cell carcinoma	T1N0M0	2	I	Malignant	Ukn010102	2-3	2-3	51				1
E4	52	68	F	Kidney	Clear cell carcinoma	T1N0M0	2	I	Malignant	Ukn010101	1-2	2-3	52		1
E5	53	67	M	Kidney	Clear cell carcinoma	T3N0M0	2	III	Malignant	Ukn010100	0-1	0-1	53	1
E6	54	61	M	Kidney	Clear cell carcinoma	T1N0M0	2	I	Malignant	Ukn120019	1-2	0-1	54	1
E7	55	60	M	Kidney	Clear cell carcinoma	T1N0M0	2	I	Malignant	Ukn010149	2-3	0-1	55			1
E8	56	62	M	Kidney	Clear cell carcinoma	T4N0M0	2	IV	Malignant	Ukn010094	0-1	0-1	56	1
E9	57	78	M	Kidney	Clear cell carcinoma	T3N0M0	2	III	Malignant	Ukn010093	0-1	3-4	57		1
E10	58	53	M	Kidney	Clear cell carcinoma	T1N0M0	2	I	Malignant	Ukn010136	3-4	3-4	58				1
E11	59	57	F	Kidney	Clear cell carcinoma with necrosis	T2N0M0	2	II	Malignant	Ukn020009	1-2	3-4	59		1
E12	60	54	M	Kidney	Clear cell carcinoma	T1N0M0	2	I	Malignant	Ukn010010	2-3	2-3	60				1
F1	61	53	F	Kidney	Clear cell carcinoma	T2N0M0	2	II	Malignant	Ukn020017	2-3	0-1	61			1
F2	62	79	M	Kidney	Clear cell carcinoma	T1N0M0	2	I	Malignant	Ukn090008	1-2	0-1	62	1
F3	63	57	F	Kidney	Clear cell carcinoma	T1N0M0	2	I	Malignant	Ukn010048	3-4	0-1	63			1
F4	64	74	M	Kidney	Clear cell carcinoma	T2N0M0	2	II	Malignant	Ukn010058	0-1	0-1	64	1
F5	65	51	M	Kidney	Clear cell carcinoma	T3N0M0	2	III	Malignant	Ukn010113	1-2	0-1	65	1
F6	66	54	M	Kidney	Clear cell carcinoma	T1N0M0	2	I	Malignant	Ukn010061	1-2	2-3	66		1
F7	67	40	M	Kidney	Clear cell carcinoma	T1N0M0	2	I	Malignant	Ukn020016	0-1	1-2	67	1
F8	68	65	M	Kidney	Clear cell carcinoma	T2N0M0	2	II	Malignant	Ukn020014	1-2	0-1	68	1
F9	69	53	F	Kidney	Clear cell carcinoma	T2N0M0	2	II	Malignant	Ukn020055	1-2	2-3	69		1
F10	70	59	M	Kidney	Clear cell carcinoma	T2N0M0	2	II	Malignant	Ukn010142	3-4	2-3	70				1
F11	71	62	M	Kidney	Clear cell carcinoma	T1N0M0	2	I	Malignant	Ukn010144	2-3	1-2	71			1
F12	72	57	M	Kidney	Clear cell carcinoma	T1N0M0	2	I	Malignant	Ukn150012	1-2	0-1	72	1
G1	73	38	M	Kidney	Clear cell carcinoma	T2N0M0	2--3	II	Malignant	Ukn010060	1-2	0-1	73	1
G2	74	73	M	Kidney	Clear cell carcinoma	T1N0M0	3	I	Malignant	Ukn020006	1-2	1-2	74	1
G3	75	54	M	Kidney	Clear cell carcinoma	T1N0M0	2	I	Malignant	Ukn020054	1-2	2-3	75		1
G4	76	54	M	Kidney	Clear cell carcinoma	T1N0M0	3	I	Malignant	Ukn150008	2-3	2-3	76				1
G5	77	67	M	Kidney	Clear cell carcinoma	T1N0M0	3	I	Malignant	Ukn020164	2-3	2-3	77				1
G6	78	43	F	Kidney	Clear cell carcinoma	T1N0M0	3	I	Malignant	Ukn020004	2-3	2-3	78				1
G7	79	43	M	Kidney	Clear cell carcinoma	T1N0M0	3	I	Malignant	Ukn020048	2-3	0-1	79			1
G8	80	50	M	Kidney	Papillary renal cell carcinoma	T1N0M0	-	I	Malignant	Ukn020061	0-1	0-1	80	1
G9	81	39	F	Kidney	Papillary renal cell carcinoma	T1N0M0	-	I	Malignant	Ukn020334	0-1	0-1	81	1
G10	82	45	F	Kidney	Papillary renal cell carcinoma	T1N0M0	-	I	Malignant	Ukn010134	3-4	0-1	82			1
G11	83	61	F	Kidney	Chromophobe carcinoma	T2N0M0	-	II	Malignant	Ukn010118	1-2	0-1	83	1
G12	84	71	F	Kidney	Chromophobe carcinoma	T3N0M0	-	III	Malignant	Ukn140032	2-3	0-1	84			1
H1	85	40	F	Kidney	Carcinoma sarcomatodes (sparse)	T2N0M0	-	II	Malignant	Ukn020113	0-1	0-1	85	1
H2	86	54	M	Kidney	Carcinoma sarcomatodes of renal pelvis	T2N0M0	-	II	Malignant	Ukn020126	0-1	0-1	86	1
H3	87	49	F	Kidney	Carcinoma sarcomatodes	T1N0M0	-	I	Malignant	Ukn020214	0-1	2-3	87		1
H4	88	49	F	Kidney	Carcinoma sarcomatodes	T2N0M0	-	II	Malignant	Ukn020274	0-1	3-4	88		1
H5	89	59	M	Kidney	Carcinoma sarcomatodes	T1N0M0	-	I	Malignant	Ukn010143	1-2	0-1	89	1
H6	90	71	F	Kidney	Carcinoma sarcomatodes	T2N0M0	-	II	Malignant	Ukn020093	3-4	1-2	90			1
H7	91	75	F	Kidney	Invasive urothelial carcinoma of renal pelvis	T2N0M0	-	II	Malignant	Ukn020111	0-1	0-1	91	1
H8	92	44	M	Kidney	Invasive urothelial carcinoma of renal pelvis	T1N0M0	-	I	Malignant	Ukn020025	1-2	0-1	92	1
H9	93	71	M	Kidney	Invasive urothelial carcinoma of renal pelvis	T1N0M0	-	I	Malignant	Ukn020002	1-2	0-1	93	1
H10	94	60	M	Kidney	Invasive urothelial carcinoma of renal pelvis	T1N0M0	-	I	Malignant	Ukn020042	2-3	0-1	94			1
H11	95	62	M	Kidney	Invasive urothelial carcinoma of renal pelvis	T1N0M0	-	I	Malignant	Ukn010141	2-3	0-1	95			1
H12	96	56	M	Kidney	Invasive urothelial carcinoma of renal pelvis	T1N0M0	-	I	Malignant	Ukn020154	1-2	0-1	96	1
I1	97	79	F	Kidney	Invasive urothelial carcinoma of renal pelvis	T3N0M0	-	III	Malignant	Ukn020152	1-2	1-2	97	1
I2	98	65	F	Kidney	Invasive urothelial carcinoma with necrosis of renal pelvis (sparse)	T2N0M0	-	II	Malignant	Ukn020156	1-2	0-1	98	1
I3	99	74	M	Kidney	Invasive urothelial carcinoma of renal pelvis	T1N0M0	-	I	Malignant	Ukn010056	1-2	0-1	99	1
I4	100	75	M	Kidney	Invasive urothelial carcinoma of renal pelvis	T1N0M0	-	I	Malignant	Ukn020158	1-2	1-2	100	1
I5	101	68	M	Kidney	Invasive urothelial carcinoma of renal pelvis	T1N0M0	-	I	Malignant	Ukn010138	1-2	0-1	101	1
I6	102	51	M	Kidney	Invasive urothelial carcinoma of renal pelvis	T1N0M0	-	I	Malignant	Ukn020174	1-2	0-1	102	1
I7	103	80	M	Kidney	Invasive urothelial carcinoma of renal pelvis	T1N0M0	-	I	Malignant	Ukn020053	1-2	1-2	103	1
I8	104	75	F	Kidney	Invasive urothelial carcinoma of renal pelvis	T1N0M0	-	I	Malignant	Ukn020066	1-2	1-2	104	1
I9	105	80	F	Kidney	Invasive urothelial carcinoma of renal pelvis	T1N0M0	-	I	Malignant	Ukn020160	3-4	3-4	105				1
I10	106	76	M	Kidney	Invasive urothelial carcinoma of renal pelvis	T1N0M0	-	I	Malignant	Ukn010028	1-2	1-2	106	1
I11	107	33	M	Kidney	Invasive urothelial carcinoma of renal pelvis	T1N0M0	-	I	Malignant	Ukn010055	0-1	2-3	107		1
I12	108	61	F	Kidney	Invasive urothelial carcinoma of renal pelvis	T1N0M0	-	I	Malignant	Ukn010150	2-3	2-3	108				1
J1	109	83	F	Kidney	Invasive urothelial carcinoma of renal pelvis	T3N0M0	*	III	Malignant	Ukn130016	x	x	109
J2	110	52	M	Kidney	Invasive urothelial carcinoma of renal pelvis	T3N0M0	-	III	Malignant	Ukn100024	2-3	0-1	110			1
													count	57	9	23	18
											0-2	Low
											2-4	High

## Sheet: Fig.4
Fig.4b
	Control			Torin1				P-value		Control			Torin1				P-value
Con	100.039	102.862	97.0986	98.5043	100.467	101.028	Con	0.999988	Con	99.6171	96.9368	103.446	99.4282	100.715	99.857	Con	0.999997
\	36.4046	39.5805	39.8157	3.99626	3.85604	4.2767	RSL3	6e-06	\	41.3378	42.6672	44.246	2.93066	2.50179	2.07291	ML162	1e-06
Ferr-1	95.8047	94.0404	88.6297	95.5597	94.438	92.1944		0.629347	Ferr-1	103.318	100.383	101.021	103.002	106.862	101.001		0.350191
DFO	101.333	97.0986	93.5699	96.2608	97.2424	96.8217		0.817018	DFO	113.274	105.361	105.871	109.578	111.294	95.7112		0.659394
Fig.4c																C vs DKO1	C vs DKO2		Fig.4d																C vs DKO1	C vs DKO2
	sgCon					DKO-1					DKO-2					P-value	P-value			sgCon					DKO-1					DKO-2					P-value	P-value
Con	102.722	103.276	98.9627	96.8676	98.5314	115.506	94.2112	102.509	103.39	105.887	113.271	102.923	99.1428	93.0703	93.7519	0.278904	0.928571		Con	102.722	103.276	98.9627	96.8676	98.5314	115.506	94.2112	102.509	103.39	105.887	113.271	102.923	99.1428	93.0703	93.7519	0.278904	0.928571
Torin1	103.049	97.3809	101.589	102.362	100.988	102.373	97.8814	102.288	99.8305	101.017	96.55	97.7457	98.6424	101.781	106.937	0.767933	0.734042		Torin1	103.049	97.3809	101.589	102.362	100.988	102.373	97.8814	102.288	99.8305	101.017	96.55	97.7457	98.6424	101.781	106.937	0.767933	0.734042
RSL3	98.4698	97.8535	96.3747	93.4785	93.3552	110.072	103.684	102.215	95.9736	94.5784	104.1	95.8587	90.6537	87.1837	87.3076	0.109651	0.415744		ML162	101.551	98.1	95.3887	96.5595	93.6017	109.778	104.124	98.3233	95.0924	94.6518	109.243	100.258	93.5041	89.5384	90.8396	0.323905	0.927768
RSL3+Torin1	69.5577	75.8265	71.3611	72.9927	62.0867	93.8136	96.6102	95.9322	99.1525	86.6102	94.2334	95.3543	92.8883	97.372	96.4005	6e-05	7e-06		ML162+Torin1	83.7269	80.8931	78.4027	78.1451	71.6187	92.7119	97.0339	99.5763	98.8136	96.8644	94.084	95.728	95.3543	99.2403	103.799	4.8e-05	9.7e-05
Fig.4e													C vs DKO1	C vs DKO2
	sgCon				DKO-1				DKO-2				P-value	P-value
200	103.474	101.35	98.2151	96.9613	100.392	100.428	99.7723	99.4081	98.7181	99.8617	99.751	101.669	0.999999	0.999999
5	81.1842	87.0701	83.3087	81.6718	88.3344	86.3309	86.5495	86.8409	89.7538	89.8644	89.4218	84.5891	0.038999	0.032757
1	54.7148	64.0836	54.7845	59.8346	74.4923	73.9095	68.5183	74.4559	77.3956	72.8212	74.1123	60.9425	0.001653	0.022284
0	32.0766	47.1223	39.5995	41.1667	61.7066	63.0908	68.7005	67.7898	62.5288	69.169	61.4959	60.3523	0.000377	0.000704
Fig.4f
Erastin	sgCon				DKO-1				DKO-2
0.1	105.162	97.6888	97.3806	99.7689	100.342	100.985	101.548	97.1256	98.1918	99.0566	98.978	103.774
1	102.773	91.6795	92.4499	91.2943	97.608	93.6683	94.2312	97.608	92.9245	97.327	98.0346	103.695
5	86.5948	81.1248	78.1202	80.1233	86.4322	85.1457	88.5226	89.3266	86.478	90.0157	95.283	94.4969
10	64.869	60.4006	63.02	73.6518	82.7337	82.2513	85.2261	83.0553	88.1289	88.6792	88.3648	93.0818
20	14.9461	16.2558	26.5023	27.1957	66.7337	64.1608	72.603	67.6985	70.5975	78.066	74.6855	69.6541
Fig.4g
	Control					IKE					AZD-8055					IKE+AZD-8055
42	93.45	361.7	556.9	432.2	374.4	160.4	205.8	641.5	264.4	124.7	557	77.55	248	167.2	398.7	199.8	215.1	303.4	314.2	245.5
45	406.272	154.871	874.8	422.331	459.596	182.253	297.464	692.224	263.841	585.844	126.711	255.792	427.649	647.764	486	213.86	218.489	282.408	312.666	255.528
48	725.859	612.544	1059.03	730.682	321.048	509.012	740.602	321.726	879.463	323.783	387.099	974.68	299.568	780.45	705.672	176.418	228.152	182.272	324.576	415.853
50	861.184	547.428	986.4	1114.06	226.202	509.652	882.941	611.104	679.778	645.048	406.802	605.696	1094.4	468.308	762.3	328.706	222.2	334.62	336.643	437.76
53	1346.7	1266.64	1015.2	597.584	446.738	567.84	699.84	1037.88	527.902	780.45	467.877	1008.72	567.84	719.104	839.788	358.425	328.536	406.503	503.382	396.9
56	1512.3	1387.2	1479.68	506.88	798.6	1119.26	727.833	686.816	650	839.788	1065.6	425.27	742.563	565	867.912	556.973	440.128	355.008	476.847	377.196
Fig.4h
Control					IKE					AZD					IKE+AZD
76	84	89	92	81	58	63	59	63	50	53	60	72	70	62	26	19	26	33	11	GPX4
61	59	72	63	54	52	36	49	33	41	39	42	31	38	29	11	8	3	8	12	4EBP1
14	12	19	7	4	40	51	39	53	56	32	16	25	19	21	89	82	93	92	96	4HNE

## Sheet: Fig. S1
Fig.S1d
200			1
1.10766	0.996628	0.905862	0.921567	0.940075	0.953373	GPX4
			0.332684				P-value
Fig.S1f													Fig.S1g								Fig.S1h
200			1			0							200			1					Con	Era
0.987735	1.08106	0.936507	0.975661	1.0616	0.943227	0.993435	1.00782	1.50682	GPX4				0.952638	0.993092	1.05702	1.25992	1.41749	1.61702	GPX4		1791	218	5.15524e-06
			0.887979			0.390014				P-value						0.0161585				P-value	1642	252
1.07189	1.02925	0.906419	14.6279	13.9989	13.0389	12.6357	13.6459	17.9476	SLC7A11				0.920188	1.12506	0.965936	2.01857	2.06098	2.08975	SLC7A11		1711	259
			1.00563e-05			0.00108281				P-value						8.73235e-05				P-value
Fig.S1j										Fig.S1k
con			Era				P-value			con			Era				P-value
0.987735	1.08106	0.936507	1.38568	1.34013	1.25131	GPX4	0.00499447			0.952638	0.993092	1.05702	1.62826	1.81924	1.85746	GPX4	0.000573131
con			Era							con			Era
1.07189	1.02925	0.906419	6.26171	6.97467	6.50681	SLC7A11	1.30926e-05			0.920188	1.12506	0.965936	1.52979	1.63959	1.56193	SLC7A11	0.00121803
Fig.S1l
	sgCon			sgSLC
0.5	2841	3071	3106	1101	1246	1312
1	5540	5541	5449	2194	2144	2158
1.5	6399	6483	6656	2936	3130	3099
2	7596	8186	7225	3495	3501	3498
Fig.S1n
200			1			0
1.01396	0.939523	1.04972	1.70921	1.79419	1.62826	1.40444	1.67018	1.52626	GPX4
			0.000254087			0.00308316				P-value
0.946058	0.972655	1.08674	7.79924	8.30128	7.85349	6.48302	7.44704	7.3956	SLC7A11
			1.85568e-06			4.23023e-05				P-value
Fig.S1o
Con			Era
1.01396	0.939523	1.04972	1.32869	1.49485	1.20581	GPX4
			0.01897				P-value
0.946058	0.972655	1.08674	1.21419	1.31951	1.27456	SLC7A11
			0.00716063				P-value

## Sheet: Fig. S2
Fig.S2f
	EV			SLC7A11			P-value
2	1	0.840896	1	4.05584	4.28709	5.02805	0.000297244
4	32.8996	34.0598	30.2738	52.3457	51.6251	47.5048	0.00065126
6	55.3304	74.5429	60.9688	54.1917	53.8174	56.8859	0.209088
8	76.6386	75.5835	75.0614	106.153	109.137	102.537	0.000104583
10	78.7932	81.5719	78.249	107.635	103.968	109.896	0.000162469
12	242.191	229.126	249	380.038	380.038	362.039	8.90318e-05
14	837.532	786.88	849.223	719.076	797.865	744.434	0.0783777
16	77.7085	86.2229	85.0359	73.5167	76.1093	75.0614	0.0430255
Fig.S2g										c vs sg1	c vs sg2
	sgCon			sgSLC-1			sgSLC-2			P-value	P-value
2	1	1.20581	1	0.466517	0.90125	0.535887	2.53151	1.82766	2.47942	0.0455166	0.00689531
4	7.21	8.1681	8.05564	2.18859	3.75809	2.8481	3.38698	3.29436	3.83706	0.000868738	0.000239138
6	3.5801	2.58471	3.63008	8.11168	8.28212	7.51618	3.50642	3.70635	4.43828	0.000335659	0.234897
8	4.22807	5.61778	6.40856	9.00047	13.3614	12.7286	7.1602	7.78124	8.81524	0.0139276	0.0352545
10	9.71356	10.1261	11.5514	12.9063	12.042	13.8326	12.1257	11.9588	13.6422	0.0316131	0.0522309
12	24.9333	27.0958	24.4201	20.5348	19.9733	19.4271	17.3878	14.5203	18.2522	0.00333125	0.00327394
14	23.7524	25.2813	28.0514	18.7654	16.7955	18.1261	16.7955	15.3482	15.3482	0.00489849	0.00185245
16	18.1261	25.1067	20.5348	17.2677	21.4068	22.3159	14.5203	12.295	12.4666	0.736889	0.0197045
Fig.S2h										c vs w/o cys	c vs Era
	Control			w/o Cystine			Erastin			P-value	P-value
2	1	0.68302	1	2.60268	1.13288	1.28343	2.56685	1.44393	1.90528	0.179132	0.0346529
4	6.9163	7.94474	6.49802	2.58471	2.51403	2.8481	1.28343	2.51403	1.87905	0.000536242	0.000721499
6	8.28212	9.38268	8.87656	8.45614	7.94474	7.67411	7.4127	9.51366	8.11168	0.104027	0.510662
8	13.737	14.9285	13.9288	12.2101	14.3204	15.2422	10.4831	14.1232	12.7286	0.791766	0.193464
10	16.4498	17.0299	16.6795	24.0839	22.6274	24.9333	16.7955	14.2215	15.1369	0.000497761	0.15877
12	22.6274	25.4572	23.7524	28.84	22.1618	25.8125	15.3482	18.1261	18.0009	0.473417	0.00516683
14	21.5557	19.5622	18.2522	18.8959	15.455	15.5625	16.6795	15.6707	16.7955	0.10064	0.0292118
16	19.9733	16.3362	16.1113	14.3204	15.455	15.455	9.84916	9.25351	11.9588	0.140701	0.00892345

## Sheet: Fig.S3
Fig.S3b													c vs sg1	c vs sg2
	sgCon				sgSLC-1				sgSLC-2				P-value	P-value
Control	98.5145	96.0125	103.101	102.372	96.6535	100.787	100	102.559	100	101.131	99.7738	99.095	0.999994	0.999999
ML162	80.3753	79.3328	83.3985	81.939	49.311	49.7047	47.0472	48.9173	23.9819	24.5475	23.8688	24.7738	8.32688e-08	1.17385e-09
ML162+ Ferr-1	103.661	100.321	99.0366	97.2383	98.1807	102.498	103.361	101.388	98.6588	97.3503	98.2663	99.0514	0.491957	0.26318
ML162+ DFO	110.726	111.24	106.615	111.111	113.352	114.709	110.268	102.004	111.089	116.454	100.621	98.528	0.959877	0.488522
Fig.S3d											Fig.S3e
	EV			SLC7A11			P-value				ML162	EV			SLC7A11				RSL3	EV			SLC7A11
\	105.686	99.2346	95.0793	99.5148	99.8059	100.679	0.99999				0.1	102.213	100.101	97.6867	95.6549	100.497	103.849		0.1	103.3	100.896	95.8049	101.514	98.7382	99.7476
RSL3	35.9213	33.5156	31.8753	92.9161	95.5361	94.5657	1.71581e-06				10	95.8763	94.0659	95.7254	90.5649	98.1378	103.476		10	99.0573	94.3908	90.1485	100.252	95.0789	96.5931
RSL3+ Ferr-1	106.561	94.3138	89.0651	90.7812	93.9835	93.5953	0.505333				50	91.652	94.2168	92.5572	92.0546	95.5307	103.228		50	98.9159	93.5423	88.8758	92.1767	94.0694	93.3123
RSL3+ DFO	102.078	94.0951	90.7053	92.9161	91.3634	93.8865	0.447321				100	92.2555	86.9751	78.3757	88.4544	92.6754	101.242		100	96.6533	87.0375	85.9062	94.5741	95.5836	98.3596
ML162	19.6282	16.8945	14.3794	93.1101	94.3717	93.7894	1.01616e-06				200	73.2462	73.5479	74.3022	89.9441	92.5512	101.738		200	91.1383	84.7749	83.3608	92.9338	92.3028	92.9338
ML162+ Ferr-1	96.0634	86.222	86.3313	96.1184	97.0888	97.2829	0.0904719				300	25.2703	27.2316	25.2703	87.8336	91.6822	98.8827		300	82.9366	78.4115	75.3005	90.0315	91.1672	90.4101
ML162+ DFO	102.952	100.984	93.8764	105.337	106.405	107.957	0.0632065				500	18.9339	18.0287	18.3304	93.2961	93.5444	97.2688		500	63.8463	64.5534	65.5433	88.7382	87.224	97.9811
Fig.S3f										c vs w/o cys	c vs Era
	Control			w/o Cystine			Erastin			P-value	P-value
Con	5.7	7	6.6	5.7	5.8	6.3	6.4	6.6	8.6	0.306488	0.392536
RSL3	24	26.1	23	44.4	45	43	49.2	46	48.8	5.41411e-05	6.4244e-05
ML162	36.4	33.7	34.3	51.8	52.6	58	61.3	58.6	56.1	0.000790717	0.00015288
Fig.S3i														Fig.S3j
	sgCon+EV			sgCon+GPX4			sgSLC-1+EV			sgSLC-1+GPX4					sgCon+EV			sgCon+GPX4			sgSLC-2+EV			sgSLC-2+GPX4
Control	101.959	100.534	97.5074	100.935	98.7734	100.292	99.495	103.367	97.1381	97.9661	99.1525	102.881		Control	101.836	97.0166	101.147	96.7566	103.098	100.146	98.6384	102.423	98.9387	100.195	99.3451	100.46
ML162	88.1899	84.6884	84.451	94.6262	97.1963	91.3551	26.6554	29.2368	26.2626	62.1469	59.8305	60.3955		ML162	99.7705	95.6971	93.058	94.0233	102.278	94.0233	28.2939	26.8522	24.5094	80.2832	77.5752	82.4071
										8.79302e-06			P-value											7.29101e-06			P-value

## Sheet: Fig.S4
FigS4b
0	100	200	BSO
0.987774	0.168755	0.13282
0.973538	0.173371	0.155838
0.974575	0.166735	0.154153
1.06411	0.265316	0.178019
	2.70331e-07	3.09352e-08	P-value
FigS4d
RSL3	Control			BSO					ML162	Control			BSO
0.1	94.6894	106.259	99.0517	96.7757	94.6894	95.2584			0.1	105.478	95.588	98.9342	98.0419	95.8111	94.6214
1	99.7155	99.9052	95.1636	95.1636	97.4395	93.6463			1	100.05	92.465	92.7624	96.4804	93.506	85.1035
10	95.5429	97.8189	96.6809	91.8445	92.698	94.0256			10	98.5624	95.5137	97.5957	94.1752	91.5727	87.8547
50	72.0247	72.2143	69.9384	79.8008	78.3784	78.7577			50	91.7958	89.9368	89.3419	89.2676	90.4573	84.9548
100	46.7046	49.3599	45.377	46.1356	47.5581	46.5149			100	64.5805	67.1087	75.9574	77.2215	75.9574	74.9907
200	28.7814	29.6349	28.8762	31.9109	31.247	27.0744			200	42.7191	42.7191	54.1703	45.9165	42.4216	42.7934
500	20.9104	18.5396	18.3499	17.4016	15.1257	17.3068			500	20.8576	19.4448	20.7089	21.2294	19.4448	19.7422
Fig. S4e
shEV			shGCLC-1			shGCLC-2
1.02101	0.986233	0.993092	0.336031	0.385998	0.343092	0.41658	0.385998	0.443396	GCLC
			4.38789e-06			7.66783e-06				P-value
Fig. S4f
shEV				shGCLC-1				shGCLC-2
1.04929	1.02348	0.999361	0.927869	0.460182	0.411655	0.429644	0.633149	0.43118	0.239787	0.257379	0.483227	GSH
				0.000102937				6.81933e-05				P-value
Fig. S4g
shEV			shGCLC-1			shGCLC-2
1.02811	0.959264	1.01396	0.903335	0.819794	0.728668	1.08925	1.29534	1.34102	GPX4
			0.0284899			0.0395927				P-value
Fig. S4i													Fig. S4j
RSL3	shEV			shGCLC-1			shGCLC-2						ML162	shEV			shGCLC-1			shGCLC-2
0.1	100.285	99.2883	100.427	99.3311	98.868	101.801	98.8131	97.1696	104.017				0.1	103.627	98.1864	98.1864	99.8056	98.1859	102.008	98.9937	99.7786	101.228
10	99.7153	96.2989	93.879	91.4587	91.7674	91.9218	94.9783	95.6631	98.4022				10	106.166	101.088	99.3471	95.3353	95.4001	98.9634	97.6653	100.262	99.2956
50	103.843	93.3096	92.7402	95.7808	92.6936	91.6131	92.924	97.0326	99.7717				50	100.871	96.9532	95.4298	98.8338	98.3803	94.7522	99.1144	98.8125	101.349
100	87.9004	82.6335	82.9181	82.1971	84.3581	84.2038	75.9416	76.9003	85.8023				100	99.6373	97.8237	98.259	95.9832	97.0845	97.9916	93.5594	98.0276	101.228
200	63.274	60.1423	63.9858	58.8886	65.9892	62.7476	54.4396	56.0831	54.9875				200	95.0671	91.8027	89.7715	90.7353	89.7635	96.7606	95.7935	97.0615	96.9407
300	46.6192	46.7616	50.1779	42.372	43.7613	44.8418	42.7984	45.4006	40.3333				300	51.3964	42.4737	39.4995	62.3583	59.6372	48.3641	77.7398	83.3551	72.2451
500	40.9253	42.0641	37.9359	33.2647	30.9493	32.8016	30.0616	33.0746	35.129				500	10.6275	7.72579	7.72579	12.4069	13.1843	10.7224	26.5372	26.4768	26.1749
Fig. S4k													c vs sg1	c vs sg2
	sgCon				sgSLC-1				sgSLC-2				p-value	P-value
Control	1	0.858338	0.8622	0.873999	0.154651	0.166773	0.148486	0.142404	0.189654	0.198497	0.196218	0.18063	6.24416e-07	8.29335e-07
GSHEE	2.378	2.39274	2.26677	2.35398	2.53813	2.57681	2.44582	2.75438	2.82398	3.24846	3.70658	3.39254
Fig. S4l
Con			GSHEE
1.19471	0.950439	0.880666	0.790041	0.952638	1.07923
			0.620257
Fig. S4n
	sgCon				sgSLC-1				sgSLC-2				p-value	P-value
Con	101.483	97.2157	101.379	99.9219	102.498	100.431	101.12	95.9518	99.5115	99.6511	103.559	97.2784	0.999999	0.999992
RSL3	42.7791	44.6526	41.1137	38.5116	25.8398	26.0121	26.3566	26.3566	24.1452	22.6099	23.1682	24.7034	2.09972e-05	1.2385e-05
RSL3+GSHEE	47.0466	47.4629	43.1954	44.5485	26.8734	25.6675	27.907	25.4953	25.5408	24.7034	24.4243	30.984	3.2905e-06	4.72416e-05
ML162	50.5855	46.0057	49.0242	44.7567	26.7011	24.1171	25.4953	25.6675	24.0056	21.4934	22.4703	28.4717	4.87675e-06	2.61252e-05
ML162+GSHEE	56.3102	53.708	46.1098	45.069	35.6589	34.4531	35.4866	34.1085	33.9149	32.3796	36.2875	44.3824	0.00154226	0.0125535
Fig. S4o
	EV						SLC7A11						p-value
Con	103.804	99.4565	99.8641	96.875	96.8136	96	102.373	104.814	98.4898	99.9343	100.066	101.51	0.13966
RSL3	60.0543	59.9185	57.8804	54.4837	56.2712	58.0339	104.407	105.356	100.197	101.773	103.217	102.035	3.1656e-12
RSL3+GSHEE	41.9837	40.3533	41.712	39.6739	40.9492	40.1356	96.5424	101.017	100.066	97.8332	100.722	97.5706	1.10742e-14
ML162	42.1196	37.7717	40.7609	39.9457	42.1695	41.3559	100.068	103.322	101.51	104.005	102.298	94.8129	2.46222e-12
ML162+GSHEE	32.7446	30.5707	32.337	29.7554	31.4576	30.9153	93.9661	96.2712	100.854	94.5502	93.3684	92.3178	3.63311e-13

## Sheet: Fig. S5
Fig.S5d
Control	-Cystine	Repletion				Fig.S5e
80	22.2	80				Control			Torin1
63.6	60	66.7				1.19471	0.950439	0.880666	1.0693	1.30737	1.34412	GPX4
100	20	85.7							0.145509				P-value
100	16.7	66.7
100	0	100
50	50	100
81.8	50	33.3
66.7	71.4	75
75	50	75
50	50
	0.000847278	0.00171918	P-value
Fig.S5g
0			1			2			Torin1
1.10766	0.996628	0.905862	1.17877	1.03027	1.07798	1.24519	1.14756	1.26748	GPX4
			0.274477			0.0348275
Fig.S5l
Position	No.	Age	Sex	Organ/Anatomic Site	Pathology diagnosis	TNM	Grade	Stage	Type	Tissue ID.	P-4EBP1	ACSL4	Num	4EBP low ACSL4 low	4EBP high ACLS4 high	4EBP high ACSL4 low	4EBP low ACSL4 high
A1	1	54	M	Kidney	Clear cell carcinoma	T1N0M0	1	I	Malignant	Ukn010003	1-2	2-3	1				1
A2	2	61	F	Kidney	Clear cell carcinoma	T1N0M0	1	I	Malignant	Ukn010008	0-1	2-3	2				1
A3	3	61	M	Kidney	Clear cell carcinoma	T1N0M0	1	I	Malignant	Ukn020051	0-1	2-3	3				1
A4	4	50	M	Kidney	Clear cell carcinoma	T2N0M0	1	II	Malignant	Ukn010026	0-1	0-1	4	1
A5	5	67	M	Kidney	Clear cell carcinoma	T1N0M0	1	I	Malignant	Ukn010027	0-1	0-1	5	1
A6	6	26	M	Kidney	Clear cell carcinoma	T2N0M0	1	II	Malignant	Ukn020064	3-4	0-1	6			1
A7	7	64	M	Kidney	Clear cell carcinoma	T1N0M0	1	I	Malignant	Ukn150014	0-1	2-3	7				1
A8	8	64	F	Kidney	Clear cell carcinoma	T2N0M0	1	II	Malignant	Ukn010040	0-1	1-2	8	1
A9	9	63	M	Kidney	Clear cell carcinoma	T1N0M0	1	I	Malignant	Ukn010043	0-1	2-3	9				1
A10	10	71	F	Kidney	Clear cell carcinoma	T2N0M0	1	II	Malignant	Ukn010045	1-2	2-3	10				1
A11	11	61	F	Kidney	Clear cell carcinoma	T1N0M0	1	I	Malignant	Ukn120017	0-1	2-3	11				1
A12	12	54	F	Kidney	Clear cell carcinoma	T2N0M0	1	II	Malignant	Ukn010049	1-2	2-3	12				1
B1	13	51	M	Kidney	Clear cell carcinoma	T1N0M0	1	I	Malignant	Ukn010052	0-1	3-4	13				1
B2	14	68	F	Kidney	Clear cell carcinoma	T1N0M0	1	I	Malignant	Ukn020069	0-1	3-4	14				1
B3	15	50	M	Kidney	Clear cell carcinoma	T1N0M0	1	I	Malignant	Ukn020020	0-1	0-1	15	1
B4	16	47	M	Kidney	Clear cell carcinoma	T1N0M0	1	I	Malignant	Ukn010062	x	x	16
B5	17	60	M	Kidney	Clear cell carcinoma	T2N0M0	1	II	Malignant	Ukn020021	1-2	0-1	17	1
B6	18	36	M	Kidney	Clear cell carcinoma	T1N0M0	1	I	Malignant	Ukn010067	1-2	2-3	18				1
B7	19	52	M	Kidney	Clear cell carcinoma	T1N0M0	1	I	Malignant	Ukn010079	1-2	1-2	19	1
B8	20	60	M	Kidney	Clear cell carcinoma	T2N0M0	2	II	Malignant	Ukn010091	1-2	1-2	20	1
B9	21	48	M	Kidney	Clear cell carcinoma	T1N0M0	1	I	Malignant	Ukn140066	3-4	2-3	21		1
B10	22	63	M	Kidney	Clear cell carcinoma	T2N0M0	1	II	Malignant	Ukn080016	0-1	2-3	22				1
B11	23	51	M	Kidney	Clear cell carcinoma	T2N0M0	1	II	Malignant	Ukn020041	2-3	2-3	23		1
B12	24	64	F	Kidney	Clear cell carcinoma	T1N0M0	1	I	Malignant	Ukn020043	1-2	2-3	24				1
C1	25	66	M	Kidney	Clear cell carcinoma	T1N0M0	1	I	Malignant	Ukn020024	3-4	0-1	25			1
C2	26	33	F	Kidney	Clear cell carcinoma	T1N0M0	1	I	Malignant	Ukn010133	0-1	1-2	26	1
C3	27	62	M	Kidney	Clear cell carcinoma	T1N0M0	1	I	Malignant	Ukn010106	0-1	0-1	27	1
C4	28	50	M	Kidney	Clear cell carcinoma	T1N0M0	1	I	Malignant	Ukn010107	3-4	1-2	28			1
C5	29	49	F	Kidney	Clear cell carcinoma	T1N0M0	1	I	Malignant	Ukn010116	0-1	1-2	29	1
C6	30	57	F	Kidney	Clear cell carcinoma	T1N0M0	*	I	Malignant	Ukn010147	x	x	30
C7	31	58	F	Kidney	Clear cell carcinoma	T1N0M0	1	I	Malignant	Ukn010132	0-1	1-2	31	1
C8	32	72	M	Kidney	Clear cell carcinoma	T1N0M0	1	I	Malignant	Ukn010125	0-1	1-2	32	1
C9	33	38	M	Kidney	Clear cell carcinoma	T1N0M0	*	I	Malignant	Ukn010105	0-1	1-2	33	1
C10	34	82	M	Kidney	Clear cell carcinoma	T1N0M0	1	I	Malignant	Ukn020505	0-1	2-3	34				1
C11	35	50	M	Kidney	Clear cell carcinoma	T2N0M0	1	II	Malignant	Ukn010013	0-1	1-2	35	1
C12	36	64	F	Kidney	Clear cell carcinoma	T1N0M0	1	I	Malignant	Ukn010068	1-2	2-3	36				1
D1	37	73	M	Kidney	Clear cell carcinoma	T1N0M0	1	I	Malignant	Ukn010063	0-1	0-1	37	1
D2	38	45	F	Kidney	Clear cell carcinoma	T1N0M0	1	I	Malignant	Ukn020037	2-3	1-2	38			1
D3	39	61	M	Kidney	Clear cell carcinoma	T3N0M0	1	III	Malignant	Ukn010103	0-1	1-2	39	1
D4	40	51	M	Kidney	Clear cell carcinoma	T2N0M0	1	II	Malignant	Ukn140063	0-1	1-2	40	1
D5	41	67	M	Kidney	Clear cell carcinoma	T1N0M0	1	I	Malignant	Ukn020049	2-3	1-2	41			1
D6	42	57	M	Kidney	Clear cell carcinoma	T1N0M0	1	I	Malignant	Ukn140065	2-3	1-2	42			1
D7	43	65	M	Kidney	Clear cell carcinoma	T3N0M0	1--2	III	Malignant	Ukn010096	1-2	1-2	43	1
D8	44	45	M	Kidney	Clear cell carcinoma	T1N0M0	1--2	I	Malignant	Ukn010037	0-1	2-3	44				1
D9	45	73	F	Kidney	Clear cell carcinoma	T1N0M0	1	I	Malignant	Ukn010066	1-2	1-2	45	1
D10	46	50	M	Kidney	Clear cell carcinoma	T1N0M0	1	I	Malignant	Ukn020029	2-3	2-3	46		1
D11	47	66	M	Kidney	Clear cell carcinoma	T1N0M0	1	I	Malignant	Ukn010095	1-2	1-2	47	1
D12	48	79	M	Kidney	Clear cell carcinoma	T2N0M0	1	II	Malignant	Ukn020062	1-2	1-2	48	1
E1	49	53	F	Kidney	Clear cell carcinoma	T1N0M0	2	I	Malignant	Ukn010031	0-1	2-3	49				1
E2	50	60	M	Kidney	Clear cell carcinoma	T1N0M0	2	I	Malignant	Ukn020044	1-2	1-2	50	1
E3	51	59	M	Kidney	Clear cell carcinoma	T1N0M0	2	I	Malignant	Ukn010102	2-3	1-2	51		1
E4	52	68	F	Kidney	Clear cell carcinoma	T1N0M0	2	I	Malignant	Ukn010101	2-3	1-2	52		1
E5	53	67	M	Kidney	Clear cell carcinoma	T3N0M0	2	III	Malignant	Ukn010100	0-1	1-2	53	1
E6	54	61	M	Kidney	Clear cell carcinoma	T1N0M0	2	I	Malignant	Ukn120019	0-1	1-2	54	1
E7	55	60	M	Kidney	Clear cell carcinoma	T1N0M0	2	I	Malignant	Ukn010149	0-1	1-2	55	1
E8	56	62	M	Kidney	Clear cell carcinoma	T4N0M0	2	IV	Malignant	Ukn010094	0-1	1-2	56	1
E9	57	78	M	Kidney	Clear cell carcinoma	T3N0M0	2	III	Malignant	Ukn010093	3-4	2-3	57		1
E10	58	53	M	Kidney	Clear cell carcinoma	T1N0M0	2	I	Malignant	Ukn010136	3-4	2-3	58		1
E11	59	57	F	Kidney	Clear cell carcinoma with necrosis	T2N0M0	2	II	Malignant	Ukn020009	3-4	2-3	59		1
E12	60	54	M	Kidney	Clear cell carcinoma	T1N0M0	2	I	Malignant	Ukn010010	2-3	3-4	60		1
F1	61	53	F	Kidney	Clear cell carcinoma	T2N0M0	2	II	Malignant	Ukn020017	0-1	1-2	61	1
F2	62	79	M	Kidney	Clear cell carcinoma	T1N0M0	2	I	Malignant	Ukn090008	0-1	1-2	62	1
F3	63	57	F	Kidney	Clear cell carcinoma	T1N0M0	2	I	Malignant	Ukn010048	0-1	1-2	63	1
F4	64	74	M	Kidney	Clear cell carcinoma	T2N0M0	2	II	Malignant	Ukn010058	0-1	1-2	64	1
F5	65	51	M	Kidney	Clear cell carcinoma	T3N0M0	2	III	Malignant	Ukn010113	0-1	1-2	65	1
F6	66	54	M	Kidney	Clear cell carcinoma	T1N0M0	2	I	Malignant	Ukn010061	2-3	1-2	66			1
F7	67	40	M	Kidney	Clear cell carcinoma	T1N0M0	2	I	Malignant	Ukn020016	1-2	2-3	67				1
F8	68	65	M	Kidney	Clear cell carcinoma	T2N0M0	2	II	Malignant	Ukn020014	0-1	2-3	68				1
F9	69	53	F	Kidney	Clear cell carcinoma	T2N0M0	2	II	Malignant	Ukn020055	2-3	2-3	69		1
F10	70	59	M	Kidney	Clear cell carcinoma	T2N0M0	2	II	Malignant	Ukn010142	2-3	2-3	70		1
F11	71	62	M	Kidney	Clear cell carcinoma	T1N0M0	2	I	Malignant	Ukn010144	1-2	3-4	71				1
F12	72	57	M	Kidney	Clear cell carcinoma	T1N0M0	2	I	Malignant	Ukn150012	0-1	3-4	72				1
G1	73	38	M	Kidney	Clear cell carcinoma	T2N0M0	2--3	II	Malignant	Ukn010060	0-1	1-2	73	1
G2	74	73	M	Kidney	Clear cell carcinoma	T1N0M0	3	I	Malignant	Ukn020006	1-2	1-2	74	1
G3	75	54	M	Kidney	Clear cell carcinoma	T1N0M0	2	I	Malignant	Ukn020054	2-3	1-2	75			1
G4	76	54	M	Kidney	Clear cell carcinoma	T1N0M0	3	I	Malignant	Ukn150008	2-3	1-2	76			1
G5	77	67	M	Kidney	Clear cell carcinoma	T1N0M0	3	I	Malignant	Ukn020164	2-3	2-3	77		1
G6	78	43	F	Kidney	Clear cell carcinoma	T1N0M0	3	I	Malignant	Ukn020004	2-3	1-2	78			1
G7	79	43	M	Kidney	Clear cell carcinoma	T1N0M0	3	I	Malignant	Ukn020048	0-1	1-2	79	1
G8	80	50	M	Kidney	Papillary renal cell carcinoma	T1N0M0	-	I	Malignant	Ukn020061	0-1	1-2	80	1
G9	81	39	F	Kidney	Papillary renal cell carcinoma	T1N0M0	-	I	Malignant	Ukn020334	0-1	1-2	81	1
G10	82	45	F	Kidney	Papillary renal cell carcinoma	T1N0M0	-	I	Malignant	Ukn010134	0-1	2-3	82				1
G11	83	61	F	Kidney	Chromophobe carcinoma	T2N0M0	-	II	Malignant	Ukn010118	0-1	1-2	83	1
G12	84	71	F	Kidney	Chromophobe carcinoma	T3N0M0	-	III	Malignant	Ukn140032	0-1	3-4	84				1
H1	85	40	F	Kidney	Carcinoma sarcomatodes (sparse)	T2N0M0	-	II	Malignant	Ukn020113	0-1	1-2	85	1
H2	86	54	M	Kidney	Carcinoma sarcomatodes of renal pelvis	T2N0M0	-	II	Malignant	Ukn020126	0-1	1-2	86	1
H3	87	49	F	Kidney	Carcinoma sarcomatodes	T1N0M0	-	I	Malignant	Ukn020214	2-3	1-2	87			1
H4	88	49	F	Kidney	Carcinoma sarcomatodes	T2N0M0	-	II	Malignant	Ukn020274	3-4	1-2	88			1
H5	89	59	M	Kidney	Carcinoma sarcomatodes	T1N0M0	-	I	Malignant	Ukn010143	0-1	1-2	89	1
H6	90	71	F	Kidney	Carcinoma sarcomatodes	T2N0M0	-	II	Malignant	Ukn020093	1-2	1-2	90	1
H7	91	75	F	Kidney	Invasive urothelial carcinoma of renal pelvis	T2N0M0	-	II	Malignant	Ukn020111	0-1	1-2	91	1
H8	92	44	M	Kidney	Invasive urothelial carcinoma of renal pelvis	T1N0M0	-	I	Malignant	Ukn020025	0-1	1-2	92	1
H9	93	71	M	Kidney	Invasive urothelial carcinoma of renal pelvis	T1N0M0	-	I	Malignant	Ukn020002	0-1	0-1	93	1
H10	94	60	M	Kidney	Invasive urothelial carcinoma of renal pelvis	T1N0M0	-	I	Malignant	Ukn020042	0-1	1-2	94	1
H11	95	62	M	Kidney	Invasive urothelial carcinoma of renal pelvis	T1N0M0	-	I	Malignant	Ukn010141	0-1	0-1	95	1
H12	96	56	M	Kidney	Invasive urothelial carcinoma of renal pelvis	T1N0M0	-	I	Malignant	Ukn020154	0-1	0-1	96	1
I1	97	79	F	Kidney	Invasive urothelial carcinoma of renal pelvis	T3N0M0	-	III	Malignant	Ukn020152	1-2	0-1	97	1
I2	98	65	F	Kidney	Invasive urothelial carcinoma with necrosis of renal pelvis (sparse)	T2N0M0	-	II	Malignant	Ukn020156	0-1	1-2	98	1
I3	99	74	M	Kidney	Invasive urothelial carcinoma of renal pelvis	T1N0M0	-	I	Malignant	Ukn010056	0-1	1-2	99	1
I4	100	75	M	Kidney	Invasive urothelial carcinoma of renal pelvis	T1N0M0	-	I	Malignant	Ukn020158	1-2	1-2	100	1
I5	101	68	M	Kidney	Invasive urothelial carcinoma of renal pelvis	T1N0M0	-	I	Malignant	Ukn010138	0-1	0-1	101	1
I6	102	51	M	Kidney	Invasive urothelial carcinoma of renal pelvis	T1N0M0	-	I	Malignant	Ukn020174	0-1	1-2	102	1
I7	103	80	M	Kidney	Invasive urothelial carcinoma of renal pelvis	T1N0M0	-	I	Malignant	Ukn020053	1-2	1-2	103	1
I8	104	75	F	Kidney	Invasive urothelial carcinoma of renal pelvis	T1N0M0	-	I	Malignant	Ukn020066	1-2	1-2	104	1
I9	105	80	F	Kidney	Invasive urothelial carcinoma of renal pelvis	T1N0M0	-	I	Malignant	Ukn020160	3-4	1-2	105			1
I10	106	76	M	Kidney	Invasive urothelial carcinoma of renal pelvis	T1N0M0	-	I	Malignant	Ukn010028	1-2	0-1	106	1
I11	107	33	M	Kidney	Invasive urothelial carcinoma of renal pelvis	T1N0M0	-	I	Malignant	Ukn010055	2-3	1-2	107			1
I12	108	61	F	Kidney	Invasive urothelial carcinoma of renal pelvis	T1N0M0	-	I	Malignant	Ukn010150	2-3	2-3	108		1
J1	109	83	F	Kidney	Invasive urothelial carcinoma of renal pelvis	T3N0M0	*	III	Malignant	Ukn130016	x	0-1	109
J2	110	52	M	Kidney	Invasive urothelial carcinoma of renal pelvis	T3N0M0	-	III	Malignant	Ukn100024	0-1	1-2	110	1
													Total	57	13	14	23
											0-2	Low
											2-4	High

## Sheet: Fig.S6
Fig.S6b
RSL3	Control			Torin1				ML162	Control			Torin1
0.1	103.1	101.919	94.9815	100.574	99.3691	100.057		0.1	108.325	97.2112	94.4641	101.666	107.149	91.1852
10	98.524	97.048	94.0959	91.1098	92.3143	94.3791		10	102.581	92.7159	84.7242	93.9264	87.3152	87.4765
50	91.1439	87.8967	88.4871	84.3992	91.7981	92.3143		50	96.7118	88.3455	83.3507	82.8003	81.3491	77.4792
100	79.7786	77.417	79.4834	42.0705	43.1029	43.103		100	89.2196	87.0968	82.8512	15.8828	18.3015	25.5576
200	61.476	61.7712	61.3284	5.5922	5.5922	3.35532		200	58.5016	57.7523	51.2591	5.56302	5.56302	4.91803
300	50.5535	52.1771	48.9299	3.01118	2.49498	2.49498		300	46.514	51.1342	47.6379	4.91803	3.46681	2.49933
500	39.7786	34.7601	38.155	2.15085	0.946372	1.46258		500	25.7856	25.6608	24.2872	4.27304	2.98307	2.98307
Fig.S6c
	Control			Torin1			p-value
Con	5.7	7	6.6	5.8	6.2	6.5	0.572673
RSL3	24	26.1	23	29.9	30.6	31	0.00318146
ML162	36.4	33.7	34.3	46.9	46.3	45.8	0.000194073
Fig.S6d									Fig.S6e
	Control			Torin1			p-value			Control			AZD8055			p-value
\	101.213	100.447	98.3394	101.468	100.072	98.4602	0.999928		\	100.661	97.9845	101.355	95.1099	98.7775	100.264	0.350141
RSL3	92.2082	90.2922	88.2804	39.6956	32.7126	34.6464	2.10883e-05		RSL3	74.8885	79.25	75.3841	53.4776	53.2794	49.5126	0.000206174
RSL3+ Ferr-1	97.9563	89.909	88.0888	92.6589	90.4029	89.7583	0.757297		RSL3+ Ferr-1	100.859	102.346	98.7775	93.7221	95.1099	99.3722	0.0822388
RSL3+ DFO	92.5914	91.825	88.2804	88.4691	88.7914	87.2874	0.125207		RSL3+ DFO	107.897	101.256	101.057	95.9029	99.6696	100.859	0.163986
ML162	78.6045	76.8801	73.2397	25.085	17.9946	16.7055	5.0466e-05		ML162	74.6902	75.5824	74.9876	49.1161	45.052	46.638	2.03165e-05
ML162+ Ferr-1	90.867	85.119	85.6938	93.6258	92.5515	92.3366	0.0399604		ML162+ Ferr-1	101.355	104.13	98.0836	90.2528	93.623	95.8037	0.0286505
ML162+ DFO	97.1898	97.094	91.7292	93.1961	102.435	99.8568	0.391589		ML162+ DFO	105.419	102.445	101.652	96.2002	95.9029	98.2818	0.00960603
Fig.S6f
RSL3	Control				Torin1							ML162	Control				Torin1
0.1	101.767	101.831	99.4217	96.9799	94.1205	93.0602	96.3052	95.5663				0.1	98.7144	100.387	101.379	99.5198	93.6338	92.5806	94.7801	94.4393
1	101.06	100.578	94.3775	94.5382	91.261	92.8996	96.1124	96.1124				1	96.0192	100.573	100.728	97.1964	93.8197	95.2138	96.8247	95.8953
10	103.406	99.8715	97.0442	96.8835	92.739	92.2249	94.7631	93.4458				10	99.303	98.0019	99.1481	99.3959	90.0093	95.9263	98.3736	96.9486
50	99.2932	100	94.1847	94.7309	91.4538	91.4859	93.8313	89.8474				50	94.5322	97.785	98.5595	97.1035	95.6165	97.1654	92.5806	91.8061
100	95.4056	92.6747	90.6185	88.6908	85.6385	86.4739	87.8554	84.8353				100	85.3315	89.1729	92.4876	91.0936	81.4901	81.2423	83.8445	81.2113
200	78.9879	72.4016	73.0121	70.8916	75.7751	78.4418	76.4498	69.4137				200	59.2782	61.2918	63.7082	65.7218	63.987	65.5669	63.6772	62.5
500	71.1807	62.506	59.5502	56.9478	60.8675	61.0281	65.1406	62.6345				500	49.6747	44.6871	42.3947	45.8023	52.246	49.21	47.754	49.9845
Fig.S6g
	Con			BSO			Torin1			BSO+ Torin1			RSL3
Control	2	2.71	1.43	2.69	3.52	3.87	7.39	7.83	8.34	14.6	12.6	25.8	65.2	63.7	69.1
				0.0614516			0.000228465			0.0756726			2.65562e-06
Fig.S6h
	Con
Control	4.1	2.7	3.6
BSO	3	2.1	3.6
Torin1	2.5	4	3.4
BSO+ Torin1	2.2	2.8	4
RSL3	48.2	53.1	43.4	9.33241e-05
Fig.S6i
Control			Torin1
\	RSL3	ML162	\	RSL3	RSL3+Ferr-1	RSL3+DFO	ML162	ML162+Ferr-1	ML162+DFO
99.8124	109.02	111.311	61.2544	13.8913	56.3493	56.2286	12.4841	58.0379	57.4348
101.3	99.0484	102.225	59.0833	14.5346	57.8771	57.0328	13.0068	60.0483	56.5905
98.8876	96.3948	94.2237	58.8823	14.4542	58.3596	57.7565	13.248	61.2142	55.4245
				5.35601e-07			4.90548e-07
Fig.S6j
RSL3	sgCon				DKO-1				DKO-2
1	105.972	101.805	96.2977	95.9256	99.8575	101.639	100.143	98.3607	98.4595	99.4642	102.009	100.067
10	103.07	94.0651	92.0558	91.5349	92.8011	94.9394	95.0107	97.0777	92.4313	96.5171	98.0576	98.6604
100	103.814	94.2884	88.3349	87.7395	93.9416	93.8703	95.2958	96.3649	92.0295	94.3737	98.3925	96.2492
200	87.3674	90.493	86.7721	85.7302	91.3043	91.6607	91.1618	93.3001	90.288	93.0342	95.5124	92.8332
300	77.1721	80	78.1395	77.4698	82.9651	81.7534	81.6108	76.479	78.9015	76.2894	79.3704	71.7348
500	58.6419	65.4884	63.7767	62.214	74.4832	73.5567	71.846	66.9993	65.5727	63.6973	62.8935	60.8171
800	54.4	54.1767	51.9442	48.2977	58.0185	56.4505	58.0898	55.2388	47.4213	47.6222	51.4401	45.8138
Fig.S6k
	Control					IKE					AZD-8055					IKE+AZD-8055
42	22.7	26	22.8	25.4	23.5	23.5	21.2	22	23.8	22	24.3	20.4	24	22.6	21.7	21.8	21	24	26.5	22.9
45	27.3	23	23.5	22.6	22.7	22	24	21.6	23.4	23	22.7	24.4	24.8	19.6	21	24.7	20	21.4	19	23.3
48	26	24.3	23.3	22.4	24.8	22.9	24	22.8	25	22.5	26	25	20	22	21.5	23.5	22	21	20	19.4
50	24.4	26.8	22	24	24	25.8	23.7	24.2	22.6	24.1	26.5	22.6	20.2	24.8	21	20.4	19	23.4	20	23.7
53	25	27.2	24.9	23.8	23.2	22.7	23.4	22.6	25	22	20.7	26.5	24.2	23.6	20.6	22.7	20	22.3	20.8	23.3
56	25.7	24.7	27.2	23.2	23.7	23	22.8	25.6	23.9	21	23.8	24.3	18.9	26.2	21.3	24.9	21	22.6	19.8	22
